# Supplementary material for: The Genome of the Yellow Mealworm, Tenebrio molitor: It’s Bigger Than You Think
Source: Genes (Basel). 2023 Dec 14;14(12):2209. doi: 10.3390/genes14122209 (PMC10742464; doi:10.3390/genes14122209)
Supplement: Supplementary file 1 [file genes-14-02209-s001.zip]

Archive with 11 entries (11 files):
- Figure  S2.png
- Figure S1.pdf
- File S1.xlsx
- File S2.fasta
- Table S1.pdf
- Table S2. CRISPR .pdf
- Table S3.pdf
- Table S4.pdf
- Table S5. T molitor embryo microinjection.pdf
- Table S6. Results of the T molitor self-crossed .pdf
- Table S7. Results of the T molitor G1 EGFP .pdf
