# Supplementary material for: The Genome of the Yellow Mealworm, Tenebrio molitor: It’s Bigger Than You Think
Source: Genes (Basel). 2023 Dec 14;14(12):2209. doi: 10.3390/genes14122209 (PMC10742464; doi:10.3390/genes14122209)
Supplement: Supplementary file 1 [file genes-14-02209-s001.zip › File S1.xlsx]

## Sheet: Gene
Scaffold		start	stop	Strand
lcl|TmoDt5_rgH0X_scaff_1	g1	1202	8795	-	.
lcl|TmoDt5_rgH0X_scaff_1	g2	10318	10925	+	.
lcl|TmoDt5_rgH0X_scaff_1	g3	12068	13333	-	.
lcl|TmoDt5_rgH0X_scaff_1	g4	14147	14864	-	.
lcl|TmoDt5_rgH0X_scaff_1	g5	20425	23106	+	.
lcl|TmoDt5_rgH0X_scaff_1	g6	23173	24079	-	.
lcl|TmoDt5_rgH0X_scaff_1	g7	25245	25434	-	.
lcl|TmoDt5_rgH0X_scaff_1	g8	25813	27776	-	.
lcl|TmoDt5_rgH0X_scaff_1	g9	28168	31417	+	.
lcl|TmoDt5_rgH0X_scaff_1	g10	31570	33984	-	.
lcl|TmoDt5_rgH0X_scaff_1	g11	34999	35332	+	.
lcl|TmoDt5_rgH0X_scaff_1	g12	36098	42119	-	.
lcl|TmoDt5_rgH0X_scaff_1	g13	44017	47385	-	.
lcl|TmoDt5_rgH0X_scaff_1	g14	49539	51651	-	.
lcl|TmoDt5_rgH0X_scaff_1	g15	54582	55852	-	.
lcl|TmoDt5_rgH0X_scaff_1	g16	58154	60858	-	.
lcl|TmoDt5_rgH0X_scaff_1	g17	64302	78414	-	.
lcl|TmoDt5_rgH0X_scaff_1	g18	80491	80787	+	.
lcl|TmoDt5_rgH0X_scaff_1	g19	82988	85055	+	.
lcl|TmoDt5_rgH0X_scaff_1	g20	85388	90581	-	.
lcl|TmoDt5_rgH0X_scaff_1	g21	101869	103348	+	.
lcl|TmoDt5_rgH0X_scaff_1	g22	118768	119049	+	.
lcl|TmoDt5_rgH0X_scaff_1	g23	127617	149022	-	.
lcl|TmoDt5_rgH0X_scaff_1	g24	149127	149987	+	.
lcl|TmoDt5_rgH0X_scaff_1	g25	202627	203012	-	.
lcl|TmoDt5_rgH0X_scaff_1	g26	227911	229656	-	.
lcl|TmoDt5_rgH0X_scaff_1	g27	229935	230561	-	.
lcl|TmoDt5_rgH0X_scaff_1	g28	234356	234991	-	.
lcl|TmoDt5_rgH0X_scaff_1	g29	235095	235946	-	.
lcl|TmoDt5_rgH0X_scaff_1	g30	237525	238205	-	.
lcl|TmoDt5_rgH0X_scaff_1	g31	239035	240088	+	.
lcl|TmoDt5_rgH0X_scaff_1	g32	240283	240414	+	.
lcl|TmoDt5_rgH0X_scaff_1	g33	240697	241887	+	.
lcl|TmoDt5_rgH0X_scaff_1	g34	242110	243303	+	.
lcl|TmoDt5_rgH0X_scaff_1	g35	246065	247255	+	.
lcl|TmoDt5_rgH0X_scaff_1	g36	249736	250956	+	.
lcl|TmoDt5_rgH0X_scaff_1	g37	255394	261688	+	.
lcl|TmoDt5_rgH0X_scaff_1	g38	262187	263228	+	.
lcl|TmoDt5_rgH0X_scaff_1	g39	263740	264078	-	.
lcl|TmoDt5_rgH0X_scaff_1	g40	264691	273086	+	.
lcl|TmoDt5_rgH0X_scaff_1	g41	273967	274458	-	.
lcl|TmoDt5_rgH0X_scaff_1	g42	276664	277158	-	.
lcl|TmoDt5_rgH0X_scaff_1	g43	277172	282391	+	.
lcl|TmoDt5_rgH0X_scaff_1	g44	291521	292127	+	.
lcl|TmoDt5_rgH0X_scaff_1	g45	301851	302102	+	.
lcl|TmoDt5_rgH0X_scaff_1	g46	321830	362076	+	.
lcl|TmoDt5_rgH0X_scaff_1	g47	362643	363239	+	.
lcl|TmoDt5_rgH0X_scaff_1	g48	363617	365886	-	.
lcl|TmoDt5_rgH0X_scaff_1	g49	366435	367520	+	.
lcl|TmoDt5_rgH0X_scaff_1	g50	368117	369906	-	.
lcl|TmoDt5_rgH0X_scaff_1	g51	382550	383317	+	.
lcl|TmoDt5_rgH0X_scaff_1	g52	387350	390566	+	.
lcl|TmoDt5_rgH0X_scaff_1	g53	394205	394426	-	.
lcl|TmoDt5_rgH0X_scaff_1	g54	394975	395325	+	.
lcl|TmoDt5_rgH0X_scaff_1	g55	395455	396061	+	.
lcl|TmoDt5_rgH0X_scaff_1	g56	396655	398184	-	.
lcl|TmoDt5_rgH0X_scaff_1	g57	402449	403899	-	.
lcl|TmoDt5_rgH0X_scaff_1	g58	420204	440247	+	.
lcl|TmoDt5_rgH0X_scaff_1	g59	443293	449055	+	.
lcl|TmoDt5_rgH0X_scaff_1	g60	457603	460229	+	.
lcl|TmoDt5_rgH0X_scaff_1	g61	460247	460525	+	.
lcl|TmoDt5_rgH0X_scaff_1	g62	467069	468290	+	.
lcl|TmoDt5_rgH0X_scaff_1	g63	475550	475989	+	.
lcl|TmoDt5_rgH0X_scaff_1	g64	492364	496496	-	.
lcl|TmoDt5_rgH0X_scaff_1	g65	504767	505054	+	.
lcl|TmoDt5_rgH0X_scaff_1	g66	510446	513496	-	.
lcl|TmoDt5_rgH0X_scaff_1	g67	518461	520909	+	.
lcl|TmoDt5_rgH0X_scaff_1	g68	527997	533078	+	.
lcl|TmoDt5_rgH0X_scaff_1	g69	535284	565752	+	.
lcl|TmoDt5_rgH0X_scaff_1	g70	570676	574038	+	.
lcl|TmoDt5_rgH0X_scaff_1	g71	575291	576257	+	.
lcl|TmoDt5_rgH0X_scaff_1	g72	577664	580944	+	.
lcl|TmoDt5_rgH0X_scaff_1	g73	581833	582308	+	.
lcl|TmoDt5_rgH0X_scaff_1	g74	584068	584956	+	.
lcl|TmoDt5_rgH0X_scaff_1	g75	605067	605372	+	.
lcl|TmoDt5_rgH0X_scaff_1	g76	646080	646280	+	.
lcl|TmoDt5_rgH0X_scaff_1	g77	666409	666651	+	.
lcl|TmoDt5_rgH0X_scaff_1	g78	667275	667466	+	.
lcl|TmoDt5_rgH0X_scaff_1	g79	679484	685121	-	.
lcl|TmoDt5_rgH0X_scaff_1	g80	685931	692294	-	.
lcl|TmoDt5_rgH0X_scaff_1	g81	701367	702960	+	.
lcl|TmoDt5_rgH0X_scaff_1	g82	702969	712543	-	.
lcl|TmoDt5_rgH0X_scaff_1	g83	713002	713473	-	.
lcl|TmoDt5_rgH0X_scaff_1	g84	716686	716862	+	.
lcl|TmoDt5_rgH0X_scaff_1	g85	716904	717353	-	.
lcl|TmoDt5_rgH0X_scaff_1	g86	717558	728515	+	.
lcl|TmoDt5_rgH0X_scaff_1	g87	729080	736321	+	.
lcl|TmoDt5_rgH0X_scaff_1	g88	737990	740341	-	.
lcl|TmoDt5_rgH0X_scaff_1	g89	742825	744368	+	.
lcl|TmoDt5_rgH0X_scaff_1	g90	744457	744888	+	.
lcl|TmoDt5_rgH0X_scaff_1	g91	745142	746086	+	.
lcl|TmoDt5_rgH0X_scaff_1	g92	746280	750977	+	.
lcl|TmoDt5_rgH0X_scaff_1	g93	752179	755077	-	.
lcl|TmoDt5_rgH0X_scaff_1	g94	755919	756733	-	.
lcl|TmoDt5_rgH0X_scaff_1	g95	759040	763221	+	.
lcl|TmoDt5_rgH0X_scaff_1	g96	763592	765075	+	.
lcl|TmoDt5_rgH0X_scaff_1	g97	765891	767542	+	.
lcl|TmoDt5_rgH0X_scaff_1	g98	768218	772785	+	.
lcl|TmoDt5_rgH0X_scaff_1	g99	773859	774267	+	.
lcl|TmoDt5_rgH0X_scaff_1	g100	774373	775467	+	.
lcl|TmoDt5_rgH0X_scaff_1	g101	776122	787751	-	.
lcl|TmoDt5_rgH0X_scaff_1	g102	790603	792217	-	.
lcl|TmoDt5_rgH0X_scaff_1	g103	792359	792977	-	.
lcl|TmoDt5_rgH0X_scaff_1	g104	803193	807431	+	.
lcl|TmoDt5_rgH0X_scaff_1	g105	808636	809056	+	.
lcl|TmoDt5_rgH0X_scaff_1	g106	809149	810252	+	.
lcl|TmoDt5_rgH0X_scaff_1	g107	811572	816726	-	.
lcl|TmoDt5_rgH0X_scaff_1	g108	818766	824807	+	.
lcl|TmoDt5_rgH0X_scaff_1	g109	825640	826251	-	.
lcl|TmoDt5_rgH0X_scaff_1	g110	828763	833187	+	.
lcl|TmoDt5_rgH0X_scaff_1	g111	834357	835070	-	.
lcl|TmoDt5_rgH0X_scaff_1	g112	836634	839170	-	.
lcl|TmoDt5_rgH0X_scaff_1	g113	843423	844074	-	.
lcl|TmoDt5_rgH0X_scaff_1	g114	844184	852216	+	.
lcl|TmoDt5_rgH0X_scaff_1	g115	852464	854360	-	.
lcl|TmoDt5_rgH0X_scaff_1	g116	854369	854761	-	.
lcl|TmoDt5_rgH0X_scaff_1	g117	857593	861649	+	.
lcl|TmoDt5_rgH0X_scaff_1	g118	861833	866494	-	.
lcl|TmoDt5_rgH0X_scaff_1	g119	867176	867551	+	.
lcl|TmoDt5_rgH0X_scaff_1	g120	868343	878430	-	.
lcl|TmoDt5_rgH0X_scaff_1	g121	878476	878925	-	.
lcl|TmoDt5_rgH0X_scaff_1	g122	879802	880389	+	.
lcl|TmoDt5_rgH0X_scaff_1	g123	883811	884677	+	.
lcl|TmoDt5_rgH0X_scaff_1	g124	884705	885967	-	.
lcl|TmoDt5_rgH0X_scaff_1	g125	886128	888541	-	.
lcl|TmoDt5_rgH0X_scaff_1	g126	889113	890911	-	.
lcl|TmoDt5_rgH0X_scaff_1	g127	891265	895397	-	.
lcl|TmoDt5_rgH0X_scaff_1	g128	898196	901406	+	.
lcl|TmoDt5_rgH0X_scaff_1	g129	903536	930490	-	.
lcl|TmoDt5_rgH0X_scaff_1	g130	932978	939062	-	.
lcl|TmoDt5_rgH0X_scaff_1	g131	944899	946550	+	.
lcl|TmoDt5_rgH0X_scaff_1	g132	946840	953040	+	.
lcl|TmoDt5_rgH0X_scaff_1	g133	957554	958060	-	.
lcl|TmoDt5_rgH0X_scaff_1	g134	961155	961868	+	.
lcl|TmoDt5_rgH0X_scaff_1	g135	961937	964306	-	.
lcl|TmoDt5_rgH0X_scaff_1	g136	965058	968374	+	.
lcl|TmoDt5_rgH0X_scaff_1	g137	985490	985669	-	.
lcl|TmoDt5_rgH0X_scaff_1	g138	988783	989416	-	.
lcl|TmoDt5_rgH0X_scaff_1	g139	992577	993368	+	.
lcl|TmoDt5_rgH0X_scaff_1	g140	998901	999188	-	.
lcl|TmoDt5_rgH0X_scaff_1	g141	1005659	1009290	+	.
lcl|TmoDt5_rgH0X_scaff_1	g142	1009537	1013977	+	.
lcl|TmoDt5_rgH0X_scaff_1	g143	1019023	1019898	-	.
lcl|TmoDt5_rgH0X_scaff_1	g144	1024259	1024501	-	.
lcl|TmoDt5_rgH0X_scaff_1	g145	1025238	1025552	+	.
lcl|TmoDt5_rgH0X_scaff_1	g146	1035442	1035720	+	.
lcl|TmoDt5_rgH0X_scaff_1	g147	1037791	1042221	+	.
lcl|TmoDt5_rgH0X_scaff_1	g148	1042244	1043011	-	.
lcl|TmoDt5_rgH0X_scaff_1	g149	1043127	1044564	-	.
lcl|TmoDt5_rgH0X_scaff_1	g150	1045017	1045553	+	.
lcl|TmoDt5_rgH0X_scaff_1	g151	1045632	1048613	+	.
lcl|TmoDt5_rgH0X_scaff_1	g152	1054383	1061125	+	.
lcl|TmoDt5_rgH0X_scaff_1	g153	1065742	1066914	-	.
lcl|TmoDt5_rgH0X_scaff_1	g154	1067161	1072158	+	.
lcl|TmoDt5_rgH0X_scaff_1	g155	1076495	1077262	-	.
lcl|TmoDt5_rgH0X_scaff_1	g156	1077339	1077715	+	.
lcl|TmoDt5_rgH0X_scaff_1	g157	1080257	1080609	-	.
lcl|TmoDt5_rgH0X_scaff_1	g158	1086396	1086923	+	.
lcl|TmoDt5_rgH0X_scaff_1	g159	1105243	1105851	+	.
lcl|TmoDt5_rgH0X_scaff_1	g160	1105932	1106117	+	.
lcl|TmoDt5_rgH0X_scaff_1	g161	1119091	1126710	+	.
lcl|TmoDt5_rgH0X_scaff_1	g162	1129040	1129544	+	.
lcl|TmoDt5_rgH0X_scaff_1	g163	1132142	1133017	+	.
lcl|TmoDt5_rgH0X_scaff_1	g164	1136864	1137865	-	.
lcl|TmoDt5_rgH0X_scaff_1	g165	1145562	1156661	+	.
lcl|TmoDt5_rgH0X_scaff_1	g166	1161265	1161768	-	.
lcl|TmoDt5_rgH0X_scaff_1	g167	1167412	1167660	+	.
lcl|TmoDt5_rgH0X_scaff_1	g168	1171773	1173275	-	.
lcl|TmoDt5_rgH0X_scaff_1	g169	1174933	1178403	-	.
lcl|TmoDt5_rgH0X_scaff_1	g170	1178423	1179183	+	.
lcl|TmoDt5_rgH0X_scaff_1	g171	1179361	1179591	-	.
lcl|TmoDt5_rgH0X_scaff_1	g172	1182954	1184547	+	.
lcl|TmoDt5_rgH0X_scaff_1	g173	1186718	1188970	+	.
lcl|TmoDt5_rgH0X_scaff_1	g174	1189900	1191870	+	.
lcl|TmoDt5_rgH0X_scaff_1	g175	1198893	1200943	+	.
lcl|TmoDt5_rgH0X_scaff_1	g176	1201121	1202326	+	.
lcl|TmoDt5_rgH0X_scaff_1	g177	1202451	1203029	-	.
lcl|TmoDt5_rgH0X_scaff_1	g178	1205202	1206654	-	.
lcl|TmoDt5_rgH0X_scaff_1	g179	1211611	1217964	+	.
lcl|TmoDt5_rgH0X_scaff_1	g180	1218283	1219884	+	.
lcl|TmoDt5_rgH0X_scaff_1	g181	1220668	1224733	+	.
lcl|TmoDt5_rgH0X_scaff_1	g182	1224773	1238235	-	.
lcl|TmoDt5_rgH0X_scaff_1	g183	1240063	1245375	-	.
lcl|TmoDt5_rgH0X_scaff_1	g184	1247570	1248439	+	.
lcl|TmoDt5_rgH0X_scaff_1	g185	1250139	1259573	+	.
lcl|TmoDt5_rgH0X_scaff_1	g186	1259629	1259846	-	.
lcl|TmoDt5_rgH0X_scaff_1	g187	1260141	1260721	+	.
lcl|TmoDt5_rgH0X_scaff_1	g188	1260913	1263392	-	.
lcl|TmoDt5_rgH0X_scaff_1	g189	1264054	1264732	-	.
lcl|TmoDt5_rgH0X_scaff_1	g190	1265133	1266299	-	.
lcl|TmoDt5_rgH0X_scaff_1	g191	1280416	1281960	-	.
lcl|TmoDt5_rgH0X_scaff_1	g192	1282278	1283912	-	.
lcl|TmoDt5_rgH0X_scaff_1	g193	1286983	1288445	-	.
lcl|TmoDt5_rgH0X_scaff_1	g194	1292765	1294226	+	.
lcl|TmoDt5_rgH0X_scaff_1	g195	1296408	1296987	+	.
lcl|TmoDt5_rgH0X_scaff_1	g196	1297112	1298317	-	.
lcl|TmoDt5_rgH0X_scaff_1	g197	1298501	1300542	-	.
lcl|TmoDt5_rgH0X_scaff_1	g198	1312250	1313416	+	.
lcl|TmoDt5_rgH0X_scaff_1	g199	1313817	1314509	+	.
lcl|TmoDt5_rgH0X_scaff_1	g200	1315144	1317636	+	.
lcl|TmoDt5_rgH0X_scaff_1	g201	1317840	1318223	-	.
lcl|TmoDt5_rgH0X_scaff_1	g202	1319118	1322166	-	.
lcl|TmoDt5_rgH0X_scaff_1	g203	1324757	1337001	+	.
lcl|TmoDt5_rgH0X_scaff_1	g204	1339388	1351888	-	.
lcl|TmoDt5_rgH0X_scaff_1	g205	1351931	1353838	+	.
lcl|TmoDt5_rgH0X_scaff_1	g206	1363643	1363882	+	.
lcl|TmoDt5_rgH0X_scaff_1	g207	1367842	1369521	+	.
lcl|TmoDt5_rgH0X_scaff_1	g208	1371291	1373284	+	.
lcl|TmoDt5_rgH0X_scaff_1	g209	1373377	1373864	-	.
lcl|TmoDt5_rgH0X_scaff_1	g210	1374495	1375398	+	.
lcl|TmoDt5_rgH0X_scaff_1	g211	1375417	1375527	-	.
lcl|TmoDt5_rgH0X_scaff_1	g212	1376257	1378307	+	.
lcl|TmoDt5_rgH0X_scaff_1	g213	1378346	1382242	+	.
lcl|TmoDt5_rgH0X_scaff_1	g214	1382926	1395322	+	.
lcl|TmoDt5_rgH0X_scaff_1	g215	1399544	1402734	+	.
lcl|TmoDt5_rgH0X_scaff_1	g216	1402966	1407575	-	.
lcl|TmoDt5_rgH0X_scaff_1	g217	1408265	1408956	+	.
lcl|TmoDt5_rgH0X_scaff_1	g218	1409428	1411307	-	.
lcl|TmoDt5_rgH0X_scaff_1	g219	1411652	1413001	+	.
lcl|TmoDt5_rgH0X_scaff_1	g220	1413370	1416204	+	.
lcl|TmoDt5_rgH0X_scaff_1	g221	1416937	1423182	+	.
lcl|TmoDt5_rgH0X_scaff_1	g222	1423207	1426343	-	.
lcl|TmoDt5_rgH0X_scaff_1	g223	1430354	1438794	+	.
lcl|TmoDt5_rgH0X_scaff_1	g224	1441531	1445030	+	.
lcl|TmoDt5_rgH0X_scaff_1	g225	1446301	1450595	-	.
lcl|TmoDt5_rgH0X_scaff_1	g226	1454004	1457099	-	.
lcl|TmoDt5_rgH0X_scaff_1	g227	1462287	1462694	-	.
lcl|TmoDt5_rgH0X_scaff_1	g228	1470156	1470395	-	.
lcl|TmoDt5_rgH0X_scaff_1	g229	1475282	1485877	+	.
lcl|TmoDt5_rgH0X_scaff_1	g230	1489877	1490152	-	.
lcl|TmoDt5_rgH0X_scaff_1	g231	1494987	1495838	-	.
lcl|TmoDt5_rgH0X_scaff_1	g232	1495997	1496865	+	.
lcl|TmoDt5_rgH0X_scaff_1	g233	1497154	1497312	-	.
lcl|TmoDt5_rgH0X_scaff_1	g234	1498285	1499414	-	.
lcl|TmoDt5_rgH0X_scaff_1	g235	1504859	1525553	+	.
lcl|TmoDt5_rgH0X_scaff_1	g236	1532853	1533092	+	.
lcl|TmoDt5_rgH0X_scaff_1	g237	1534310	1534630	-	.
lcl|TmoDt5_rgH0X_scaff_1	g238	1537430	1537750	+	.
lcl|TmoDt5_rgH0X_scaff_1	g239	1542829	1550036	-	.
lcl|TmoDt5_rgH0X_scaff_1	g240	1564766	1566157	-	.
lcl|TmoDt5_rgH0X_scaff_1	g241	1572378	1579755	-	.
lcl|TmoDt5_rgH0X_scaff_1	g242	1581534	1581763	-	.
lcl|TmoDt5_rgH0X_scaff_1	g243	1586383	1590954	+	.
lcl|TmoDt5_rgH0X_scaff_1	g244	1591806	1594204	+	.
lcl|TmoDt5_rgH0X_scaff_1	g245	1595294	1596767	-	.
lcl|TmoDt5_rgH0X_scaff_1	g246	1596805	1597134	+	.
lcl|TmoDt5_rgH0X_scaff_1	g247	1597650	1597904	-	.
lcl|TmoDt5_rgH0X_scaff_1	g248	1603231	1605653	-	.
lcl|TmoDt5_rgH0X_scaff_1	g249	1606711	1610499	-	.
lcl|TmoDt5_rgH0X_scaff_1	g250	1612996	1613364	+	.
lcl|TmoDt5_rgH0X_scaff_1	g251	1614124	1614441	-	.
lcl|TmoDt5_rgH0X_scaff_1	g252	1618385	1624832	-	.
lcl|TmoDt5_rgH0X_scaff_1	g253	1634338	1635994	-	.
lcl|TmoDt5_rgH0X_scaff_1	g254	1636409	1636937	-	.
lcl|TmoDt5_rgH0X_scaff_1	g255	1641718	1651110	-	.
lcl|TmoDt5_rgH0X_scaff_1	g256	1653890	1664130	+	.
lcl|TmoDt5_rgH0X_scaff_1	g257	1669379	1672681	-	.
lcl|TmoDt5_rgH0X_scaff_1	g258	1674067	1674953	-	.
lcl|TmoDt5_rgH0X_scaff_1	g259	1676066	1678174	+	.
lcl|TmoDt5_rgH0X_scaff_1	g260	1684173	1684874	-	.
lcl|TmoDt5_rgH0X_scaff_1	g261	1689633	1692176	-	.
lcl|TmoDt5_rgH0X_scaff_1	g262	1694942	1696104	-	.
lcl|TmoDt5_rgH0X_scaff_1	g263	1696459	1697961	+	.
lcl|TmoDt5_rgH0X_scaff_1	g264	1697964	1699528	-	.
lcl|TmoDt5_rgH0X_scaff_1	g265	1700036	1701556	+	.
lcl|TmoDt5_rgH0X_scaff_1	g266	1702171	1705062	-	.
lcl|TmoDt5_rgH0X_scaff_1	g267	1711000	1715134	+	.
lcl|TmoDt5_rgH0X_scaff_1	g268	1721419	1723285	+	.
lcl|TmoDt5_rgH0X_scaff_1	g269	1728461	1731569	-	.
lcl|TmoDt5_rgH0X_scaff_1	g270	1741008	1742325	+	.
lcl|TmoDt5_rgH0X_scaff_1	g271	1747813	1752423	-	.
lcl|TmoDt5_rgH0X_scaff_1	g272	1753772	1755789	+	.
lcl|TmoDt5_rgH0X_scaff_1	g273	1756346	1765239	-	.
lcl|TmoDt5_rgH0X_scaff_1	g274	1765479	1766103	-	.
lcl|TmoDt5_rgH0X_scaff_1	g275	1768890	1771873	+	.
lcl|TmoDt5_rgH0X_scaff_1	g276	1774813	1775112	+	.
lcl|TmoDt5_rgH0X_scaff_1	g277	1780157	1780589	+	.
lcl|TmoDt5_rgH0X_scaff_1	g278	1781189	1781638	-	.
lcl|TmoDt5_rgH0X_scaff_1	g279	1782158	1788688	+	.
lcl|TmoDt5_rgH0X_scaff_1	g280	1788791	1790047	+	.
lcl|TmoDt5_rgH0X_scaff_1	g281	1790484	1792500	-	.
lcl|TmoDt5_rgH0X_scaff_1	g282	1793295	1795306	+	.
lcl|TmoDt5_rgH0X_scaff_1	g283	1798464	1800506	+	.
lcl|TmoDt5_rgH0X_scaff_1	g284	1800808	1801505	+	.
lcl|TmoDt5_rgH0X_scaff_1	g285	1802905	1803593	+	.
lcl|TmoDt5_rgH0X_scaff_1	g286	1803813	1804456	+	.
lcl|TmoDt5_rgH0X_scaff_1	g287	1806097	1806794	-	.
lcl|TmoDt5_rgH0X_scaff_1	g288	1809275	1811202	-	.
lcl|TmoDt5_rgH0X_scaff_1	g289	1811889	1813526	-	.
lcl|TmoDt5_rgH0X_scaff_1	g290	1814137	1814340	+	.
lcl|TmoDt5_rgH0X_scaff_1	g291	1814926	1815324	-	.
lcl|TmoDt5_rgH0X_scaff_1	g292	1818479	1823057	+	.
lcl|TmoDt5_rgH0X_scaff_1	g293	1823072	1823623	-	.
lcl|TmoDt5_rgH0X_scaff_1	g294	1829182	1837244	+	.
lcl|TmoDt5_rgH0X_scaff_1	g295	1842270	1842566	+	.
lcl|TmoDt5_rgH0X_scaff_1	g296	1845382	1845642	-	.
lcl|TmoDt5_rgH0X_scaff_1	g297	1848373	1848732	-	.
lcl|TmoDt5_rgH0X_scaff_1	g298	1851388	1851597	+	.
lcl|TmoDt5_rgH0X_scaff_1	g299	1853175	1853567	-	.
lcl|TmoDt5_rgH0X_scaff_1	g300	1854540	1858987	+	.
lcl|TmoDt5_rgH0X_scaff_1	g301	1859714	1864587	-	.
lcl|TmoDt5_rgH0X_scaff_1	g302	1865440	1869449	+	.
lcl|TmoDt5_rgH0X_scaff_1	g303	1872305	1872784	-	.
lcl|TmoDt5_rgH0X_scaff_1	g304	1885367	1885549	+	.
lcl|TmoDt5_rgH0X_scaff_1	g305	1887717	1888548	+	.
lcl|TmoDt5_rgH0X_scaff_1	g306	1890055	1890731	-	.
lcl|TmoDt5_rgH0X_scaff_1	g307	1891660	1891929	-	.
lcl|TmoDt5_rgH0X_scaff_1	g308	1893068	1893313	-	.
lcl|TmoDt5_rgH0X_scaff_1	g309	1893321	1896372	-	.
lcl|TmoDt5_rgH0X_scaff_1	g310	1896509	1902459	+	.
lcl|TmoDt5_rgH0X_scaff_1	g311	1904223	1905161	+	.
lcl|TmoDt5_rgH0X_scaff_1	g312	1905387	1907833	+	.
lcl|TmoDt5_rgH0X_scaff_1	g313	1910392	1910655	-	.
lcl|TmoDt5_rgH0X_scaff_1	g314	1910728	1913799	+	.
lcl|TmoDt5_rgH0X_scaff_1	g315	1918872	1920959	+	.
lcl|TmoDt5_rgH0X_scaff_1	g316	1921547	1922665	-	.
lcl|TmoDt5_rgH0X_scaff_1	g317	1934559	1934892	-	.
lcl|TmoDt5_rgH0X_scaff_1	g318	1939847	1940566	-	.
lcl|TmoDt5_rgH0X_scaff_1	g319	1940822	1943090	+	.
lcl|TmoDt5_rgH0X_scaff_1	g320	1943418	1944675	+	.
lcl|TmoDt5_rgH0X_scaff_1	g321	1945269	1954324	-	.
lcl|TmoDt5_rgH0X_scaff_1	g322	1955650	1956581	+	.
lcl|TmoDt5_rgH0X_scaff_1	g323	1968074	1973014	-	.
lcl|TmoDt5_rgH0X_scaff_1	g324	1973810	1974689	+	.
lcl|TmoDt5_rgH0X_scaff_1	g325	1974908	1975739	+	.
lcl|TmoDt5_rgH0X_scaff_1	g326	1976146	1978168	+	.
lcl|TmoDt5_rgH0X_scaff_1	g327	1978269	1980398	-	.
lcl|TmoDt5_rgH0X_scaff_1	g328	1980508	1981986	+	.
lcl|TmoDt5_rgH0X_scaff_1	g329	1982405	1991629	-	.
lcl|TmoDt5_rgH0X_scaff_1	g330	1996859	1997617	+	.
lcl|TmoDt5_rgH0X_scaff_1	g331	1998314	2000524	-	.
lcl|TmoDt5_rgH0X_scaff_1	g332	2001424	2003301	+	.
lcl|TmoDt5_rgH0X_scaff_1	g333	2003754	2004767	-	.
lcl|TmoDt5_rgH0X_scaff_1	g334	2004987	2005943	+	.
lcl|TmoDt5_rgH0X_scaff_1	g335	2006136	2007248	+	.
lcl|TmoDt5_rgH0X_scaff_1	g336	2013330	2013707	+	.
lcl|TmoDt5_rgH0X_scaff_1	g337	2020807	2023597	+	.
lcl|TmoDt5_rgH0X_scaff_1	g338	2026348	2029539	+	.
lcl|TmoDt5_rgH0X_scaff_1	g339	2029643	2029890	+	.
lcl|TmoDt5_rgH0X_scaff_1	g340	2029993	2030727	-	.
lcl|TmoDt5_rgH0X_scaff_1	g341	2030854	2032184	+	.
lcl|TmoDt5_rgH0X_scaff_1	g342	2032377	2032728	+	.
lcl|TmoDt5_rgH0X_scaff_1	g343	2039505	2046284	+	.
lcl|TmoDt5_rgH0X_scaff_1	g344	2053122	2054704	+	.
lcl|TmoDt5_rgH0X_scaff_1	g345	2058997	2060552	+	.
lcl|TmoDt5_rgH0X_scaff_1	g346	2061823	2063431	+	.
lcl|TmoDt5_rgH0X_scaff_1	g347	2063521	2069825	-	.
lcl|TmoDt5_rgH0X_scaff_1	g348	2071107	2071337	+	.
lcl|TmoDt5_rgH0X_scaff_1	g349	2072565	2072831	+	.
lcl|TmoDt5_rgH0X_scaff_1	g350	2074854	2075944	-	.
lcl|TmoDt5_rgH0X_scaff_1	g351	2078044	2078842	+	.
lcl|TmoDt5_rgH0X_scaff_1	g352	2081099	2082347	-	.
lcl|TmoDt5_rgH0X_scaff_1	g353	2084655	2085287	-	.
lcl|TmoDt5_rgH0X_scaff_1	g354	2092441	2093433	+	.
lcl|TmoDt5_rgH0X_scaff_1	g355	2098019	2098447	+	.
lcl|TmoDt5_rgH0X_scaff_1	g356	2099887	2112289	+	.
lcl|TmoDt5_rgH0X_scaff_1	g357	2113629	2115245	+	.
lcl|TmoDt5_rgH0X_scaff_1	g358	2115346	2118723	+	.
lcl|TmoDt5_rgH0X_scaff_1	g359	2119589	2121262	-	.
lcl|TmoDt5_rgH0X_scaff_1	g360	2121320	2123623	-	.
lcl|TmoDt5_rgH0X_scaff_1	g361	2123790	2124072	+	.
lcl|TmoDt5_rgH0X_scaff_1	g362	2127256	2127534	+	.
lcl|TmoDt5_rgH0X_scaff_1	g363	2127664	2128065	+	.
lcl|TmoDt5_rgH0X_scaff_1	g364	2129161	2135621	+	.
lcl|TmoDt5_rgH0X_scaff_1	g365	2137741	2138322	-	.
lcl|TmoDt5_rgH0X_scaff_1	g366	2141771	2142007	-	.
lcl|TmoDt5_rgH0X_scaff_1	g367	2145887	2149484	-	.
lcl|TmoDt5_rgH0X_scaff_1	g368	2151104	2165312	-	.
lcl|TmoDt5_rgH0X_scaff_1	g369	2167256	2170403	+	.
lcl|TmoDt5_rgH0X_scaff_1	g370	2174104	2192473	-	.
lcl|TmoDt5_rgH0X_scaff_1	g371	2194297	2195405	+	.
lcl|TmoDt5_rgH0X_scaff_1	g372	2196346	2197700	-	.
lcl|TmoDt5_rgH0X_scaff_1	g373	2198165	2199709	+	.
lcl|TmoDt5_rgH0X_scaff_1	g374	2205844	2206056	-	.
lcl|TmoDt5_rgH0X_scaff_1	g375	2206947	2207525	+	.
lcl|TmoDt5_rgH0X_scaff_1	g376	2208268	2208583	-	.
lcl|TmoDt5_rgH0X_scaff_1	g377	2210400	2210693	-	.
lcl|TmoDt5_rgH0X_scaff_1	g378	2211401	2212354	+	.
lcl|TmoDt5_rgH0X_scaff_1	g379	2212473	2214181	-	.
lcl|TmoDt5_rgH0X_scaff_1	g380	2215012	2217231	+	.
lcl|TmoDt5_rgH0X_scaff_1	g381	2217263	2218634	-	.
lcl|TmoDt5_rgH0X_scaff_1	g382	2219038	2219421	-	.
lcl|TmoDt5_rgH0X_scaff_1	g383	2220487	2224210	+	.
lcl|TmoDt5_rgH0X_scaff_1	g384	2224403	2224745	+	.
lcl|TmoDt5_rgH0X_scaff_1	g385	2226581	2229736	-	.
lcl|TmoDt5_rgH0X_scaff_1	g386	2231895	2232305	-	.
lcl|TmoDt5_rgH0X_scaff_1	g387	2235601	2235964	+	.
lcl|TmoDt5_rgH0X_scaff_1	g388	2236894	2239825	-	.
lcl|TmoDt5_rgH0X_scaff_1	g389	2241965	2242669	-	.
lcl|TmoDt5_rgH0X_scaff_1	g390	2242705	2243887	-	.
lcl|TmoDt5_rgH0X_scaff_1	g391	2246134	2248835	-	.
lcl|TmoDt5_rgH0X_scaff_1	g392	2249154	2251087	-	.
lcl|TmoDt5_rgH0X_scaff_1	g393	2251350	2253228	-	.
lcl|TmoDt5_rgH0X_scaff_1	g394	2253301	2256468	+	.
lcl|TmoDt5_rgH0X_scaff_1	g395	2262373	2273827	+	.
lcl|TmoDt5_rgH0X_scaff_1	g396	2274359	2276180	+	.
lcl|TmoDt5_rgH0X_scaff_1	g397	2281053	2282420	-	.
lcl|TmoDt5_rgH0X_scaff_1	g398	2282467	2282942	+	.
lcl|TmoDt5_rgH0X_scaff_1	g399	2283372	2284889	+	.
lcl|TmoDt5_rgH0X_scaff_1	g400	2287545	2287820	-	.
lcl|TmoDt5_rgH0X_scaff_1	g401	2287900	2288284	-	.
lcl|TmoDt5_rgH0X_scaff_1	g402	2298088	2300435	+	.
lcl|TmoDt5_rgH0X_scaff_1	g403	2305947	2306909	-	.
lcl|TmoDt5_rgH0X_scaff_1	g404	2308159	2308941	-	.
lcl|TmoDt5_rgH0X_scaff_1	g405	2312094	2341711	+	.
lcl|TmoDt5_rgH0X_scaff_1	g406	2343599	2344153	-	.
lcl|TmoDt5_rgH0X_scaff_1	g407	2351986	2355826	+	.
lcl|TmoDt5_rgH0X_scaff_1	g408	2356347	2356559	-	.
lcl|TmoDt5_rgH0X_scaff_1	g409	2360674	2360952	-	.
lcl|TmoDt5_rgH0X_scaff_1	g410	2365456	2366498	-	.
lcl|TmoDt5_rgH0X_scaff_1	g411	2366714	2368036	-	.
lcl|TmoDt5_rgH0X_scaff_1	g412	2388239	2388400	-	.
lcl|TmoDt5_rgH0X_scaff_1	g413	2391925	2392260	+	.
lcl|TmoDt5_rgH0X_scaff_1	g414	2393390	2396857	+	.
lcl|TmoDt5_rgH0X_scaff_1	g415	2396885	2402095	-	.
lcl|TmoDt5_rgH0X_scaff_1	g416	2406848	2407468	+	.
lcl|TmoDt5_rgH0X_scaff_1	g417	2408286	2409464	+	.
lcl|TmoDt5_rgH0X_scaff_1	g418	2411831	2418442	+	.
lcl|TmoDt5_rgH0X_scaff_1	g419	2419939	2425356	+	.
lcl|TmoDt5_rgH0X_scaff_1	g420	2425489	2425998	+	.
lcl|TmoDt5_rgH0X_scaff_1	g421	2427816	2427941	+	.
lcl|TmoDt5_rgH0X_scaff_1	g422	2430387	2435640	+	.
lcl|TmoDt5_rgH0X_scaff_1	g423	2439197	2439382	-	.
lcl|TmoDt5_rgH0X_scaff_1	g424	2441362	2442568	+	.
lcl|TmoDt5_rgH0X_scaff_1	g425	2446979	2454260	-	.
lcl|TmoDt5_rgH0X_scaff_1	g426	2455117	2455335	+	.
lcl|TmoDt5_rgH0X_scaff_1	g427	2456109	2457380	+	.
lcl|TmoDt5_rgH0X_scaff_1	g428	2459436	2459791	+	.
lcl|TmoDt5_rgH0X_scaff_1	g429	2460053	2460805	-	.
lcl|TmoDt5_rgH0X_scaff_1	g430	2462263	2462712	+	.
lcl|TmoDt5_rgH0X_scaff_1	g431	2463105	2463335	+	.
lcl|TmoDt5_rgH0X_scaff_1	g432	2469997	2470593	+	.
lcl|TmoDt5_rgH0X_scaff_1	g433	2480011	2484690	-	.
lcl|TmoDt5_rgH0X_scaff_1	g434	2486037	2495060	+	.
lcl|TmoDt5_rgH0X_scaff_1	g435	2495340	2495759	-	.
lcl|TmoDt5_rgH0X_scaff_1	g436	2496923	2505705	+	.
lcl|TmoDt5_rgH0X_scaff_1	g437	2509951	2513736	-	.
lcl|TmoDt5_rgH0X_scaff_1	g438	2514530	2514784	+	.
lcl|TmoDt5_rgH0X_scaff_1	g439	2514837	2515322	+	.
lcl|TmoDt5_rgH0X_scaff_1	g440	2515370	2516148	-	.
lcl|TmoDt5_rgH0X_scaff_1	g441	2516199	2518065	+	.
lcl|TmoDt5_rgH0X_scaff_1	g442	2522119	2522595	+	.
lcl|TmoDt5_rgH0X_scaff_1	g443	2526128	2533917	+	.
lcl|TmoDt5_rgH0X_scaff_1	g444	2535116	2537229	-	.
lcl|TmoDt5_rgH0X_scaff_1	g445	2537429	2538849	+	.
lcl|TmoDt5_rgH0X_scaff_1	g446	2541940	2546150	+	.
lcl|TmoDt5_rgH0X_scaff_1	g447	2546235	2546450	+	.
lcl|TmoDt5_rgH0X_scaff_1	g448	2546512	2547162	+	.
lcl|TmoDt5_rgH0X_scaff_1	g449	2549748	2550474	-	.
lcl|TmoDt5_rgH0X_scaff_1	g450	2550688	2556852	-	.
lcl|TmoDt5_rgH0X_scaff_1	g451	2557451	2558244	+	.
lcl|TmoDt5_rgH0X_scaff_1	g452	2559328	2561837	+	.
lcl|TmoDt5_rgH0X_scaff_1	g453	2562612	2568721	+	.
lcl|TmoDt5_rgH0X_scaff_1	g454	2569065	2570219	-	.
lcl|TmoDt5_rgH0X_scaff_1	g455	2570393	2574502	-	.
lcl|TmoDt5_rgH0X_scaff_1	g456	2575148	2576876	-	.
lcl|TmoDt5_rgH0X_scaff_1	g457	2577820	2580137	+	.
lcl|TmoDt5_rgH0X_scaff_1	g458	2580207	2580323	+	.
lcl|TmoDt5_rgH0X_scaff_1	g459	2580356	2583038	-	.
lcl|TmoDt5_rgH0X_scaff_1	g460	2583455	2584635	+	.
lcl|TmoDt5_rgH0X_scaff_1	g461	2584912	2586241	-	.
lcl|TmoDt5_rgH0X_scaff_1	g462	2587261	2591125	-	.
lcl|TmoDt5_rgH0X_scaff_1	g463	2592450	2593440	-	.
lcl|TmoDt5_rgH0X_scaff_1	g464	2593636	2594677	-	.
lcl|TmoDt5_rgH0X_scaff_1	g465	2595343	2595646	-	.
lcl|TmoDt5_rgH0X_scaff_1	g466	2596418	2596936	+	.
lcl|TmoDt5_rgH0X_scaff_1	g467	2597390	2602973	-	.
lcl|TmoDt5_rgH0X_scaff_1	g468	2603357	2605340	-	.
lcl|TmoDt5_rgH0X_scaff_1	g469	2605724	2612734	+	.
lcl|TmoDt5_rgH0X_scaff_1	g470	2614028	2620751	-	.
lcl|TmoDt5_rgH0X_scaff_1	g471	2621010	2622342	-	.
lcl|TmoDt5_rgH0X_scaff_1	g472	2623824	2628275	+	.
lcl|TmoDt5_rgH0X_scaff_1	g473	2629420	2636050	+	.
lcl|TmoDt5_rgH0X_scaff_1	g474	2636103	2636480	+	.
lcl|TmoDt5_rgH0X_scaff_1	g475	2636707	2638341	+	.
lcl|TmoDt5_rgH0X_scaff_1	g476	2638412	2645219	-	.
lcl|TmoDt5_rgH0X_scaff_1	g477	2645531	2647934	-	.
lcl|TmoDt5_rgH0X_scaff_1	g478	2648391	2650799	-	.
lcl|TmoDt5_rgH0X_scaff_1	g479	2651032	2653439	-	.
lcl|TmoDt5_rgH0X_scaff_1	g480	2655446	2657340	-	.
lcl|TmoDt5_rgH0X_scaff_1	g481	2660303	2662204	-	.
lcl|TmoDt5_rgH0X_scaff_1	g482	2664950	2666843	-	.
lcl|TmoDt5_rgH0X_scaff_1	g483	2667215	2682399	-	.
lcl|TmoDt5_rgH0X_scaff_1	g484	2682562	2683351	-	.
lcl|TmoDt5_rgH0X_scaff_1	g485	2684332	2688733	+	.
lcl|TmoDt5_rgH0X_scaff_1	g486	2691175	2693263	-	.
lcl|TmoDt5_rgH0X_scaff_1	g487	2693316	2693501	-	.
lcl|TmoDt5_rgH0X_scaff_1	g488	2693894	2696210	-	.
lcl|TmoDt5_rgH0X_scaff_1	g489	2696656	2698922	-	.
lcl|TmoDt5_rgH0X_scaff_1	g490	2699786	2710499	-	.
lcl|TmoDt5_rgH0X_scaff_1	g491	2718031	2718263	-	.
lcl|TmoDt5_rgH0X_scaff_1	g492	2721157	2731803	+	.
lcl|TmoDt5_rgH0X_scaff_1	g493	2734897	2735646	+	.
lcl|TmoDt5_rgH0X_scaff_1	g494	2735680	2735985	+	.
lcl|TmoDt5_rgH0X_scaff_1	g495	2736315	2738276	-	.
lcl|TmoDt5_rgH0X_scaff_1	g496	2742725	2745747	+	.
lcl|TmoDt5_rgH0X_scaff_1	g497	2747449	2756987	-	.
lcl|TmoDt5_rgH0X_scaff_1	g498	2759883	2763017	+	.
lcl|TmoDt5_rgH0X_scaff_1	g499	2763231	2764395	-	.
lcl|TmoDt5_rgH0X_scaff_1	g500	2767314	2767580	-	.
lcl|TmoDt5_rgH0X_scaff_1	g501	2767624	2779151	-	.
lcl|TmoDt5_rgH0X_scaff_1	g502	2779828	2779986	+	.
lcl|TmoDt5_rgH0X_scaff_1	g503	2782988	2783344	-	.
lcl|TmoDt5_rgH0X_scaff_1	g504	2788627	2793343	-	.
lcl|TmoDt5_rgH0X_scaff_1	g505	2795186	2798225	+	.
lcl|TmoDt5_rgH0X_scaff_1	g506	2800564	2806385	-	.
lcl|TmoDt5_rgH0X_scaff_1	g507	2808698	2809144	-	.
lcl|TmoDt5_rgH0X_scaff_1	g508	2809328	2810199	+	.
lcl|TmoDt5_rgH0X_scaff_1	g509	2810546	2810770	-	.
lcl|TmoDt5_rgH0X_scaff_1	g510	2810883	2811624	-	.
lcl|TmoDt5_rgH0X_scaff_1	g511	2812144	2812536	+	.
lcl|TmoDt5_rgH0X_scaff_1	g512	2814413	2815489	+	.
lcl|TmoDt5_rgH0X_scaff_1	g513	2815574	2820883	-	.
lcl|TmoDt5_rgH0X_scaff_1	g514	2821271	2822122	+	.
lcl|TmoDt5_rgH0X_scaff_1	g515	2822622	2823095	-	.
lcl|TmoDt5_rgH0X_scaff_1	g516	2830194	2830884	+	.
lcl|TmoDt5_rgH0X_scaff_1	g517	2831251	2861118	+	.
lcl|TmoDt5_rgH0X_scaff_1	g518	2862091	2862825	-	.
lcl|TmoDt5_rgH0X_scaff_1	g519	2867195	2870935	+	.
lcl|TmoDt5_rgH0X_scaff_1	g520	2876578	2877273	-	.
lcl|TmoDt5_rgH0X_scaff_1	g521	2878602	2883485	-	.
lcl|TmoDt5_rgH0X_scaff_1	g522	2886797	2887111	+	.
lcl|TmoDt5_rgH0X_scaff_1	g523	2896020	2896172	-	.
lcl|TmoDt5_rgH0X_scaff_1	g524	2903070	2903315	-	.
lcl|TmoDt5_rgH0X_scaff_1	g525	2905933	2907025	-	.
lcl|TmoDt5_rgH0X_scaff_1	g526	2907218	2914463	-	.
lcl|TmoDt5_rgH0X_scaff_1	g527	2918607	2919032	+	.
lcl|TmoDt5_rgH0X_scaff_1	g528	2920179	2920529	-	.
lcl|TmoDt5_rgH0X_scaff_1	g529	2927536	2933101	-	.
lcl|TmoDt5_rgH0X_scaff_1	g530	2935928	2936276	-	.
lcl|TmoDt5_rgH0X_scaff_1	g531	2945343	2946266	+	.
lcl|TmoDt5_rgH0X_scaff_1	g532	2951099	2951711	+	.
lcl|TmoDt5_rgH0X_scaff_1	g533	2952490	2952849	+	.
lcl|TmoDt5_rgH0X_scaff_1	g534	2959751	2960470	+	.
lcl|TmoDt5_rgH0X_scaff_1	g535	2961576	2968256	-	.
lcl|TmoDt5_rgH0X_scaff_1	g536	2968770	2969102	+	.
lcl|TmoDt5_rgH0X_scaff_1	g537	2969151	2970401	-	.
lcl|TmoDt5_rgH0X_scaff_1	g538	2970860	2971408	-	.
lcl|TmoDt5_rgH0X_scaff_1	g539	2972812	2974384	+	.
lcl|TmoDt5_rgH0X_scaff_1	g540	2976792	2976914	-	.
lcl|TmoDt5_rgH0X_scaff_1	g541	2979841	2980368	+	.
lcl|TmoDt5_rgH0X_scaff_1	g542	2982550	2982924	-	.
lcl|TmoDt5_rgH0X_scaff_1	g543	2986380	2986893	+	.
lcl|TmoDt5_rgH0X_scaff_1	g544	2992122	2994460	+	.
lcl|TmoDt5_rgH0X_scaff_1	g545	2995119	2995525	-	.
lcl|TmoDt5_rgH0X_scaff_1	g546	2999991	3000495	-	.
lcl|TmoDt5_rgH0X_scaff_1	g547	3004436	3004855	+	.
lcl|TmoDt5_rgH0X_scaff_1	g548	3004982	3005523	+	.
lcl|TmoDt5_rgH0X_scaff_1	g549	3016610	3016992	-	.
lcl|TmoDt5_rgH0X_scaff_1	g550	3017790	3018402	-	.
lcl|TmoDt5_rgH0X_scaff_1	g551	3023885	3029420	-	.
lcl|TmoDt5_rgH0X_scaff_1	g552	3034758	3035299	+	.
lcl|TmoDt5_rgH0X_scaff_1	g553	3037384	3041930	-	.
lcl|TmoDt5_rgH0X_scaff_1	g554	3042042	3043010	-	.
lcl|TmoDt5_rgH0X_scaff_1	g555	3044032	3044535	-	.
lcl|TmoDt5_rgH0X_scaff_1	g556	3047316	3048008	+	.
lcl|TmoDt5_rgH0X_scaff_1	g557	3052415	3054758	+	.
lcl|TmoDt5_rgH0X_scaff_1	g558	3055405	3055812	-	.
lcl|TmoDt5_rgH0X_scaff_1	g559	3056761	3060786	-	.
lcl|TmoDt5_rgH0X_scaff_1	g560	3062540	3063049	-	.
lcl|TmoDt5_rgH0X_scaff_1	g561	3068696	3069669	+	.
lcl|TmoDt5_rgH0X_scaff_1	g562	3082961	3083934	+	.
lcl|TmoDt5_rgH0X_scaff_1	g563	3089445	3109212	-	.
lcl|TmoDt5_rgH0X_scaff_1	g564	3109445	3110278	+	.
lcl|TmoDt5_rgH0X_scaff_1	g565	3116205	3119145	-	.
lcl|TmoDt5_rgH0X_scaff_1	g566	3121329	3121956	-	.
lcl|TmoDt5_rgH0X_scaff_1	g567	3121982	3145010	-	.
lcl|TmoDt5_rgH0X_scaff_1	g568	3149859	3164320	-	.
lcl|TmoDt5_rgH0X_scaff_1	g569	3164373	3164600	+	.
lcl|TmoDt5_rgH0X_scaff_1	g570	3164886	3171863	+	.
lcl|TmoDt5_rgH0X_scaff_1	g571	3174340	3174660	-	.
lcl|TmoDt5_rgH0X_scaff_1	g572	3174783	3186022	+	.
lcl|TmoDt5_rgH0X_scaff_1	g573	3186065	3186370	+	.
lcl|TmoDt5_rgH0X_scaff_1	g574	3188153	3190722	-	.
lcl|TmoDt5_rgH0X_scaff_1	g575	3192000	3193199	+	.
lcl|TmoDt5_rgH0X_scaff_1	g576	3193318	3200418	-	.
lcl|TmoDt5_rgH0X_scaff_1	g577	3201063	3204717	+	.
lcl|TmoDt5_rgH0X_scaff_1	g578	3205457	3205558	-	.
lcl|TmoDt5_rgH0X_scaff_1	g579	3210618	3213548	-	.
lcl|TmoDt5_rgH0X_scaff_1	g580	3215893	3216356	-	.
lcl|TmoDt5_rgH0X_scaff_1	g581	3216382	3216945	-	.
lcl|TmoDt5_rgH0X_scaff_1	g582	3218875	3223576	-	.
lcl|TmoDt5_rgH0X_scaff_1	g583	3224829	3230312	-	.
lcl|TmoDt5_rgH0X_scaff_1	g584	3232481	3233418	+	.
lcl|TmoDt5_rgH0X_scaff_1	g585	3236519	3236785	-	.
lcl|TmoDt5_rgH0X_scaff_1	g586	3242895	3243113	-	.
lcl|TmoDt5_rgH0X_scaff_1	g587	3245184	3246113	+	.
lcl|TmoDt5_rgH0X_scaff_1	g588	3248598	3256928	-	.
lcl|TmoDt5_rgH0X_scaff_1	g589	3257049	3262450	-	.
lcl|TmoDt5_rgH0X_scaff_1	g590	3265514	3276525	+	.
lcl|TmoDt5_rgH0X_scaff_1	g591	3276633	3278942	-	.
lcl|TmoDt5_rgH0X_scaff_1	g592	3279074	3281655	+	.
lcl|TmoDt5_rgH0X_scaff_1	g593	3283455	3283760	-	.
lcl|TmoDt5_rgH0X_scaff_1	g594	3283988	3307006	-	.
lcl|TmoDt5_rgH0X_scaff_1	g595	3307479	3312099	+	.
lcl|TmoDt5_rgH0X_scaff_1	g596	3324416	3326431	-	.
lcl|TmoDt5_rgH0X_scaff_1	g597	3328415	3331135	+	.
lcl|TmoDt5_rgH0X_scaff_1	g598	3331704	3334841	+	.
lcl|TmoDt5_rgH0X_scaff_1	g599	3339800	3340410	-	.
lcl|TmoDt5_rgH0X_scaff_1	g600	3344790	3346333	+	.
lcl|TmoDt5_rgH0X_scaff_1	g601	3353927	3355655	+	.
lcl|TmoDt5_rgH0X_scaff_1	g602	3366464	3379197	+	.
lcl|TmoDt5_rgH0X_scaff_1	g603	3392114	3392614	+	.
lcl|TmoDt5_rgH0X_scaff_1	g604	3394852	3396530	-	.
lcl|TmoDt5_rgH0X_scaff_1	g605	3402192	3403434	-	.
lcl|TmoDt5_rgH0X_scaff_1	g606	3404028	3407000	-	.
lcl|TmoDt5_rgH0X_scaff_1	g607	3407988	3409122	+	.
lcl|TmoDt5_rgH0X_scaff_1	g608	3410420	3413454	-	.
lcl|TmoDt5_rgH0X_scaff_1	g609	3424364	3424600	-	.
lcl|TmoDt5_rgH0X_scaff_1	g610	3429222	3434159	+	.
lcl|TmoDt5_rgH0X_scaff_1	g611	3438482	3439709	-	.
lcl|TmoDt5_rgH0X_scaff_1	g612	3440459	3441008	-	.
lcl|TmoDt5_rgH0X_scaff_1	g613	3442749	3450636	+	.
lcl|TmoDt5_rgH0X_scaff_1	g614	3452617	3452922	+	.
lcl|TmoDt5_rgH0X_scaff_1	g615	3453975	3454211	-	.
lcl|TmoDt5_rgH0X_scaff_1	g616	3456947	3457620	+	.
lcl|TmoDt5_rgH0X_scaff_1	g617	3462040	3462300	+	.
lcl|TmoDt5_rgH0X_scaff_1	g618	3465641	3466850	-	.
lcl|TmoDt5_rgH0X_scaff_1	g619	3469688	3471878	+	.
lcl|TmoDt5_rgH0X_scaff_1	g620	3471944	3473680	-	.
lcl|TmoDt5_rgH0X_scaff_1	g621	3474122	3474490	+	.
lcl|TmoDt5_rgH0X_scaff_1	g622	3476305	3476628	-	.
lcl|TmoDt5_rgH0X_scaff_1	g623	3476687	3476923	+	.
lcl|TmoDt5_rgH0X_scaff_1	g624	3480670	3480882	+	.
lcl|TmoDt5_rgH0X_scaff_1	g625	3482079	3485212	-	.
lcl|TmoDt5_rgH0X_scaff_1	g626	3499596	3508022	+	.
lcl|TmoDt5_rgH0X_scaff_1	g627	3508053	3511613	-	.
lcl|TmoDt5_rgH0X_scaff_1	g628	3511752	3521791	-	.
lcl|TmoDt5_rgH0X_scaff_1	g629	3522817	3532313	+	.
lcl|TmoDt5_rgH0X_scaff_1	g630	3534742	3544741	-	.
lcl|TmoDt5_rgH0X_scaff_1	g631	3551720	3551992	-	.
lcl|TmoDt5_rgH0X_scaff_1	g632	3553293	3554841	+	.
lcl|TmoDt5_rgH0X_scaff_1	g633	3556048	3558277	+	.
lcl|TmoDt5_rgH0X_scaff_1	g634	3558295	3558592	+	.
lcl|TmoDt5_rgH0X_scaff_1	g635	3558662	3560891	-	.
lcl|TmoDt5_rgH0X_scaff_1	g636	3561071	3562396	-	.
lcl|TmoDt5_rgH0X_scaff_1	g637	3570088	3571278	+	.
lcl|TmoDt5_rgH0X_scaff_1	g638	3571281	3571550	-	.
lcl|TmoDt5_rgH0X_scaff_1	g639	3573295	3583358	-	.
lcl|TmoDt5_rgH0X_scaff_1	g640	3586030	3588396	+	.
lcl|TmoDt5_rgH0X_scaff_1	g641	3592660	3592902	-	.
lcl|TmoDt5_rgH0X_scaff_1	g642	3593137	3595965	+	.
lcl|TmoDt5_rgH0X_scaff_1	g643	3599541	3599858	-	.
lcl|TmoDt5_rgH0X_scaff_1	g644	3599897	3600525	+	.
lcl|TmoDt5_rgH0X_scaff_1	g645	3603710	3603964	+	.
lcl|TmoDt5_rgH0X_scaff_1	g646	3605029	3605660	-	.
lcl|TmoDt5_rgH0X_scaff_1	g647	3607313	3614107	-	.
lcl|TmoDt5_rgH0X_scaff_1	g648	3615270	3618893	+	.
lcl|TmoDt5_rgH0X_scaff_1	g649	3620854	3621718	+	.
lcl|TmoDt5_rgH0X_scaff_1	g650	3622900	3623398	+	.
lcl|TmoDt5_rgH0X_scaff_1	g651	3626982	3627966	-	.
lcl|TmoDt5_rgH0X_scaff_1	g652	3628060	3628248	+	.
lcl|TmoDt5_rgH0X_scaff_1	g653	3628542	3630402	+	.
lcl|TmoDt5_rgH0X_scaff_1	g654	3633859	3634554	-	.
lcl|TmoDt5_rgH0X_scaff_1	g655	3638858	3640464	-	.
lcl|TmoDt5_rgH0X_scaff_1	g656	3640604	3641092	+	.
lcl|TmoDt5_rgH0X_scaff_1	g657	3641733	3650487	-	.
lcl|TmoDt5_rgH0X_scaff_1	g658	3650546	3651382	+	.
lcl|TmoDt5_rgH0X_scaff_1	g659	3651394	3651692	-	.
lcl|TmoDt5_rgH0X_scaff_1	g660	3651814	3652419	-	.
lcl|TmoDt5_rgH0X_scaff_1	g661	3652895	3658609	+	.
lcl|TmoDt5_rgH0X_scaff_1	g662	3659367	3661726	-	.
lcl|TmoDt5_rgH0X_scaff_1	g663	3662349	3670535	-	.
lcl|TmoDt5_rgH0X_scaff_1	g664	3672669	3673562	-	.
lcl|TmoDt5_rgH0X_scaff_1	g665	3674279	3679575	-	.
lcl|TmoDt5_rgH0X_scaff_1	g666	3680373	3689961	-	.
lcl|TmoDt5_rgH0X_scaff_1	g667	3690696	3693614	-	.
lcl|TmoDt5_rgH0X_scaff_1	g668	3694347	3694593	-	.
lcl|TmoDt5_rgH0X_scaff_1	g669	3698447	3709920	+	.
lcl|TmoDt5_rgH0X_scaff_1	g670	3709968	3715287	-	.
lcl|TmoDt5_rgH0X_scaff_1	g671	3715359	3716025	-	.
lcl|TmoDt5_rgH0X_scaff_1	g672	3716928	3722485	-	.
lcl|TmoDt5_rgH0X_scaff_1	g673	3726297	3729791	+	.
lcl|TmoDt5_rgH0X_scaff_1	g674	3730905	3734270	+	.
lcl|TmoDt5_rgH0X_scaff_1	g675	3734794	3735697	-	.
lcl|TmoDt5_rgH0X_scaff_1	g676	3736123	3739596	+	.
lcl|TmoDt5_rgH0X_scaff_1	g677	3740067	3740847	-	.
lcl|TmoDt5_rgH0X_scaff_1	g678	3741922	3744211	+	.
lcl|TmoDt5_rgH0X_scaff_1	g679	3744681	3745115	-	.
lcl|TmoDt5_rgH0X_scaff_1	g680	3745341	3746731	+	.
lcl|TmoDt5_rgH0X_scaff_1	g681	3746866	3748470	-	.
lcl|TmoDt5_rgH0X_scaff_1	g682	3750285	3753110	+	.
lcl|TmoDt5_rgH0X_scaff_1	g683	3754210	3754640	+	.
lcl|TmoDt5_rgH0X_scaff_1	g684	3758058	3758531	+	.
lcl|TmoDt5_rgH0X_scaff_1	g685	3759029	3763359	+	.
lcl|TmoDt5_rgH0X_scaff_1	g686	3763880	3765745	+	.
lcl|TmoDt5_rgH0X_scaff_1	g687	3770645	3770929	-	.
lcl|TmoDt5_rgH0X_scaff_1	g688	3785876	3792752	-	.
lcl|TmoDt5_rgH0X_scaff_1	g689	3796334	3803871	+	.
lcl|TmoDt5_rgH0X_scaff_1	g690	3804032	3806944	-	.
lcl|TmoDt5_rgH0X_scaff_1	g691	3817409	3818149	-	.
lcl|TmoDt5_rgH0X_scaff_1	g692	3824421	3826526	-	.
lcl|TmoDt5_rgH0X_scaff_1	g693	3831217	3832929	-	.
lcl|TmoDt5_rgH0X_scaff_1	g694	3834719	3837733	+	.
lcl|TmoDt5_rgH0X_scaff_1	g695	3851181	3851976	+	.
lcl|TmoDt5_rgH0X_scaff_1	g696	3854923	3855237	+	.
lcl|TmoDt5_rgH0X_scaff_1	g697	3855520	3856059	+	.
lcl|TmoDt5_rgH0X_scaff_1	g698	3860605	3860817	-	.
lcl|TmoDt5_rgH0X_scaff_1	g699	3869961	3874623	-	.
lcl|TmoDt5_rgH0X_scaff_1	g700	3878242	3878448	+	.
lcl|TmoDt5_rgH0X_scaff_1	g701	3880186	3880431	-	.
lcl|TmoDt5_rgH0X_scaff_1	g702	3883228	3887678	+	.
lcl|TmoDt5_rgH0X_scaff_1	g703	3887864	3891821	-	.
lcl|TmoDt5_rgH0X_scaff_1	g704	3892790	3897769	-	.
lcl|TmoDt5_rgH0X_scaff_1	g705	3903340	3913983	-	.
lcl|TmoDt5_rgH0X_scaff_1	g706	3919457	3924178	+	.
lcl|TmoDt5_rgH0X_scaff_1	g707	3927657	3936846	-	.
lcl|TmoDt5_rgH0X_scaff_1	g708	3937012	3955227	+	.
lcl|TmoDt5_rgH0X_scaff_1	g709	3959003	3959670	-	.
lcl|TmoDt5_rgH0X_scaff_1	g710	3960542	3960826	+	.
lcl|TmoDt5_rgH0X_scaff_1	g711	3961353	3961856	-	.
lcl|TmoDt5_rgH0X_scaff_1	g712	3962521	3963252	+	.
lcl|TmoDt5_rgH0X_scaff_1	g713	3963808	3964818	-	.
lcl|TmoDt5_rgH0X_scaff_1	g714	3966297	3970443	+	.
lcl|TmoDt5_rgH0X_scaff_1	g715	3970478	3971182	-	.
lcl|TmoDt5_rgH0X_scaff_1	g716	3971318	3971962	+	.
lcl|TmoDt5_rgH0X_scaff_1	g717	3984008	3984370	+	.
lcl|TmoDt5_rgH0X_scaff_1	g718	4001998	4002246	-	.
lcl|TmoDt5_rgH0X_scaff_1	g719	4014731	4015349	-	.
lcl|TmoDt5_rgH0X_scaff_1	g720	4027561	4027827	+	.
lcl|TmoDt5_rgH0X_scaff_1	g721	4027902	4032397	-	.
lcl|TmoDt5_rgH0X_scaff_1	g722	4036952	4050269	+	.
lcl|TmoDt5_rgH0X_scaff_1	g723	4050526	4054328	-	.
lcl|TmoDt5_rgH0X_scaff_1	g724	4054386	4057249	+	.
lcl|TmoDt5_rgH0X_scaff_1	g725	4061679	4062104	+	.
lcl|TmoDt5_rgH0X_scaff_1	g726	4062286	4062534	+	.
lcl|TmoDt5_rgH0X_scaff_1	g727	4062601	4062804	+	.
lcl|TmoDt5_rgH0X_scaff_1	g728	4063343	4071999	+	.
lcl|TmoDt5_rgH0X_scaff_1	g729	4072029	4077692	-	.
lcl|TmoDt5_rgH0X_scaff_1	g730	4078971	4090899	+	.
lcl|TmoDt5_rgH0X_scaff_1	g731	4091083	4091331	+	.
lcl|TmoDt5_rgH0X_scaff_1	g732	4091397	4091600	+	.
lcl|TmoDt5_rgH0X_scaff_1	g733	4097084	4098208	+	.
lcl|TmoDt5_rgH0X_scaff_1	g734	4098901	4099365	+	.
lcl|TmoDt5_rgH0X_scaff_1	g735	4099469	4102530	-	.
lcl|TmoDt5_rgH0X_scaff_1	g736	4102603	4105036	-	.
lcl|TmoDt5_rgH0X_scaff_1	g737	4106135	4106622	+	.
lcl|TmoDt5_rgH0X_scaff_1	g738	4107025	4112677	+	.
lcl|TmoDt5_rgH0X_scaff_1	g739	4117579	4117683	+	.
lcl|TmoDt5_rgH0X_scaff_1	g740	4118432	4121791	-	.
lcl|TmoDt5_rgH0X_scaff_1	g741	4134247	4134771	-	.
lcl|TmoDt5_rgH0X_scaff_1	g742	4134866	4135515	+	.
lcl|TmoDt5_rgH0X_scaff_1	g743	4150205	4150423	-	.
lcl|TmoDt5_rgH0X_scaff_1	g744	4156519	4157461	+	.
lcl|TmoDt5_rgH0X_scaff_1	g745	4189580	4189975	+	.
lcl|TmoDt5_rgH0X_scaff_1	g746	4192258	4203129	+	.
lcl|TmoDt5_rgH0X_scaff_1	g747	4203729	4210312	-	.
lcl|TmoDt5_rgH0X_scaff_1	g748	4210761	4213466	-	.
lcl|TmoDt5_rgH0X_scaff_1	g749	4214926	4215267	+	.
lcl|TmoDt5_rgH0X_scaff_1	g750	4221285	4224791	+	.
lcl|TmoDt5_rgH0X_scaff_1	g751	4238703	4239199	-	.
lcl|TmoDt5_rgH0X_scaff_1	g752	4251839	4251970	-	.
lcl|TmoDt5_rgH0X_scaff_1	g753	4275831	4276175	+	.
lcl|TmoDt5_rgH0X_scaff_1	g754	4287295	4292003	-	.
lcl|TmoDt5_rgH0X_scaff_1	g755	4292270	4305639	+	.
lcl|TmoDt5_rgH0X_scaff_1	g756	4308265	4310707	-	.
lcl|TmoDt5_rgH0X_scaff_1	g757	4311229	4313240	+	.
lcl|TmoDt5_rgH0X_scaff_1	g758	4313267	4313707	-	.
lcl|TmoDt5_rgH0X_scaff_1	g759	4314481	4314884	-	.
lcl|TmoDt5_rgH0X_scaff_1	g760	4315234	4315713	-	.
lcl|TmoDt5_rgH0X_scaff_1	g761	4315946	4331852	-	.
lcl|TmoDt5_rgH0X_scaff_1	g762	4334304	4344058	+	.
lcl|TmoDt5_rgH0X_scaff_1	g763	4346242	4346481	+	.
lcl|TmoDt5_rgH0X_scaff_1	g764	4350766	4352430	-	.
lcl|TmoDt5_rgH0X_scaff_1	g765	4352804	4355494	-	.
lcl|TmoDt5_rgH0X_scaff_1	g766	4355502	4356384	-	.
lcl|TmoDt5_rgH0X_scaff_1	g767	4357191	4362111	-	.
lcl|TmoDt5_rgH0X_scaff_1	g768	4364955	4365128	+	.
lcl|TmoDt5_rgH0X_scaff_1	g769	4368657	4372712	-	.
lcl|TmoDt5_rgH0X_scaff_1	g770	4372960	4373325	-	.
lcl|TmoDt5_rgH0X_scaff_1	g771	4380385	4381037	-	.
lcl|TmoDt5_rgH0X_scaff_1	g772	4381597	4383204	+	.
lcl|TmoDt5_rgH0X_scaff_1	g773	4384983	4385306	-	.
lcl|TmoDt5_rgH0X_scaff_1	g774	4388691	4389967	-	.
lcl|TmoDt5_rgH0X_scaff_1	g775	4392384	4402578	-	.
lcl|TmoDt5_rgH0X_scaff_1	g776	4404610	4405467	-	.
lcl|TmoDt5_rgH0X_scaff_1	g777	4406958	4407548	-	.
lcl|TmoDt5_rgH0X_scaff_1	g778	4407629	4409231	+	.
lcl|TmoDt5_rgH0X_scaff_1	g779	4409316	4413754	-	.
lcl|TmoDt5_rgH0X_scaff_1	g780	4415298	4417707	+	.
lcl|TmoDt5_rgH0X_scaff_1	g781	4418247	4422669	-	.
lcl|TmoDt5_rgH0X_scaff_1	g782	4422927	4425055	-	.
lcl|TmoDt5_rgH0X_scaff_1	g783	4427688	4428407	+	.
lcl|TmoDt5_rgH0X_scaff_1	g784	4450683	4452605	-	.
lcl|TmoDt5_rgH0X_scaff_1	g785	4456709	4457078	-	.
lcl|TmoDt5_rgH0X_scaff_1	g786	4463073	4472881	+	.
lcl|TmoDt5_rgH0X_scaff_1	g787	4474823	4476096	-	.
lcl|TmoDt5_rgH0X_scaff_1	g788	4478152	4484621	+	.
lcl|TmoDt5_rgH0X_scaff_1	g789	4486686	4487099	-	.
lcl|TmoDt5_rgH0X_scaff_1	g790	4489649	4490275	-	.
lcl|TmoDt5_rgH0X_scaff_1	g791	4492717	4494501	+	.
lcl|TmoDt5_rgH0X_scaff_1	g792	4495208	4495309	-	.
lcl|TmoDt5_rgH0X_scaff_1	g793	4496134	4496847	-	.
lcl|TmoDt5_rgH0X_scaff_1	g794	4496919	4497547	-	.
lcl|TmoDt5_rgH0X_scaff_1	g795	4497608	4505283	-	.
lcl|TmoDt5_rgH0X_scaff_1	g796	4506777	4507496	+	.
lcl|TmoDt5_rgH0X_scaff_1	g797	4509120	4510831	-	.
lcl|TmoDt5_rgH0X_scaff_1	g798	4513885	4514796	+	.
lcl|TmoDt5_rgH0X_scaff_1	g799	4519183	4521732	+	.
lcl|TmoDt5_rgH0X_scaff_1	g800	4521859	4522284	-	.
lcl|TmoDt5_rgH0X_scaff_1	g801	4525089	4525514	-	.
lcl|TmoDt5_rgH0X_scaff_1	g802	4527867	4529700	+	.
lcl|TmoDt5_rgH0X_scaff_1	g803	4530346	4542046	-	.
lcl|TmoDt5_rgH0X_scaff_1	g804	4546107	4546722	+	.
lcl|TmoDt5_rgH0X_scaff_1	g805	4547224	4548096	+	.
lcl|TmoDt5_rgH0X_scaff_1	g806	4548242	4549365	-	.
lcl|TmoDt5_rgH0X_scaff_1	g807	4549744	4551208	+	.
lcl|TmoDt5_rgH0X_scaff_1	g808	4562224	4562973	-	.
lcl|TmoDt5_rgH0X_scaff_1	g809	4565165	4572606	+	.
lcl|TmoDt5_rgH0X_scaff_1	g810	4574984	4575758	-	.
lcl|TmoDt5_rgH0X_scaff_1	g811	4576594	4577034	-	.
lcl|TmoDt5_rgH0X_scaff_1	g812	4592096	4594631	-	.
lcl|TmoDt5_rgH0X_scaff_1	g813	4599239	4612397	+	.
lcl|TmoDt5_rgH0X_scaff_1	g814	4616321	4616604	-	.
lcl|TmoDt5_rgH0X_scaff_1	g815	4618751	4630465	-	.
lcl|TmoDt5_rgH0X_scaff_1	g816	4636488	4637260	-	.
lcl|TmoDt5_rgH0X_scaff_1	g817	4638096	4638535	-	.
lcl|TmoDt5_rgH0X_scaff_1	g818	4647699	4658807	+	.
lcl|TmoDt5_rgH0X_scaff_1	g819	4665445	4670818	+	.
lcl|TmoDt5_rgH0X_scaff_1	g820	4676566	4680071	-	.
lcl|TmoDt5_rgH0X_scaff_1	g821	4682020	4683471	+	.
lcl|TmoDt5_rgH0X_scaff_1	g822	4685617	4695051	+	.
lcl|TmoDt5_rgH0X_scaff_1	g823	4708437	4710780	+	.
lcl|TmoDt5_rgH0X_scaff_1	g824	4725592	4725846	+	.
lcl|TmoDt5_rgH0X_scaff_1	g825	4729146	4729385	+	.
lcl|TmoDt5_rgH0X_scaff_1	g826	4732648	4732962	+	.
lcl|TmoDt5_rgH0X_scaff_1	g827	4733207	4733344	-	.
lcl|TmoDt5_rgH0X_scaff_1	g828	4736629	4742510	-	.
lcl|TmoDt5_rgH0X_scaff_1	g829	4743520	4755194	+	.
lcl|TmoDt5_rgH0X_scaff_1	g830	4759860	4760063	+	.
lcl|TmoDt5_rgH0X_scaff_1	g831	4770125	4771024	+	.
lcl|TmoDt5_rgH0X_scaff_1	g832	4772245	4773482	-	.
lcl|TmoDt5_rgH0X_scaff_1	g833	4779129	4780880	+	.
lcl|TmoDt5_rgH0X_scaff_1	g834	4781369	4786737	+	.
lcl|TmoDt5_rgH0X_scaff_1	g835	4787100	4804336	-	.
lcl|TmoDt5_rgH0X_scaff_1	g836	4808959	4809111	-	.
lcl|TmoDt5_rgH0X_scaff_1	g837	4814048	4818414	-	.
lcl|TmoDt5_rgH0X_scaff_1	g838	4818454	4819702	+	.
lcl|TmoDt5_rgH0X_scaff_1	g839	4820381	4823357	-	.
lcl|TmoDt5_rgH0X_scaff_1	g840	4825940	4828440	+	.
lcl|TmoDt5_rgH0X_scaff_1	g841	4829134	4829818	+	.
lcl|TmoDt5_rgH0X_scaff_1	g842	4831323	4840327	+	.
lcl|TmoDt5_rgH0X_scaff_1	g843	4844128	4845663	+	.
lcl|TmoDt5_rgH0X_scaff_1	g844	4849902	4850841	+	.
lcl|TmoDt5_rgH0X_scaff_1	g845	4851096	4852080	+	.
lcl|TmoDt5_rgH0X_scaff_1	g846	4853530	4854384	+	.
lcl|TmoDt5_rgH0X_scaff_1	g847	4861511	4862818	-	.
lcl|TmoDt5_rgH0X_scaff_1	g848	4862905	4864027	-	.
lcl|TmoDt5_rgH0X_scaff_1	g849	4870870	4871735	-	.
lcl|TmoDt5_rgH0X_scaff_1	g850	4872264	4872825	-	.
lcl|TmoDt5_rgH0X_scaff_1	g851	4873185	4873958	-	.
lcl|TmoDt5_rgH0X_scaff_1	g852	4874711	4875085	-	.
lcl|TmoDt5_rgH0X_scaff_1	g853	4875969	4876575	-	.
lcl|TmoDt5_rgH0X_scaff_1	g854	4878018	4878384	-	.
lcl|TmoDt5_rgH0X_scaff_1	g855	4880256	4880765	-	.
lcl|TmoDt5_rgH0X_scaff_1	g856	4888747	4889685	+	.
lcl|TmoDt5_rgH0X_scaff_1	g857	4889938	4890913	+	.
lcl|TmoDt5_rgH0X_scaff_1	g858	4892404	4893388	+	.
lcl|TmoDt5_rgH0X_scaff_1	g859	4901159	4902107	+	.
lcl|TmoDt5_rgH0X_scaff_1	g860	4918402	4919331	+	.
lcl|TmoDt5_rgH0X_scaff_1	g861	4919791	4921513	-	.
lcl|TmoDt5_rgH0X_scaff_1	g862	4922176	4923998	+	.
lcl|TmoDt5_rgH0X_scaff_1	g863	4924608	4927129	+	.
lcl|TmoDt5_rgH0X_scaff_1	g864	4927854	4934386	+	.
lcl|TmoDt5_rgH0X_scaff_1	g865	4934481	4939480	-	.
lcl|TmoDt5_rgH0X_scaff_1	g866	4940925	4947219	+	.
lcl|TmoDt5_rgH0X_scaff_1	g867	4948228	4949499	+	.
lcl|TmoDt5_rgH0X_scaff_1	g868	4949594	4951488	-	.
lcl|TmoDt5_rgH0X_scaff_1	g869	4951964	4952390	+	.
lcl|TmoDt5_rgH0X_scaff_1	g870	4953396	4954055	+	.
lcl|TmoDt5_rgH0X_scaff_1	g871	4956476	4957080	+	.
lcl|TmoDt5_rgH0X_scaff_1	g872	4965193	4965592	+	.
lcl|TmoDt5_rgH0X_scaff_1	g873	4965906	4966498	+	.
lcl|TmoDt5_rgH0X_scaff_1	g874	4967004	4969054	+	.
lcl|TmoDt5_rgH0X_scaff_1	g875	4969619	4970365	+	.
lcl|TmoDt5_rgH0X_scaff_1	g876	4971854	4972713	+	.
lcl|TmoDt5_rgH0X_scaff_1	g877	4980353	4981218	+	.
lcl|TmoDt5_rgH0X_scaff_1	g878	4990135	4990687	+	.
lcl|TmoDt5_rgH0X_scaff_1	g879	4990966	4993304	+	.
lcl|TmoDt5_rgH0X_scaff_1	g880	4995087	4999780	+	.
lcl|TmoDt5_rgH0X_scaff_1	g881	5000008	5002550	-	.
lcl|TmoDt5_rgH0X_scaff_1	g882	5005566	5006190	-	.
lcl|TmoDt5_rgH0X_scaff_1	g883	5006858	5009170	-	.
lcl|TmoDt5_rgH0X_scaff_1	g884	5010199	5013924	-	.
lcl|TmoDt5_rgH0X_scaff_1	g885	5013938	5017706	+	.
lcl|TmoDt5_rgH0X_scaff_1	g886	5017724	5018080	+	.
lcl|TmoDt5_rgH0X_scaff_1	g887	5018181	5020381	-	.
lcl|TmoDt5_rgH0X_scaff_1	g888	5020847	5022943	-	.
lcl|TmoDt5_rgH0X_scaff_1	g889	5023457	5025368	-	.
lcl|TmoDt5_rgH0X_scaff_1	g890	5025858	5034882	-	.
lcl|TmoDt5_rgH0X_scaff_1	g891	5035654	5041243	-	.
lcl|TmoDt5_rgH0X_scaff_1	g892	5047980	5048860	-	.
lcl|TmoDt5_rgH0X_scaff_1	g893	5050359	5050940	+	.
lcl|TmoDt5_rgH0X_scaff_1	g894	5052356	5054041	+	.
lcl|TmoDt5_rgH0X_scaff_1	g895	5057123	5061030	+	.
lcl|TmoDt5_rgH0X_scaff_1	g896	5080155	5083245	+	.
lcl|TmoDt5_rgH0X_scaff_1	g897	5083540	5083951	-	.
lcl|TmoDt5_rgH0X_scaff_1	g898	5088306	5089951	-	.
lcl|TmoDt5_rgH0X_scaff_1	g899	5094139	5098446	+	.
lcl|TmoDt5_rgH0X_scaff_1	g900	5101230	5110225	-	.
lcl|TmoDt5_rgH0X_scaff_1	g901	5110907	5112330	-	.
lcl|TmoDt5_rgH0X_scaff_1	g902	5112728	5117823	+	.
lcl|TmoDt5_rgH0X_scaff_1	g903	5119073	5121786	-	.
lcl|TmoDt5_rgH0X_scaff_1	g904	5123567	5124077	-	.
lcl|TmoDt5_rgH0X_scaff_1	g905	5126343	5128744	+	.
lcl|TmoDt5_rgH0X_scaff_1	g906	5128909	5130301	+	.
lcl|TmoDt5_rgH0X_scaff_1	g907	5131729	5132219	+	.
lcl|TmoDt5_rgH0X_scaff_1	g908	5132304	5132846	-	.
lcl|TmoDt5_rgH0X_scaff_1	g909	5133018	5136167	+	.
lcl|TmoDt5_rgH0X_scaff_1	g910	5137175	5138922	-	.
lcl|TmoDt5_rgH0X_scaff_1	g911	5139978	5143302	+	.
lcl|TmoDt5_rgH0X_scaff_1	g912	5144753	5145707	-	.
lcl|TmoDt5_rgH0X_scaff_1	g913	5147281	5156228	-	.
lcl|TmoDt5_rgH0X_scaff_1	g914	5156295	5160189	+	.
lcl|TmoDt5_rgH0X_scaff_1	g915	5160721	5161489	+	.
lcl|TmoDt5_rgH0X_scaff_1	g916	5167516	5167686	+	.
lcl|TmoDt5_rgH0X_scaff_1	g917	5168711	5177192	-	.
lcl|TmoDt5_rgH0X_scaff_1	g918	5181590	5187104	+	.
lcl|TmoDt5_rgH0X_scaff_1	g919	5188270	5191575	-	.
lcl|TmoDt5_rgH0X_scaff_1	g920	5192265	5194418	-	.
lcl|TmoDt5_rgH0X_scaff_1	g921	5194777	5197600	+	.
lcl|TmoDt5_rgH0X_scaff_1	g922	5197712	5206121	-	.
lcl|TmoDt5_rgH0X_scaff_1	g923	5211763	5213642	-	.
lcl|TmoDt5_rgH0X_scaff_1	g924	5219136	5219336	+	.
lcl|TmoDt5_rgH0X_scaff_1	g925	5220623	5222015	+	.
lcl|TmoDt5_rgH0X_scaff_1	g926	5232173	5232666	-	.
lcl|TmoDt5_rgH0X_scaff_1	g927	5240660	5241001	-	.
lcl|TmoDt5_rgH0X_scaff_1	g928	5257377	5265047	-	.
lcl|TmoDt5_rgH0X_scaff_1	g929	5273243	5273647	+	.
lcl|TmoDt5_rgH0X_scaff_1	g930	5278078	5278254	+	.
lcl|TmoDt5_rgH0X_scaff_1	g931	5280881	5292199	-	.
lcl|TmoDt5_rgH0X_scaff_1	g932	5295111	5299747	-	.
lcl|TmoDt5_rgH0X_scaff_1	g933	5313678	5314070	+	.
lcl|TmoDt5_rgH0X_scaff_1	g934	5316873	5317199	+	.
lcl|TmoDt5_rgH0X_scaff_1	g935	5317344	5317529	-	.
lcl|TmoDt5_rgH0X_scaff_1	g936	5321198	5325094	-	.
lcl|TmoDt5_rgH0X_scaff_1	g937	5331969	5337575	-	.
lcl|TmoDt5_rgH0X_scaff_1	g938	5339972	5342939	-	.
lcl|TmoDt5_rgH0X_scaff_1	g939	5345042	5345658	-	.
lcl|TmoDt5_rgH0X_scaff_1	g940	5350960	5351574	+	.
lcl|TmoDt5_rgH0X_scaff_1	g941	5352674	5353349	-	.
lcl|TmoDt5_rgH0X_scaff_1	g942	5356468	5364725	+	.
lcl|TmoDt5_rgH0X_scaff_1	g943	5367267	5367374	-	.
lcl|TmoDt5_rgH0X_scaff_1	g944	5401646	5401993	-	.
lcl|TmoDt5_rgH0X_scaff_1	g945	5402183	5402473	-	.
lcl|TmoDt5_rgH0X_scaff_1	g946	5402556	5403059	-	.
lcl|TmoDt5_rgH0X_scaff_1	g947	5435241	5446130	-	.
lcl|TmoDt5_rgH0X_scaff_1	g948	5462712	5465585	+	.
lcl|TmoDt5_rgH0X_scaff_1	g949	5475176	5478637	+	.
lcl|TmoDt5_rgH0X_scaff_1	g950	5481262	5481483	-	.
lcl|TmoDt5_rgH0X_scaff_1	g951	5482228	5482449	+	.
lcl|TmoDt5_rgH0X_scaff_1	g952	5486906	5487208	-	.
lcl|TmoDt5_rgH0X_scaff_1	g953	5490194	5490439	+	.
lcl|TmoDt5_rgH0X_scaff_1	g954	5500943	5502193	+	.
lcl|TmoDt5_rgH0X_scaff_1	g955	5516237	5516569	+	.
lcl|TmoDt5_rgH0X_scaff_1	g956	5516586	5516732	+	.
lcl|TmoDt5_rgH0X_scaff_1	g957	5521095	5521286	-	.
lcl|TmoDt5_rgH0X_scaff_1	g958	5530809	5544769	-	.
lcl|TmoDt5_rgH0X_scaff_1	g959	5545041	5546842	+	.
lcl|TmoDt5_rgH0X_scaff_1	g960	5547315	5549347	-	.
lcl|TmoDt5_rgH0X_scaff_1	g961	5551271	5564338	-	.
lcl|TmoDt5_rgH0X_scaff_1	g962	5573186	5573530	-	.
lcl|TmoDt5_rgH0X_scaff_1	g963	5577286	5577783	-	.
lcl|TmoDt5_rgH0X_scaff_1	g964	5591125	5592657	+	.
lcl|TmoDt5_rgH0X_scaff_1	g965	5602418	5602759	-	.
lcl|TmoDt5_rgH0X_scaff_1	g966	5605663	5611566	-	.
lcl|TmoDt5_rgH0X_scaff_1	g967	5617035	5617543	-	.
lcl|TmoDt5_rgH0X_scaff_1	g968	5619889	5627934	+	.
lcl|TmoDt5_rgH0X_scaff_1	g969	5632291	5632884	-	.
lcl|TmoDt5_rgH0X_scaff_1	g970	5634308	5634709	+	.
lcl|TmoDt5_rgH0X_scaff_1	g971	5635931	5638623	-	.
lcl|TmoDt5_rgH0X_scaff_1	g972	5638873	5640804	+	.
lcl|TmoDt5_rgH0X_scaff_1	g973	5643838	5644604	+	.
lcl|TmoDt5_rgH0X_scaff_1	g974	5648735	5658037	+	.
lcl|TmoDt5_rgH0X_scaff_1	g975	5662285	5662827	+	.
lcl|TmoDt5_rgH0X_scaff_1	g976	5666337	5671702	+	.
lcl|TmoDt5_rgH0X_scaff_1	g977	5675876	5676157	-	.
lcl|TmoDt5_rgH0X_scaff_1	g978	5676978	5678920	+	.
lcl|TmoDt5_rgH0X_scaff_1	g979	5679508	5700599	-	.
lcl|TmoDt5_rgH0X_scaff_1	g980	5703991	5704479	-	.
lcl|TmoDt5_rgH0X_scaff_1	g981	5708665	5709135	+	.
lcl|TmoDt5_rgH0X_scaff_1	g982	5719369	5719623	-	.
lcl|TmoDt5_rgH0X_scaff_1	g983	5731218	5731472	-	.
lcl|TmoDt5_rgH0X_scaff_1	g984	5734204	5734687	+	.
lcl|TmoDt5_rgH0X_scaff_1	g985	5735577	5739658	+	.
lcl|TmoDt5_rgH0X_scaff_1	g986	5740233	5742183	-	.
lcl|TmoDt5_rgH0X_scaff_1	g987	5743005	5743286	+	.
lcl|TmoDt5_rgH0X_scaff_1	g988	5746415	5746792	+	.
lcl|TmoDt5_rgH0X_scaff_1	g989	5747400	5747942	+	.
lcl|TmoDt5_rgH0X_scaff_1	g990	5748027	5749467	+	.
lcl|TmoDt5_rgH0X_scaff_1	g991	5751674	5771431	+	.
lcl|TmoDt5_rgH0X_scaff_1	g992	5771505	5771813	-	.
lcl|TmoDt5_rgH0X_scaff_1	g993	5772615	5773582	+	.
lcl|TmoDt5_rgH0X_scaff_1	g994	5774306	5776157	+	.
lcl|TmoDt5_rgH0X_scaff_1	g995	5776559	5811079	-	.
lcl|TmoDt5_rgH0X_scaff_1	g996	5815774	5815965	-	.
lcl|TmoDt5_rgH0X_scaff_1	g997	5820505	5821677	+	.
lcl|TmoDt5_rgH0X_scaff_1	g998	5821680	5832161	-	.
lcl|TmoDt5_rgH0X_scaff_1	g999	5834739	5835227	+	.
lcl|TmoDt5_rgH0X_scaff_1	g1000	5836826	5841513	+	.
lcl|TmoDt5_rgH0X_scaff_1	g1001	5846115	5851328	-	.
lcl|TmoDt5_rgH0X_scaff_1	g1002	5856027	5856206	-	.
lcl|TmoDt5_rgH0X_scaff_1	g1003	5858272	5858436	+	.
lcl|TmoDt5_rgH0X_scaff_1	g1004	5861038	5862216	+	.
lcl|TmoDt5_rgH0X_scaff_1	g1005	5862219	5868597	-	.
lcl|TmoDt5_rgH0X_scaff_1	g1006	5874462	5879336	+	.
lcl|TmoDt5_rgH0X_scaff_1	g1007	5883700	5884122	-	.
lcl|TmoDt5_rgH0X_scaff_1	g1008	5884172	5886145	+	.
lcl|TmoDt5_rgH0X_scaff_1	g1009	5892780	5895878	+	.
lcl|TmoDt5_rgH0X_scaff_1	g1010	5899211	5908616	+	.
lcl|TmoDt5_rgH0X_scaff_1	g1011	5911185	5911475	+	.
lcl|TmoDt5_rgH0X_scaff_1	g1012	5913042	5913323	-	.
lcl|TmoDt5_rgH0X_scaff_1	g1013	5921197	5922010	-	.
lcl|TmoDt5_rgH0X_scaff_1	g1014	5925736	5933595	+	.
lcl|TmoDt5_rgH0X_scaff_1	g1015	5935026	5935376	+	.
lcl|TmoDt5_rgH0X_scaff_1	g1016	5942075	5942365	+	.
lcl|TmoDt5_rgH0X_scaff_1	g1017	5944017	5944157	+	.
lcl|TmoDt5_rgH0X_scaff_1	g1018	5955273	5959044	+	.
lcl|TmoDt5_rgH0X_scaff_1	g1019	5967032	5967619	-	.
lcl|TmoDt5_rgH0X_scaff_1	g1020	5968180	5981420	+	.
lcl|TmoDt5_rgH0X_scaff_1	g1021	5984324	5987563	+	.
lcl|TmoDt5_rgH0X_scaff_1	g1022	5987608	5988009	+	.
lcl|TmoDt5_rgH0X_scaff_1	g1023	5988997	5994960	+	.
lcl|TmoDt5_rgH0X_scaff_1	g1024	6007121	6022831	+	.
lcl|TmoDt5_rgH0X_scaff_1	g1025	6023821	6028149	+	.
lcl|TmoDt5_rgH0X_scaff_1	g1026	6028190	6029400	-	.
lcl|TmoDt5_rgH0X_scaff_1	g1027	6029718	6031654	+	.
lcl|TmoDt5_rgH0X_scaff_1	g1028	6031721	6032476	-	.
lcl|TmoDt5_rgH0X_scaff_1	g1029	6032975	6035491	+	.
lcl|TmoDt5_rgH0X_scaff_1	g1030	6036783	6039888	+	.
lcl|TmoDt5_rgH0X_scaff_1	g1031	6040585	6041850	+	.
lcl|TmoDt5_rgH0X_scaff_1	g1032	6043604	6049421	+	.
lcl|TmoDt5_rgH0X_scaff_1	g1033	6050381	6050869	-	.
lcl|TmoDt5_rgH0X_scaff_1	g1034	6054269	6056166	+	.
lcl|TmoDt5_rgH0X_scaff_1	g1035	6057991	6059931	-	.
lcl|TmoDt5_rgH0X_scaff_1	g1036	6067274	6073547	+	.
lcl|TmoDt5_rgH0X_scaff_1	g1037	6082806	6083248	+	.
lcl|TmoDt5_rgH0X_scaff_1	g1038	6085989	6086330	+	.
lcl|TmoDt5_rgH0X_scaff_1	g1039	6089237	6089359	+	.
lcl|TmoDt5_rgH0X_scaff_1	g1040	6089436	6090225	-	.
lcl|TmoDt5_rgH0X_scaff_1	g1041	6096145	6096267	+	.
lcl|TmoDt5_rgH0X_scaff_1	g1042	6096344	6097138	-	.
lcl|TmoDt5_rgH0X_scaff_1	g1043	6103705	6107341	+	.
lcl|TmoDt5_rgH0X_scaff_1	g1044	6108684	6108932	-	.
lcl|TmoDt5_rgH0X_scaff_1	g1045	6109170	6110648	+	.
lcl|TmoDt5_rgH0X_scaff_1	g1046	6112237	6113527	-	.
lcl|TmoDt5_rgH0X_scaff_1	g1047	6113560	6114751	-	.
lcl|TmoDt5_rgH0X_scaff_1	g1048	6126988	6131940	+	.
lcl|TmoDt5_rgH0X_scaff_1	g1049	6132140	6133029	+	.
lcl|TmoDt5_rgH0X_scaff_1	g1050	6143282	6143638	-	.
lcl|TmoDt5_rgH0X_scaff_1	g1051	6145274	6150431	+	.
lcl|TmoDt5_rgH0X_scaff_1	g1052	6157752	6157991	+	.
lcl|TmoDt5_rgH0X_scaff_1	g1053	6168209	6174822	-	.
lcl|TmoDt5_rgH0X_scaff_1	g1054	6180837	6181070	-	.
lcl|TmoDt5_rgH0X_scaff_1	g1055	6182666	6183088	-	.
lcl|TmoDt5_rgH0X_scaff_1	g1056	6194129	6194554	-	.
lcl|TmoDt5_rgH0X_scaff_1	g1057	6196666	6202681	+	.
lcl|TmoDt5_rgH0X_scaff_1	g1058	6202742	6211427	+	.
lcl|TmoDt5_rgH0X_scaff_1	g1059	6211643	6212077	+	.
lcl|TmoDt5_rgH0X_scaff_1	g1060	6223034	6223189	-	.
lcl|TmoDt5_rgH0X_scaff_1	g1061	6224904	6238033	+	.
lcl|TmoDt5_rgH0X_scaff_1	g1062	6241669	6241908	+	.
lcl|TmoDt5_rgH0X_scaff_1	g1063	6274559	6274804	-	.
lcl|TmoDt5_rgH0X_scaff_1	g1064	6275164	6289813	-	.
lcl|TmoDt5_rgH0X_scaff_1	g1065	6294118	6295198	-	.
lcl|TmoDt5_rgH0X_scaff_1	g1066	6295561	6295917	-	.
lcl|TmoDt5_rgH0X_scaff_1	g1067	6299526	6305777	-	.
lcl|TmoDt5_rgH0X_scaff_1	g1068	6311210	6346518	+	.
lcl|TmoDt5_rgH0X_scaff_1	g1069	6347947	6353459	-	.
lcl|TmoDt5_rgH0X_scaff_1	g1070	6357704	6359583	-	.
lcl|TmoDt5_rgH0X_scaff_1	g1071	6361768	6362387	-	.
lcl|TmoDt5_rgH0X_scaff_1	g1072	6363237	6363470	-	.
lcl|TmoDt5_rgH0X_scaff_1	g1073	6363513	6366181	+	.
lcl|TmoDt5_rgH0X_scaff_1	g1074	6368100	6373379	-	.
lcl|TmoDt5_rgH0X_scaff_1	g1075	6373446	6374045	+	.
lcl|TmoDt5_rgH0X_scaff_1	g1076	6376554	6377532	-	.
lcl|TmoDt5_rgH0X_scaff_1	g1077	6381203	6382319	-	.
lcl|TmoDt5_rgH0X_scaff_1	g1078	6386969	6389376	+	.
lcl|TmoDt5_rgH0X_scaff_1	g1079	6392189	6392369	-	.
lcl|TmoDt5_rgH0X_scaff_1	g1080	6396042	6405130	-	.
lcl|TmoDt5_rgH0X_scaff_1	g1081	6407805	6415986	-	.
lcl|TmoDt5_rgH0X_scaff_1	g1082	6416439	6416708	+	.
lcl|TmoDt5_rgH0X_scaff_1	g1083	6419450	6419867	-	.
lcl|TmoDt5_rgH0X_scaff_1	g1084	6420253	6424749	+	.
lcl|TmoDt5_rgH0X_scaff_1	g1085	6424786	6425247	+	.
lcl|TmoDt5_rgH0X_scaff_1	g1086	6426607	6427347	+	.
lcl|TmoDt5_rgH0X_scaff_1	g1087	6427403	6428102	+	.
lcl|TmoDt5_rgH0X_scaff_1	g1088	6429695	6430310	-	.
lcl|TmoDt5_rgH0X_scaff_1	g1089	6430322	6438954	-	.
lcl|TmoDt5_rgH0X_scaff_1	g1090	6442850	6454787	-	.
lcl|TmoDt5_rgH0X_scaff_1	g1091	6458694	6460318	+	.
lcl|TmoDt5_rgH0X_scaff_1	g1092	6460670	6460810	-	.
lcl|TmoDt5_rgH0X_scaff_1	g1093	6461144	6464451	-	.
lcl|TmoDt5_rgH0X_scaff_1	g1094	6464890	6465308	+	.
lcl|TmoDt5_rgH0X_scaff_1	g1095	6469090	6471738	+	.
lcl|TmoDt5_rgH0X_scaff_1	g1096	6472895	6474663	-	.
lcl|TmoDt5_rgH0X_scaff_1	g1097	6477908	6484000	-	.
lcl|TmoDt5_rgH0X_scaff_1	g1098	6484917	6497006	-	.
lcl|TmoDt5_rgH0X_scaff_1	g1099	6500700	6500903	+	.
lcl|TmoDt5_rgH0X_scaff_1	g1100	6512054	6514984	+	.
lcl|TmoDt5_rgH0X_scaff_1	g1101	6521528	6524506	-	.
lcl|TmoDt5_rgH0X_scaff_1	g1102	6526619	6527044	-	.
lcl|TmoDt5_rgH0X_scaff_1	g1103	6527707	6529457	-	.
lcl|TmoDt5_rgH0X_scaff_1	g1104	6530506	6530758	-	.
lcl|TmoDt5_rgH0X_scaff_1	g1105	6537398	6551221	+	.
lcl|TmoDt5_rgH0X_scaff_1	g1106	6556413	6570432	-	.
lcl|TmoDt5_rgH0X_scaff_1	g1107	6577235	6577657	+	.
lcl|TmoDt5_rgH0X_scaff_1	g1108	6578537	6580286	+	.
lcl|TmoDt5_rgH0X_scaff_1	g1109	6580948	6581373	+	.
lcl|TmoDt5_rgH0X_scaff_1	g1110	6583471	6588580	+	.
lcl|TmoDt5_rgH0X_scaff_1	g1111	6593443	6594172	-	.
lcl|TmoDt5_rgH0X_scaff_1	g1112	6603403	6604552	-	.
lcl|TmoDt5_rgH0X_scaff_1	g1113	6605758	6616425	+	.
lcl|TmoDt5_rgH0X_scaff_1	g1114	6616451	6631012	+	.
lcl|TmoDt5_rgH0X_scaff_1	g1115	6631038	6636217	+	.
lcl|TmoDt5_rgH0X_scaff_1	g1116	6646582	6652588	-	.
lcl|TmoDt5_rgH0X_scaff_1	g1117	6661567	6677736	-	.
lcl|TmoDt5_rgH0X_scaff_1	g1118	6685108	6685284	-	.
lcl|TmoDt5_rgH0X_scaff_1	g1119	6685440	6690254	-	.
lcl|TmoDt5_rgH0X_scaff_1	g1120	6696845	6707944	-	.
lcl|TmoDt5_rgH0X_scaff_1	g1121	6710645	6715879	-	.
lcl|TmoDt5_rgH0X_scaff_1	g1122	6715921	6718768	+	.
lcl|TmoDt5_rgH0X_scaff_1	g1123	6719433	6721313	+	.
lcl|TmoDt5_rgH0X_scaff_1	g1124	6721675	6722422	+	.
lcl|TmoDt5_rgH0X_scaff_1	g1125	6722585	6724776	-	.
lcl|TmoDt5_rgH0X_scaff_1	g1126	6725151	6725881	+	.
lcl|TmoDt5_rgH0X_scaff_1	g1127	6727550	6729982	-	.
lcl|TmoDt5_rgH0X_scaff_1	g1128	6731056	6733315	-	.
lcl|TmoDt5_rgH0X_scaff_1	g1129	6734534	6734818	+	.
lcl|TmoDt5_rgH0X_scaff_1	g1130	6735654	6737170	+	.
lcl|TmoDt5_rgH0X_scaff_1	g1131	6737665	6738652	-	.
lcl|TmoDt5_rgH0X_scaff_1	g1132	6738807	6741204	-	.
lcl|TmoDt5_rgH0X_scaff_1	g1133	6741339	6745371	+	.
lcl|TmoDt5_rgH0X_scaff_1	g1134	6745527	6746126	-	.
lcl|TmoDt5_rgH0X_scaff_1	g1135	6746553	6747735	+	.
lcl|TmoDt5_rgH0X_scaff_1	g1136	6748353	6750207	+	.
lcl|TmoDt5_rgH0X_scaff_1	g1137	6750227	6750418	+	.
lcl|TmoDt5_rgH0X_scaff_1	g1138	6751229	6754133	-	.
lcl|TmoDt5_rgH0X_scaff_1	g1139	6755758	6759173	+	.
lcl|TmoDt5_rgH0X_scaff_1	g1140	6759592	6760052	-	.
lcl|TmoDt5_rgH0X_scaff_1	g1141	6761261	6762139	+	.
lcl|TmoDt5_rgH0X_scaff_1	g1142	6763320	6764356	-	.
lcl|TmoDt5_rgH0X_scaff_1	g1143	6765276	6766137	-	.
lcl|TmoDt5_rgH0X_scaff_1	g1144	6766867	6767333	+	.
lcl|TmoDt5_rgH0X_scaff_1	g1145	6767386	6770161	-	.
lcl|TmoDt5_rgH0X_scaff_1	g1146	6770719	6771165	+	.
lcl|TmoDt5_rgH0X_scaff_1	g1147	6771559	6773797	+	.
lcl|TmoDt5_rgH0X_scaff_1	g1148	6774016	6778321	-	.
lcl|TmoDt5_rgH0X_scaff_1	g1149	6778733	6780955	+	.
lcl|TmoDt5_rgH0X_scaff_1	g1150	6782546	6783477	-	.
lcl|TmoDt5_rgH0X_scaff_1	g1151	6784987	6785805	+	.
lcl|TmoDt5_rgH0X_scaff_1	g1152	6793070	6794540	-	.
lcl|TmoDt5_rgH0X_scaff_1	g1153	6798722	6799033	+	.
lcl|TmoDt5_rgH0X_scaff_1	g1154	6800639	6808642	+	.
lcl|TmoDt5_rgH0X_scaff_1	g1155	6810213	6825061	-	.
lcl|TmoDt5_rgH0X_scaff_1	g1156	6840282	6849583	+	.
lcl|TmoDt5_rgH0X_scaff_1	g1157	6858521	6858874	+	.
lcl|TmoDt5_rgH0X_scaff_1	g1158	6870825	6871920	+	.
lcl|TmoDt5_rgH0X_scaff_1	g1159	6902765	6903858	+	.
lcl|TmoDt5_rgH0X_scaff_1	g1160	6907336	6907635	-	.
lcl|TmoDt5_rgH0X_scaff_1	g1161	6909695	6909979	-	.
lcl|TmoDt5_rgH0X_scaff_1	g1162	6910925	6911320	-	.
lcl|TmoDt5_rgH0X_scaff_1	g1163	6912317	6917194	-	.
lcl|TmoDt5_rgH0X_scaff_1	g1164	6927148	6928476	+	.
lcl|TmoDt5_rgH0X_scaff_1	g1165	6934728	6935033	-	.
lcl|TmoDt5_rgH0X_scaff_1	g1166	6935318	6942727	+	.
lcl|TmoDt5_rgH0X_scaff_1	g1167	6943223	6967879	-	.
lcl|TmoDt5_rgH0X_scaff_1	g1168	6968409	6974443	-	.
lcl|TmoDt5_rgH0X_scaff_1	g1169	6988360	6989120	+	.
lcl|TmoDt5_rgH0X_scaff_1	g1170	6998394	7003185	+	.
lcl|TmoDt5_rgH0X_scaff_1	g1171	7010998	7011282	-	.
lcl|TmoDt5_rgH0X_scaff_1	g1172	7012228	7012961	-	.
lcl|TmoDt5_rgH0X_scaff_1	g1173	7013613	7018490	-	.
lcl|TmoDt5_rgH0X_scaff_1	g1174	7026232	7027616	+	.
lcl|TmoDt5_rgH0X_scaff_1	g1175	7034124	7034840	-	.
lcl|TmoDt5_rgH0X_scaff_1	g1176	7039260	7040757	+	.
lcl|TmoDt5_rgH0X_scaff_1	g1177	7041118	7042554	+	.
lcl|TmoDt5_rgH0X_scaff_1	g1178	7042666	7044930	-	.
lcl|TmoDt5_rgH0X_scaff_1	g1179	7046098	7052616	-	.
lcl|TmoDt5_rgH0X_scaff_1	g1180	7054641	7062872	+	.
lcl|TmoDt5_rgH0X_scaff_1	g1181	7063268	7063621	-	.
lcl|TmoDt5_rgH0X_scaff_1	g1182	7063657	7063779	+	.
lcl|TmoDt5_rgH0X_scaff_1	g1183	7064548	7065188	+	.
lcl|TmoDt5_rgH0X_scaff_1	g1184	7065383	7065831	+	.
lcl|TmoDt5_rgH0X_scaff_1	g1185	7066053	7067171	+	.
lcl|TmoDt5_rgH0X_scaff_1	g1186	7067209	7079207	-	.
lcl|TmoDt5_rgH0X_scaff_1	g1187	7079428	7080225	+	.
lcl|TmoDt5_rgH0X_scaff_1	g1188	7085497	7097988	-	.
lcl|TmoDt5_rgH0X_scaff_1	g1189	7098026	7099003	-	.
lcl|TmoDt5_rgH0X_scaff_1	g1190	7099093	7103916	-	.
lcl|TmoDt5_rgH0X_scaff_1	g1191	7104019	7104647	-	.
lcl|TmoDt5_rgH0X_scaff_1	g1192	7104719	7111532	+	.
lcl|TmoDt5_rgH0X_scaff_1	g1193	7112103	7112516	+	.
lcl|TmoDt5_rgH0X_scaff_1	g1194	7112964	7114321	+	.
lcl|TmoDt5_rgH0X_scaff_1	g1195	7114619	7120574	+	.
lcl|TmoDt5_rgH0X_scaff_1	g1196	7127783	7128088	-	.
lcl|TmoDt5_rgH0X_scaff_1	g1197	7131306	7131946	+	.
lcl|TmoDt5_rgH0X_scaff_1	g1198	7132642	7133924	+	.
lcl|TmoDt5_rgH0X_scaff_1	g1199	7135457	7143030	+	.
lcl|TmoDt5_rgH0X_scaff_1	g1200	7144281	7151001	-	.
lcl|TmoDt5_rgH0X_scaff_1	g1201	7151377	7151908	+	.
lcl|TmoDt5_rgH0X_scaff_1	g1202	7152440	7155044	-	.
lcl|TmoDt5_rgH0X_scaff_1	g1203	7158494	7158799	+	.
lcl|TmoDt5_rgH0X_scaff_1	g1204	7165673	7166296	-	.
lcl|TmoDt5_rgH0X_scaff_1	g1205	7167919	7173268	-	.
lcl|TmoDt5_rgH0X_scaff_1	g1206	7173573	7174315	-	.
lcl|TmoDt5_rgH0X_scaff_1	g1207	7174525	7174707	-	.
lcl|TmoDt5_rgH0X_scaff_1	g1208	7174715	7178185	-	.
lcl|TmoDt5_rgH0X_scaff_1	g1209	7180240	7185553	-	.
lcl|TmoDt5_rgH0X_scaff_1	g1210	7187148	7195409	-	.
lcl|TmoDt5_rgH0X_scaff_1	g1211	7195890	7196907	+	.
lcl|TmoDt5_rgH0X_scaff_1	g1212	7197041	7197445	-	.
lcl|TmoDt5_rgH0X_scaff_1	g1213	7198178	7198666	+	.
lcl|TmoDt5_rgH0X_scaff_1	g1214	7198708	7201350	-	.
lcl|TmoDt5_rgH0X_scaff_1	g1215	7201988	7202225	+	.
lcl|TmoDt5_rgH0X_scaff_1	g1216	7202333	7203730	+	.
lcl|TmoDt5_rgH0X_scaff_1	g1217	7204680	7212086	-	.
lcl|TmoDt5_rgH0X_scaff_1	g1218	7213260	7213908	+	.
lcl|TmoDt5_rgH0X_scaff_1	g1219	7213942	7218795	-	.
lcl|TmoDt5_rgH0X_scaff_1	g1220	7218876	7219241	+	.
lcl|TmoDt5_rgH0X_scaff_1	g1221	7219284	7219484	-	.
lcl|TmoDt5_rgH0X_scaff_1	g1222	7222928	7223674	+	.
lcl|TmoDt5_rgH0X_scaff_1	g1223	7227759	7229579	-	.
lcl|TmoDt5_rgH0X_scaff_1	g1224	7230852	7233977	+	.
lcl|TmoDt5_rgH0X_scaff_1	g1225	7234651	7235750	-	.
lcl|TmoDt5_rgH0X_scaff_1	g1226	7236291	7238375	+	.
lcl|TmoDt5_rgH0X_scaff_1	g1227	7238423	7241797	-	.
lcl|TmoDt5_rgH0X_scaff_1	g1228	7241850	7242669	+	.
lcl|TmoDt5_rgH0X_scaff_1	g1229	7242698	7246921	-	.
lcl|TmoDt5_rgH0X_scaff_1	g1230	7249142	7251436	+	.
lcl|TmoDt5_rgH0X_scaff_1	g1231	7251894	7254032	+	.
lcl|TmoDt5_rgH0X_scaff_1	g1232	7254833	7256095	+	.
lcl|TmoDt5_rgH0X_scaff_1	g1233	7256307	7260624	-	.
lcl|TmoDt5_rgH0X_scaff_1	g1234	7266782	7268413	-	.
lcl|TmoDt5_rgH0X_scaff_1	g1235	7268895	7271572	+	.
lcl|TmoDt5_rgH0X_scaff_1	g1236	7273741	7273968	+	.
lcl|TmoDt5_rgH0X_scaff_1	g1237	7274154	7274666	+	.
lcl|TmoDt5_rgH0X_scaff_1	g1238	7275180	7278553	-	.
lcl|TmoDt5_rgH0X_scaff_1	g1239	7278732	7278946	-	.
lcl|TmoDt5_rgH0X_scaff_1	g1240	7279342	7280918	+	.
lcl|TmoDt5_rgH0X_scaff_1	g1241	7284362	7286859	+	.
lcl|TmoDt5_rgH0X_scaff_1	g1242	7290378	7300096	+	.
lcl|TmoDt5_rgH0X_scaff_1	g1243	7301265	7303587	-	.
lcl|TmoDt5_rgH0X_scaff_1	g1244	7304209	7304442	-	.
lcl|TmoDt5_rgH0X_scaff_1	g1245	7309389	7309862	-	.
lcl|TmoDt5_rgH0X_scaff_1	g1246	7310646	7341936	+	.
lcl|TmoDt5_rgH0X_scaff_1	g1247	7344179	7346096	-	.
lcl|TmoDt5_rgH0X_scaff_1	g1248	7348372	7348686	+	.
lcl|TmoDt5_rgH0X_scaff_1	g1249	7352555	7354304	+	.
lcl|TmoDt5_rgH0X_scaff_1	g1250	7358851	7359595	-	.
lcl|TmoDt5_rgH0X_scaff_1	g1251	7360504	7361076	+	.
lcl|TmoDt5_rgH0X_scaff_1	g1252	7363726	7367731	+	.
lcl|TmoDt5_rgH0X_scaff_1	g1253	7368431	7370913	-	.
lcl|TmoDt5_rgH0X_scaff_1	g1254	7372311	7375855	+	.
lcl|TmoDt5_rgH0X_scaff_1	g1255	7375864	7376809	-	.
lcl|TmoDt5_rgH0X_scaff_1	g1256	7377604	7394362	-	.
lcl|TmoDt5_rgH0X_scaff_1	g1257	7395366	7395862	+	.
lcl|TmoDt5_rgH0X_scaff_1	g1258	7396464	7400857	+	.
lcl|TmoDt5_rgH0X_scaff_1	g1259	7402167	7402484	+	.
lcl|TmoDt5_rgH0X_scaff_1	g1260	7402597	7403631	-	.
lcl|TmoDt5_rgH0X_scaff_1	g1261	7406233	7407330	+	.
lcl|TmoDt5_rgH0X_scaff_1	g1262	7409759	7410124	-	.
lcl|TmoDt5_rgH0X_scaff_1	g1263	7413451	7413983	-	.
lcl|TmoDt5_rgH0X_scaff_1	g1264	7414192	7416949	+	.
lcl|TmoDt5_rgH0X_scaff_1	g1265	7418686	7422389	-	.
lcl|TmoDt5_rgH0X_scaff_1	g1266	7425630	7431973	+	.
lcl|TmoDt5_rgH0X_scaff_1	g1267	7434405	7440553	-	.
lcl|TmoDt5_rgH0X_scaff_1	g1268	7440656	7442548	+	.
lcl|TmoDt5_rgH0X_scaff_1	g1269	7443168	7449035	-	.
lcl|TmoDt5_rgH0X_scaff_1	g1270	7449664	7453077	+	.
lcl|TmoDt5_rgH0X_scaff_1	g1271	7477594	7482826	-	.
lcl|TmoDt5_rgH0X_scaff_1	g1272	7487665	7488311	-	.
lcl|TmoDt5_rgH0X_scaff_1	g1273	7519660	7521274	+	.
lcl|TmoDt5_rgH0X_scaff_1	g1274	7540725	7541977	+	.
lcl|TmoDt5_rgH0X_scaff_1	g1275	7544569	7546133	+	.
lcl|TmoDt5_rgH0X_scaff_1	g1276	7549174	7556095	+	.
lcl|TmoDt5_rgH0X_scaff_1	g1277	7562018	7562442	-	.
lcl|TmoDt5_rgH0X_scaff_1	g1278	7572250	7581304	+	.
lcl|TmoDt5_rgH0X_scaff_1	g1279	7597350	7598330	+	.
lcl|TmoDt5_rgH0X_scaff_1	g1280	7601523	7603078	+	.
lcl|TmoDt5_rgH0X_scaff_1	g1281	7606201	7606440	+	.
lcl|TmoDt5_rgH0X_scaff_1	g1282	7609662	7609967	-	.
lcl|TmoDt5_rgH0X_scaff_1	g1283	7612806	7613460	+	.
lcl|TmoDt5_rgH0X_scaff_1	g1284	7619473	7619891	-	.
lcl|TmoDt5_rgH0X_scaff_1	g1285	7628914	7631127	+	.
lcl|TmoDt5_rgH0X_scaff_1	g1286	7638054	7638448	-	.
lcl|TmoDt5_rgH0X_scaff_1	g1287	7652231	7653286	+	.
lcl|TmoDt5_rgH0X_scaff_1	g1288	7717945	7722582	+	.
lcl|TmoDt5_rgH0X_scaff_1	g1289	7724690	7725777	-	.
lcl|TmoDt5_rgH0X_scaff_1	g1290	7730431	7730817	+	.
lcl|TmoDt5_rgH0X_scaff_1	g1291	7732618	7739416	-	.
lcl|TmoDt5_rgH0X_scaff_1	g1292	7742720	7755389	-	.
lcl|TmoDt5_rgH0X_scaff_1	g1293	7801546	7801747	+	.
lcl|TmoDt5_rgH0X_scaff_1	g1294	7803604	7807674	+	.
lcl|TmoDt5_rgH0X_scaff_1	g1295	7818460	7819083	+	.
lcl|TmoDt5_rgH0X_scaff_1	g1296	7822873	7825411	-	.
lcl|TmoDt5_rgH0X_scaff_1	g1297	7827882	7831824	-	.
lcl|TmoDt5_rgH0X_scaff_1	g1298	7834546	7839109	-	.
lcl|TmoDt5_rgH0X_scaff_1	g1299	7840150	7845047	+	.
lcl|TmoDt5_rgH0X_scaff_1	g1300	7848375	7852002	-	.
lcl|TmoDt5_rgH0X_scaff_1	g1301	7865069	7867730	+	.
lcl|TmoDt5_rgH0X_scaff_1	g1302	7873672	7874587	+	.
lcl|TmoDt5_rgH0X_scaff_1	g1303	7875122	7876871	-	.
lcl|TmoDt5_rgH0X_scaff_1	g1304	7877408	7878178	+	.
lcl|TmoDt5_rgH0X_scaff_1	g1305	7878795	7879425	-	.
lcl|TmoDt5_rgH0X_scaff_1	g1306	7889643	7890746	+	.
lcl|TmoDt5_rgH0X_scaff_1	g1307	7890939	7891237	-	.
lcl|TmoDt5_rgH0X_scaff_1	g1308	7891369	7893350	-	.
lcl|TmoDt5_rgH0X_scaff_1	g1309	7893721	7897538	-	.
lcl|TmoDt5_rgH0X_scaff_1	g1310	7898524	7901097	+	.
lcl|TmoDt5_rgH0X_scaff_1	g1311	7901111	7905080	+	.
lcl|TmoDt5_rgH0X_scaff_1	g1312	7908293	7912752	+	.
lcl|TmoDt5_rgH0X_scaff_1	g1313	7915319	7916215	-	.
lcl|TmoDt5_rgH0X_scaff_1	g1314	7916664	7917458	+	.
lcl|TmoDt5_rgH0X_scaff_1	g1315	7919205	7922943	-	.
lcl|TmoDt5_rgH0X_scaff_1	g1316	7925066	7925849	+	.
lcl|TmoDt5_rgH0X_scaff_1	g1317	7927236	7929166	-	.
lcl|TmoDt5_rgH0X_scaff_1	g1318	7934849	7965802	-	.
lcl|TmoDt5_rgH0X_scaff_1	g1319	7986440	7991940	-	.
lcl|TmoDt5_rgH0X_scaff_1	g1320	7994716	7996920	+	.
lcl|TmoDt5_rgH0X_scaff_1	g1321	8002808	8003125	-	.
lcl|TmoDt5_rgH0X_scaff_1	g1322	8025325	8028286	+	.
lcl|TmoDt5_rgH0X_scaff_1	g1323	8028530	8031088	-	.
lcl|TmoDt5_rgH0X_scaff_1	g1324	8045118	8056651	+	.
lcl|TmoDt5_rgH0X_scaff_1	g1325	8057281	8061127	+	.
lcl|TmoDt5_rgH0X_scaff_1	g1326	8062009	8062647	-	.
lcl|TmoDt5_rgH0X_scaff_1	g1327	8067341	8067942	-	.
lcl|TmoDt5_rgH0X_scaff_1	g1328	8079583	8080995	-	.
lcl|TmoDt5_rgH0X_scaff_1	g1329	8091437	8099445	-	.
lcl|TmoDt5_rgH0X_scaff_1	g1330	8099675	8100538	-	.
lcl|TmoDt5_rgH0X_scaff_1	g1331	8143780	8145080	+	.
lcl|TmoDt5_rgH0X_scaff_1	g1332	8145500	8148616	+	.
lcl|TmoDt5_rgH0X_scaff_1	g1333	8152820	8163563	-	.
lcl|TmoDt5_rgH0X_scaff_1	g1334	8174656	8181152	-	.
lcl|TmoDt5_rgH0X_scaff_1	g1335	8186207	8186575	-	.
lcl|TmoDt5_rgH0X_scaff_1	g1336	8189585	8189800	-	.
lcl|TmoDt5_rgH0X_scaff_1	g1337	8191437	8192589	+	.
lcl|TmoDt5_rgH0X_scaff_1	g1338	8192601	8192735	+	.
lcl|TmoDt5_rgH0X_scaff_1	g1339	8192795	8210372	-	.
lcl|TmoDt5_rgH0X_scaff_1	g1340	8217726	8219757	+	.
lcl|TmoDt5_rgH0X_scaff_1	g1341	8232890	8233529	+	.
lcl|TmoDt5_rgH0X_scaff_1	g1342	8234039	8234437	-	.
lcl|TmoDt5_rgH0X_scaff_1	g1343	8235112	8236067	+	.
lcl|TmoDt5_rgH0X_scaff_1	g1344	8238028	8239605	+	.
lcl|TmoDt5_rgH0X_scaff_1	g1345	8240055	8240438	-	.
lcl|TmoDt5_rgH0X_scaff_1	g1346	8241407	8241790	-	.
lcl|TmoDt5_rgH0X_scaff_1	g1347	8242502	8246340	+	.
lcl|TmoDt5_rgH0X_scaff_1	g1348	8246960	8247300	+	.
lcl|TmoDt5_rgH0X_scaff_1	g1349	8253105	8263836	+	.
lcl|TmoDt5_rgH0X_scaff_1	g1350	8263858	8264512	+	.
lcl|TmoDt5_rgH0X_scaff_1	g1351	8264899	8265003	-	.
lcl|TmoDt5_rgH0X_scaff_1	g1352	8265090	8276691	-	.
lcl|TmoDt5_rgH0X_scaff_1	g1353	8338538	8352406	+	.
lcl|TmoDt5_rgH0X_scaff_1	g1354	8360623	8364184	+	.
lcl|TmoDt5_rgH0X_scaff_1	g1355	8370858	8371010	-	.
lcl|TmoDt5_rgH0X_scaff_1	g1356	8374571	8375371	-	.
lcl|TmoDt5_rgH0X_scaff_1	g1357	8407836	8408049	-	.
lcl|TmoDt5_rgH0X_scaff_1	g1358	8410996	8423721	+	.
lcl|TmoDt5_rgH0X_scaff_1	g1359	8450207	8450365	+	.
lcl|TmoDt5_rgH0X_scaff_1	g1360	8453843	8464655	+	.
lcl|TmoDt5_rgH0X_scaff_1	g1361	8468813	8477405	-	.
lcl|TmoDt5_rgH0X_scaff_1	g1362	8479220	8479623	-	.
lcl|TmoDt5_rgH0X_scaff_1	g1363	8486828	8487366	+	.
lcl|TmoDt5_rgH0X_scaff_1	g1364	8504997	8505636	+	.
lcl|TmoDt5_rgH0X_scaff_1	g1365	8531828	8532118	+	.
lcl|TmoDt5_rgH0X_scaff_1	g1366	8537832	8538956	-	.
lcl|TmoDt5_rgH0X_scaff_1	g1367	8566569	8570579	+	.
lcl|TmoDt5_rgH0X_scaff_1	g1368	8586500	8586754	-	.
lcl|TmoDt5_rgH0X_scaff_1	g1369	8594530	8594796	+	.
lcl|TmoDt5_rgH0X_scaff_1	g1370	8647005	8647280	+	.
lcl|TmoDt5_rgH0X_scaff_1	g1371	8694617	8694892	+	.
lcl|TmoDt5_rgH0X_scaff_1	g1372	8730495	8730818	+	.
lcl|TmoDt5_rgH0X_scaff_1	g1373	8767111	8774568	-	.
lcl|TmoDt5_rgH0X_scaff_1	g1374	8782133	8782889	-	.
lcl|TmoDt5_rgH0X_scaff_1	g1375	8790839	8791582	-	.
lcl|TmoDt5_rgH0X_scaff_1	g1376	8791707	8792000	+	.
lcl|TmoDt5_rgH0X_scaff_1	g1377	8793532	8795188	+	.
lcl|TmoDt5_rgH0X_scaff_1	g1378	8796690	8797538	-	.
lcl|TmoDt5_rgH0X_scaff_1	g1379	8818386	8819264	+	.
lcl|TmoDt5_rgH0X_scaff_1	g1380	8837383	8844387	-	.
lcl|TmoDt5_rgH0X_scaff_1	g1381	8853096	8862401	-	.
lcl|TmoDt5_rgH0X_scaff_1	g1382	8862526	8862705	+	.
lcl|TmoDt5_rgH0X_scaff_1	g1383	8864366	8865947	+	.
lcl|TmoDt5_rgH0X_scaff_1	g1384	8867496	8868582	-	.
lcl|TmoDt5_rgH0X_scaff_1	g1385	8869977	8872745	-	.
lcl|TmoDt5_rgH0X_scaff_1	g1386	8909604	8910394	-	.
lcl|TmoDt5_rgH0X_scaff_1	g1387	8912169	8912396	+	.
lcl|TmoDt5_rgH0X_scaff_1	g1388	8921749	8939692	+	.
lcl|TmoDt5_rgH0X_scaff_1	g1389	8941559	8941825	+	.
lcl|TmoDt5_rgH0X_scaff_1	g1390	8949179	8949445	+	.
lcl|TmoDt5_rgH0X_scaff_1	g1391	8961909	8964219	+	.
lcl|TmoDt5_rgH0X_scaff_1	g1392	8968474	8968731	+	.
lcl|TmoDt5_rgH0X_scaff_1	g1393	8988653	8995211	-	.
lcl|TmoDt5_rgH0X_scaff_1	g1394	9004665	9005331	-	.
lcl|TmoDt5_rgH0X_scaff_1	g1395	9007139	9007542	-	.
lcl|TmoDt5_rgH0X_scaff_1	g1396	9014529	9014930	+	.
lcl|TmoDt5_rgH0X_scaff_1	g1397	9031466	9031681	+	.
lcl|TmoDt5_rgH0X_scaff_1	g1398	9048657	9049154	-	.
lcl|TmoDt5_rgH0X_scaff_1	g1399	9051569	9061015	+	.
lcl|TmoDt5_rgH0X_scaff_1	g1400	9067453	9067698	-	.
lcl|TmoDt5_rgH0X_scaff_1	g1401	9079873	9080119	-	.
lcl|TmoDt5_rgH0X_scaff_1	g1402	9081213	9081608	+	.
lcl|TmoDt5_rgH0X_scaff_1	g1403	9083345	9084226	-	.
lcl|TmoDt5_rgH0X_scaff_1	g1404	9085415	9085944	-	.
lcl|TmoDt5_rgH0X_scaff_1	g1405	9087409	9088603	-	.
lcl|TmoDt5_rgH0X_scaff_1	g1406	9091310	9091570	-	.
lcl|TmoDt5_rgH0X_scaff_1	g1407	9094643	9095251	+	.
lcl|TmoDt5_rgH0X_scaff_1	g1408	9100456	9100572	-	.
lcl|TmoDt5_rgH0X_scaff_1	g1409	9100600	9100968	-	.
lcl|TmoDt5_rgH0X_scaff_1	g1410	9100980	9102401	-	.
lcl|TmoDt5_rgH0X_scaff_1	g1411	9103033	9103677	+	.
lcl|TmoDt5_rgH0X_scaff_1	g1412	9105273	9105827	-	.
lcl|TmoDt5_rgH0X_scaff_1	g1413	9107385	9107911	+	.
lcl|TmoDt5_rgH0X_scaff_1	g1414	9109559	9109984	-	.
lcl|TmoDt5_rgH0X_scaff_1	g1415	9110012	9110155	-	.
lcl|TmoDt5_rgH0X_scaff_1	g1416	9110175	9110381	+	.
lcl|TmoDt5_rgH0X_scaff_1	g1417	9110886	9112907	+	.
lcl|TmoDt5_rgH0X_scaff_1	g1418	9114069	9114653	-	.
lcl|TmoDt5_rgH0X_scaff_1	g1419	9116158	9116739	+	.
lcl|TmoDt5_rgH0X_scaff_1	g1420	9117205	9117685	+	.
lcl|TmoDt5_rgH0X_scaff_1	g1421	9119801	9123039	+	.
lcl|TmoDt5_rgH0X_scaff_1	g1422	9140615	9144766	-	.
lcl|TmoDt5_rgH0X_scaff_1	g1423	9202460	9222175	+	.
lcl|TmoDt5_rgH0X_scaff_1	g1424	9225765	9232652	-	.
lcl|TmoDt5_rgH0X_scaff_1	g1425	9238777	9240383	+	.
lcl|TmoDt5_rgH0X_scaff_1	g1426	9265656	9271132	+	.
lcl|TmoDt5_rgH0X_scaff_1	g1427	9271227	9273612	+	.
lcl|TmoDt5_rgH0X_scaff_1	g1428	9279072	9279391	+	.
lcl|TmoDt5_rgH0X_scaff_1	g1429	9282552	9282799	-	.
lcl|TmoDt5_rgH0X_scaff_1	g1430	9330081	9338058	+	.
lcl|TmoDt5_rgH0X_scaff_1	g1431	9338702	9339628	-	.
lcl|TmoDt5_rgH0X_scaff_1	g1432	9356838	9366712	+	.
lcl|TmoDt5_rgH0X_scaff_1	g1433	9378431	9382337	-	.
lcl|TmoDt5_rgH0X_scaff_1	g1434	9390252	9390499	-	.
lcl|TmoDt5_rgH0X_scaff_1	g1435	9414635	9420166	+	.
lcl|TmoDt5_rgH0X_scaff_1	g1436	9425882	9428848	-	.
lcl|TmoDt5_rgH0X_scaff_1	g1437	9433531	9434064	+	.
lcl|TmoDt5_rgH0X_scaff_1	g1438	9451029	9451590	+	.
lcl|TmoDt5_rgH0X_scaff_1	g1439	9451659	9458487	-	.
lcl|TmoDt5_rgH0X_scaff_1	g1440	9458925	9460123	+	.
lcl|TmoDt5_rgH0X_scaff_1	g1441	9460313	9461530	-	.
lcl|TmoDt5_rgH0X_scaff_1	g1442	9462637	9468077	+	.
lcl|TmoDt5_rgH0X_scaff_1	g1443	9473123	9480934	+	.
lcl|TmoDt5_rgH0X_scaff_1	g1444	9488173	9488495	-	.
lcl|TmoDt5_rgH0X_scaff_1	g1445	9491017	9494061	-	.
lcl|TmoDt5_rgH0X_scaff_1	g1446	9519129	9519816	-	.
lcl|TmoDt5_rgH0X_scaff_1	g1447	9522715	9527561	+	.
lcl|TmoDt5_rgH0X_scaff_1	g1448	9612095	9612565	-	.
lcl|TmoDt5_rgH0X_scaff_1	g1449	9612723	9613601	-	.
lcl|TmoDt5_rgH0X_scaff_1	g1450	9614640	9619109	-	.
lcl|TmoDt5_rgH0X_scaff_1	g1451	9619125	9621589	-	.
lcl|TmoDt5_rgH0X_scaff_1	g1452	9623844	9624281	-	.
lcl|TmoDt5_rgH0X_scaff_1	g1453	9648560	9648787	+	.
lcl|TmoDt5_rgH0X_scaff_1	g1454	9648805	9652318	+	.
lcl|TmoDt5_rgH0X_scaff_1	g1455	9663274	9664130	+	.
lcl|TmoDt5_rgH0X_scaff_1	g1456	9670266	9670642	-	.
lcl|TmoDt5_rgH0X_scaff_1	g1457	9673903	9674746	-	.
lcl|TmoDt5_rgH0X_scaff_1	g1458	9676379	9676507	+	.
lcl|TmoDt5_rgH0X_scaff_1	g1459	9682166	9684121	-	.
lcl|TmoDt5_rgH0X_scaff_1	g1460	9684897	9688573	+	.
lcl|TmoDt5_rgH0X_scaff_1	g1461	9690054	9696001	-	.
lcl|TmoDt5_rgH0X_scaff_1	g1462	9706814	9708110	-	.
lcl|TmoDt5_rgH0X_scaff_1	g1463	9714723	9715094	-	.
lcl|TmoDt5_rgH0X_scaff_1	g1464	9716909	9718005	+	.
lcl|TmoDt5_rgH0X_scaff_1	g1465	9722006	9722376	-	.
lcl|TmoDt5_rgH0X_scaff_1	g1466	9725507	9725843	-	.
lcl|TmoDt5_rgH0X_scaff_1	g1467	9729820	9730606	-	.
lcl|TmoDt5_rgH0X_scaff_1	g1468	9731910	9732626	+	.
lcl|TmoDt5_rgH0X_scaff_1	g1469	9749694	9752975	-	.
lcl|TmoDt5_rgH0X_scaff_1	g1470	9755534	9764077	-	.
lcl|TmoDt5_rgH0X_scaff_1	g1471	9766117	9766837	+	.
lcl|TmoDt5_rgH0X_scaff_1	g1472	9773233	9777092	-	.
lcl|TmoDt5_rgH0X_scaff_1	g1473	9781053	9781512	-	.
lcl|TmoDt5_rgH0X_scaff_1	g1474	9782822	9785965	-	.
lcl|TmoDt5_rgH0X_scaff_1	g1475	9793717	9795276	+	.
lcl|TmoDt5_rgH0X_scaff_1	g1476	9796336	9797700	-	.
lcl|TmoDt5_rgH0X_scaff_1	g1477	9798336	9811739	-	.
lcl|TmoDt5_rgH0X_scaff_1	g1478	9812361	9814238	+	.
lcl|TmoDt5_rgH0X_scaff_1	g1479	9815445	9818030	-	.
lcl|TmoDt5_rgH0X_scaff_1	g1480	9825110	9852896	+	.
lcl|TmoDt5_rgH0X_scaff_1	g1481	9853428	9854485	+	.
lcl|TmoDt5_rgH0X_scaff_1	g1482	9857085	9862626	-	.
lcl|TmoDt5_rgH0X_scaff_1	g1483	9867241	9871970	+	.
lcl|TmoDt5_rgH0X_scaff_1	g1484	9873029	9874394	-	.
lcl|TmoDt5_rgH0X_scaff_1	g1485	9875029	9880964	-	.
lcl|TmoDt5_rgH0X_scaff_1	g1486	9884151	9885260	-	.
lcl|TmoDt5_rgH0X_scaff_1	g1487	9885830	9890475	-	.
lcl|TmoDt5_rgH0X_scaff_1	g1488	9891307	9891781	-	.
lcl|TmoDt5_rgH0X_scaff_1	g1489	9894040	9897878	+	.
lcl|TmoDt5_rgH0X_scaff_1	g1490	9897941	9909602	-	.
lcl|TmoDt5_rgH0X_scaff_1	g1491	9910327	9914762	-	.
lcl|TmoDt5_rgH0X_scaff_1	g1492	9914904	9915742	+	.
lcl|TmoDt5_rgH0X_scaff_1	g1493	9916235	9917281	-	.
lcl|TmoDt5_rgH0X_scaff_1	g1494	9919514	9920936	+	.
lcl|TmoDt5_rgH0X_scaff_1	g1495	9923244	9924671	+	.
lcl|TmoDt5_rgH0X_scaff_1	g1496	9924965	9931823	-	.
lcl|TmoDt5_rgH0X_scaff_1	g1497	9933922	9937846	-	.
lcl|TmoDt5_rgH0X_scaff_1	g1498	9939824	9940751	+	.
lcl|TmoDt5_rgH0X_scaff_1	g1499	9940845	9944766	-	.
lcl|TmoDt5_rgH0X_scaff_1	g1500	9946870	9947318	-	.
lcl|TmoDt5_rgH0X_scaff_1	g1501	9947674	9947823	+	.
lcl|TmoDt5_rgH0X_scaff_1	g1502	9947829	9948391	-	.
lcl|TmoDt5_rgH0X_scaff_1	g1503	9949875	9950508	+	.
lcl|TmoDt5_rgH0X_scaff_1	g1504	9951595	9953531	-	.
lcl|TmoDt5_rgH0X_scaff_1	g1505	9954050	9954253	-	.
lcl|TmoDt5_rgH0X_scaff_1	g1506	9954271	9954426	-	.
lcl|TmoDt5_rgH0X_scaff_1	g1507	9954441	9955010	+	.
lcl|TmoDt5_rgH0X_scaff_1	g1508	9956493	9959168	-	.
lcl|TmoDt5_rgH0X_scaff_1	g1509	9961017	9961713	-	.
lcl|TmoDt5_rgH0X_scaff_1	g1510	9963727	9964335	-	.
lcl|TmoDt5_rgH0X_scaff_1	g1511	9967859	9968467	-	.
lcl|TmoDt5_rgH0X_scaff_1	g1512	9971500	9973071	-	.
lcl|TmoDt5_rgH0X_scaff_1	g1513	9974874	9975724	+	.
lcl|TmoDt5_rgH0X_scaff_1	g1514	9977185	9979830	-	.
lcl|TmoDt5_rgH0X_scaff_1	g1515	9981525	9981920	-	.
lcl|TmoDt5_rgH0X_scaff_1	g1516	9983012	9985860	+	.
lcl|TmoDt5_rgH0X_scaff_1	g1517	9989597	9996332	+	.
lcl|TmoDt5_rgH0X_scaff_1	g1518	9997552	9997797	+	.
lcl|TmoDt5_rgH0X_scaff_1	g1519	10004621	10007769	-	.
lcl|TmoDt5_rgH0X_scaff_1	g1520	10008676	10009035	+	.
lcl|TmoDt5_rgH0X_scaff_1	g1521	10009991	10014627	-	.
lcl|TmoDt5_rgH0X_scaff_1	g1522	10014870	10015139	+	.
lcl|TmoDt5_rgH0X_scaff_1	g1523	10023997	10025364	+	.
lcl|TmoDt5_rgH0X_scaff_1	g1524	10026247	10027616	+	.
lcl|TmoDt5_rgH0X_scaff_1	g1525	10028593	10029324	-	.
lcl|TmoDt5_rgH0X_scaff_1	g1526	10030315	10033600	-	.
lcl|TmoDt5_rgH0X_scaff_1	g1527	10038960	10041467	+	.
lcl|TmoDt5_rgH0X_scaff_1	g1528	10045273	10045747	-	.
lcl|TmoDt5_rgH0X_scaff_1	g1529	10053321	10054575	+	.
lcl|TmoDt5_rgH0X_scaff_1	g1530	10187287	10194128	+	.
lcl|TmoDt5_rgH0X_scaff_1	g1531	10210326	10210703	-	.
lcl|TmoDt5_rgH0X_scaff_1	g1532	10215320	10216907	+	.
lcl|TmoDt5_rgH0X_scaff_1	g1533	10222738	10234219	-	.
lcl|TmoDt5_rgH0X_scaff_1	g1534	10234298	10234501	+	.
lcl|TmoDt5_rgH0X_scaff_1	g1535	10241954	10243720	-	.
lcl|TmoDt5_rgH0X_scaff_1	g1536	10256604	10259601	+	.
lcl|TmoDt5_rgH0X_scaff_1	g1537	10260353	10262128	-	.
lcl|TmoDt5_rgH0X_scaff_1	g1538	10263339	10269082	+	.
lcl|TmoDt5_rgH0X_scaff_1	g1539	10269249	10270639	-	.
lcl|TmoDt5_rgH0X_scaff_1	g1540	10272068	10272320	+	.
lcl|TmoDt5_rgH0X_scaff_1	g1541	10274657	10280681	-	.
lcl|TmoDt5_rgH0X_scaff_1	g1542	10306996	10307479	-	.
lcl|TmoDt5_rgH0X_scaff_1	g1543	10317635	10320561	-	.
lcl|TmoDt5_rgH0X_scaff_1	g1544	10320589	10327529	-	.
lcl|TmoDt5_rgH0X_scaff_1	g1545	10347142	10350010	+	.
lcl|TmoDt5_rgH0X_scaff_1	g1546	10350485	10352517	-	.
lcl|TmoDt5_rgH0X_scaff_1	g1547	10353728	10359480	+	.
lcl|TmoDt5_rgH0X_scaff_1	g1548	10359684	10360534	-	.
lcl|TmoDt5_rgH0X_scaff_1	g1549	10365376	10372532	-	.
lcl|TmoDt5_rgH0X_scaff_1	g1550	10448052	10450295	-	.
lcl|TmoDt5_rgH0X_scaff_1	g1551	10450305	10452664	-	.
lcl|TmoDt5_rgH0X_scaff_1	g1552	10463003	10466827	-	.
lcl|TmoDt5_rgH0X_scaff_1	g1553	10514341	10526906	+	.
lcl|TmoDt5_rgH0X_scaff_1	g1554	10528761	10530620	-	.
lcl|TmoDt5_rgH0X_scaff_1	g1555	10530884	10532468	+	.
lcl|TmoDt5_rgH0X_scaff_1	g1556	10538095	10561806	-	.
lcl|TmoDt5_rgH0X_scaff_1	g1557	10562948	10564839	-	.
lcl|TmoDt5_rgH0X_scaff_1	g1558	10566053	10568512	+	.
lcl|TmoDt5_rgH0X_scaff_1	g1559	10572719	10573567	+	.
lcl|TmoDt5_rgH0X_scaff_1	g1560	10576706	10577419	+	.
lcl|TmoDt5_rgH0X_scaff_1	g1561	10577876	10579735	+	.
lcl|TmoDt5_rgH0X_scaff_1	g1562	10581081	10608438	+	.
lcl|TmoDt5_rgH0X_scaff_1	g1563	10608456	10609705	-	.
lcl|TmoDt5_rgH0X_scaff_1	g1564	10619405	10626190	-	.
lcl|TmoDt5_rgH0X_scaff_1	g1565	10644533	10645045	+	.
lcl|TmoDt5_rgH0X_scaff_1	g1566	10646737	10647903	-	.
lcl|TmoDt5_rgH0X_scaff_1	g1567	10648661	10649035	+	.
lcl|TmoDt5_rgH0X_scaff_1	g1568	10649133	10649312	-	.
lcl|TmoDt5_rgH0X_scaff_1	g1569	10658376	10659977	+	.
lcl|TmoDt5_rgH0X_scaff_1	g1570	10661832	10668297	-	.
lcl|TmoDt5_rgH0X_scaff_1	g1571	10669926	10694966	+	.
lcl|TmoDt5_rgH0X_scaff_1	g1572	10713908	10714154	-	.
lcl|TmoDt5_rgH0X_scaff_1	g1573	10716777	10717097	+	.
lcl|TmoDt5_rgH0X_scaff_1	g1574	10741695	10742387	-	.
lcl|TmoDt5_rgH0X_scaff_1	g1575	10742410	10747333	-	.
lcl|TmoDt5_rgH0X_scaff_1	g1576	10759726	10760052	-	.
lcl|TmoDt5_rgH0X_scaff_1	g1577	10780487	10780745	+	.
lcl|TmoDt5_rgH0X_scaff_1	g1578	10783615	10784022	+	.
lcl|TmoDt5_rgH0X_scaff_1	g1579	10786681	10786926	+	.
lcl|TmoDt5_rgH0X_scaff_1	g1580	10809407	10809712	+	.
lcl|TmoDt5_rgH0X_scaff_1	g1581	10817599	10818395	+	.
lcl|TmoDt5_rgH0X_scaff_1	g1582	10861413	10861559	-	.
lcl|TmoDt5_rgH0X_scaff_1	g1583	10880482	10886493	-	.
lcl|TmoDt5_rgH0X_scaff_1	g1584	10898439	10898597	+	.
lcl|TmoDt5_rgH0X_scaff_1	g1585	10898850	10899463	+	.
lcl|TmoDt5_rgH0X_scaff_1	g1586	10927569	10927772	-	.
lcl|TmoDt5_rgH0X_scaff_1	g1587	10951526	10952538	-	.
lcl|TmoDt5_rgH0X_scaff_1	g1588	10958922	10960093	+	.
lcl|TmoDt5_rgH0X_scaff_1	g1589	10963866	10967070	+	.
lcl|TmoDt5_rgH0X_scaff_1	g1590	10990774	10993315	+	.
lcl|TmoDt5_rgH0X_scaff_1	g1591	10994651	10997598	-	.
lcl|TmoDt5_rgH0X_scaff_1	g1592	11000764	11002557	-	.
lcl|TmoDt5_rgH0X_scaff_1	g1593	11005314	11007174	+	.
lcl|TmoDt5_rgH0X_scaff_1	g1594	11024391	11025350	+	.
lcl|TmoDt5_rgH0X_scaff_1	g1595	11039050	11039326	-	.
lcl|TmoDt5_rgH0X_scaff_1	g1596	11047353	11048745	-	.
lcl|TmoDt5_rgH0X_scaff_1	g1597	11058654	11063908	+	.
lcl|TmoDt5_rgH0X_scaff_1	g1598	11083710	11086080	-	.
lcl|TmoDt5_rgH0X_scaff_1	g1599	11092436	11096367	-	.
lcl|TmoDt5_rgH0X_scaff_1	g1600	11096901	11101424	-	.
lcl|TmoDt5_rgH0X_scaff_1	g1601	11110203	11110370	+	.
lcl|TmoDt5_rgH0X_scaff_1	g1602	11132807	11135468	-	.
lcl|TmoDt5_rgH0X_scaff_1	g1603	11143413	11163545	-	.
lcl|TmoDt5_rgH0X_scaff_1	g1604	11176133	11182135	-	.
lcl|TmoDt5_rgH0X_scaff_1	g1605	11189878	11199903	+	.
lcl|TmoDt5_rgH0X_scaff_1	g1606	11200906	11201145	-	.
lcl|TmoDt5_rgH0X_scaff_1	g1607	11202812	11203516	+	.
lcl|TmoDt5_rgH0X_scaff_1	g1608	11205169	11209055	-	.
lcl|TmoDt5_rgH0X_scaff_1	g1609	11209485	11210243	+	.
lcl|TmoDt5_rgH0X_scaff_1	g1610	11210596	11211576	-	.
lcl|TmoDt5_rgH0X_scaff_1	g1611	11211680	11215897	-	.
lcl|TmoDt5_rgH0X_scaff_1	g1612	11223191	11223439	-	.
lcl|TmoDt5_rgH0X_scaff_1	g1613	11223752	11225486	+	.
lcl|TmoDt5_rgH0X_scaff_1	g1614	11278878	11284821	-	.
lcl|TmoDt5_rgH0X_scaff_1	g1615	11337594	11337809	-	.
lcl|TmoDt5_rgH0X_scaff_1	g1616	11424437	11424915	-	.
lcl|TmoDt5_rgH0X_scaff_1	g1617	11497858	11498336	-	.
lcl|TmoDt5_rgH0X_scaff_1	g1618	11610716	11625206	+	.
lcl|TmoDt5_rgH0X_scaff_1	g1619	11644795	11660454	-	.
lcl|TmoDt5_rgH0X_scaff_1	g1620	11672919	11677413	-	.
lcl|TmoDt5_rgH0X_scaff_1	g1621	11677820	11678908	-	.
lcl|TmoDt5_rgH0X_scaff_1	g1622	11679797	11688981	-	.
lcl|TmoDt5_rgH0X_scaff_1	g1623	11689037	11699134	+	.
lcl|TmoDt5_rgH0X_scaff_1	g1624	11704454	11745283	-	.
lcl|TmoDt5_rgH0X_scaff_1	g1625	11760476	11765558	+	.
lcl|TmoDt5_rgH0X_scaff_1	g1626	11780622	11789206	-	.
lcl|TmoDt5_rgH0X_scaff_1	g1627	11804080	11804256	+	.
lcl|TmoDt5_rgH0X_scaff_1	g1628	11856642	11856990	+	.
lcl|TmoDt5_rgH0X_scaff_1	g1629	11864267	11864410	+	.
lcl|TmoDt5_rgH0X_scaff_1	g1630	11872377	11872596	+	.
lcl|TmoDt5_rgH0X_scaff_1	g1631	11873057	11876428	-	.
lcl|TmoDt5_rgH0X_scaff_1	g1632	11876792	11876983	-	.
lcl|TmoDt5_rgH0X_scaff_1	g1633	11908482	11909460	-	.
lcl|TmoDt5_rgH0X_scaff_1	g1634	11910707	11915274	+	.
lcl|TmoDt5_rgH0X_scaff_1	g1635	11915676	11915921	+	.
lcl|TmoDt5_rgH0X_scaff_1	g1636	11915964	11916942	-	.
lcl|TmoDt5_rgH0X_scaff_1	g1637	12010685	12011368	-	.
lcl|TmoDt5_rgH0X_scaff_1	g1638	12023806	12024090	+	.
lcl|TmoDt5_rgH0X_scaff_1	g1639	12041730	12042425	-	.
lcl|TmoDt5_rgH0X_scaff_1	g1640	12050207	12052787	+	.
lcl|TmoDt5_rgH0X_scaff_1	g1641	12053801	12065884	+	.
lcl|TmoDt5_rgH0X_scaff_1	g1642	12068041	12080059	+	.
lcl|TmoDt5_rgH0X_scaff_1	g1643	12081056	12081327	+	.
lcl|TmoDt5_rgH0X_scaff_1	g1644	12081355	12096235	-	.
lcl|TmoDt5_rgH0X_scaff_1	g1645	12109019	12118376	+	.
lcl|TmoDt5_rgH0X_scaff_1	g1646	12134862	12138495	+	.
lcl|TmoDt5_rgH0X_scaff_1	g1647	12151043	12152003	+	.
lcl|TmoDt5_rgH0X_scaff_1	g1648	12155656	12158779	-	.
lcl|TmoDt5_rgH0X_scaff_1	g1649	12176564	12177645	-	.
lcl|TmoDt5_rgH0X_scaff_1	g1650	12177671	12187483	-	.
lcl|TmoDt5_rgH0X_scaff_1	g1651	12198238	12198699	-	.
lcl|TmoDt5_rgH0X_scaff_1	g1652	12201630	12229448	-	.
lcl|TmoDt5_rgH0X_scaff_1	g1653	12244419	12244583	+	.
lcl|TmoDt5_rgH0X_scaff_1	g1654	12263795	12269635	-	.
lcl|TmoDt5_rgH0X_scaff_1	g1655	12269741	12280507	-	.
lcl|TmoDt5_rgH0X_scaff_1	g1656	12283305	12290987	-	.
lcl|TmoDt5_rgH0X_scaff_1	g1657	12298918	12299216	-	.
lcl|TmoDt5_rgH0X_scaff_1	g1658	12302014	12302595	+	.
lcl|TmoDt5_rgH0X_scaff_1	g1659	12306556	12308950	+	.
lcl|TmoDt5_rgH0X_scaff_1	g1660	12313111	12318835	-	.
lcl|TmoDt5_rgH0X_scaff_1	g1661	12321794	12329179	-	.
lcl|TmoDt5_rgH0X_scaff_1	g1662	12331345	12333555	-	.
lcl|TmoDt5_rgH0X_scaff_1	g1663	12335477	12336142	+	.
lcl|TmoDt5_rgH0X_scaff_1	g1664	12337011	12338698	-	.
lcl|TmoDt5_rgH0X_scaff_1	g1665	12343487	12345249	-	.
lcl|TmoDt5_rgH0X_scaff_1	g1666	12348969	12359119	+	.
lcl|TmoDt5_rgH0X_scaff_1	g1667	12367226	12371388	-	.
lcl|TmoDt5_rgH0X_scaff_1	g1668	12390799	12400620	-	.
lcl|TmoDt5_rgH0X_scaff_1	g1669	12401484	12421889	+	.
lcl|TmoDt5_rgH0X_scaff_1	g1670	12422349	12425766	-	.
lcl|TmoDt5_rgH0X_scaff_1	g1671	12445216	12497100	+	.
lcl|TmoDt5_rgH0X_scaff_1	g1672	12499154	12500823	-	.
lcl|TmoDt5_rgH0X_scaff_1	g1673	12506071	12516265	-	.
lcl|TmoDt5_rgH0X_scaff_1	g1674	12516318	12517654	-	.
lcl|TmoDt5_rgH0X_scaff_1	g1675	12518701	12520205	-	.
lcl|TmoDt5_rgH0X_scaff_1	g1676	12535444	12536819	+	.
lcl|TmoDt5_rgH0X_scaff_1	g1677	12548056	12553179	+	.
lcl|TmoDt5_rgH0X_scaff_1	g1678	12558914	12559111	-	.
lcl|TmoDt5_rgH0X_scaff_1	g1679	12560802	12561866	-	.
lcl|TmoDt5_rgH0X_scaff_1	g1680	12563332	12566340	-	.
lcl|TmoDt5_rgH0X_scaff_1	g1681	12586713	12589577	+	.
lcl|TmoDt5_rgH0X_scaff_1	g1682	12589965	12591555	+	.
lcl|TmoDt5_rgH0X_scaff_1	g1683	12591577	12593206	+	.
lcl|TmoDt5_rgH0X_scaff_1	g1684	12593244	12595011	+	.
lcl|TmoDt5_rgH0X_scaff_1	g1685	12598349	12599239	-	.
lcl|TmoDt5_rgH0X_scaff_1	g1686	12602204	12618552	+	.
lcl|TmoDt5_rgH0X_scaff_1	g1687	12627422	12631415	-	.
lcl|TmoDt5_rgH0X_scaff_1	g1688	12639145	12639636	+	.
lcl|TmoDt5_rgH0X_scaff_1	g1689	12641416	12641859	-	.
lcl|TmoDt5_rgH0X_scaff_1	g1690	12661417	12661572	+	.
lcl|TmoDt5_rgH0X_scaff_1	g1691	12665248	12665673	-	.
lcl|TmoDt5_rgH0X_scaff_1	g1692	12668647	12678455	-	.
lcl|TmoDt5_rgH0X_scaff_1	g1693	12681284	12683138	+	.
lcl|TmoDt5_rgH0X_scaff_1	g1694	12683275	12687438	-	.
lcl|TmoDt5_rgH0X_scaff_1	g1695	12738036	12740297	+	.
lcl|TmoDt5_rgH0X_scaff_1	g1696	12745510	12749090	-	.
lcl|TmoDt5_rgH0X_scaff_1	g1697	12797209	12813266	+	.
lcl|TmoDt5_rgH0X_scaff_1	g1698	12814645	12816334	-	.
lcl|TmoDt5_rgH0X_scaff_1	g1699	12831725	12832084	-	.
lcl|TmoDt5_rgH0X_scaff_1	g1700	12832438	12839066	+	.
lcl|TmoDt5_rgH0X_scaff_1	g1701	12841031	12842123	-	.
lcl|TmoDt5_rgH0X_scaff_1	g1702	12867638	12868285	+	.
lcl|TmoDt5_rgH0X_scaff_1	g1703	12868429	12868963	-	.
lcl|TmoDt5_rgH0X_scaff_1	g1704	12871194	12878194	+	.
lcl|TmoDt5_rgH0X_scaff_1	g1705	12879913	12880369	-	.
lcl|TmoDt5_rgH0X_scaff_1	g1706	12881532	12885566	+	.
lcl|TmoDt5_rgH0X_scaff_1	g1707	12894413	12894574	-	.
lcl|TmoDt5_rgH0X_scaff_1	g1708	12897725	12897874	+	.
lcl|TmoDt5_rgH0X_scaff_1	g1709	12941901	12978884	+	.
lcl|TmoDt5_rgH0X_scaff_1	g1710	13023936	13031207	+	.
lcl|TmoDt5_rgH0X_scaff_1	g1711	13163526	13163783	-	.
lcl|TmoDt5_rgH0X_scaff_1	g1712	13333505	13350301	+	.
lcl|TmoDt5_rgH0X_scaff_1	g1713	13363743	13364047	-	.
lcl|TmoDt5_rgH0X_scaff_1	g1714	13371510	13372001	+	.
lcl|TmoDt5_rgH0X_scaff_1	g1715	13379336	13380133	-	.
lcl|TmoDt5_rgH0X_scaff_1	g1716	13392593	13392925	-	.
lcl|TmoDt5_rgH0X_scaff_1	g1717	13397598	13398011	-	.
lcl|TmoDt5_rgH0X_scaff_1	g1718	13400288	13401299	-	.
lcl|TmoDt5_rgH0X_scaff_1	g1719	13402650	13403067	-	.
lcl|TmoDt5_rgH0X_scaff_1	g1720	13403207	13403638	-	.
lcl|TmoDt5_rgH0X_scaff_1	g1721	13404258	13406656	-	.
lcl|TmoDt5_rgH0X_scaff_1	g1722	13407332	13412940	-	.
lcl|TmoDt5_rgH0X_scaff_1	g1723	13413110	13417472	-	.
lcl|TmoDt5_rgH0X_scaff_1	g1724	13418434	13426787	-	.
lcl|TmoDt5_rgH0X_scaff_1	g1725	13428509	13441459	-	.
lcl|TmoDt5_rgH0X_scaff_1	g1726	13445594	13446227	+	.
lcl|TmoDt5_rgH0X_scaff_1	g1727	13448491	13449246	-	.
lcl|TmoDt5_rgH0X_scaff_1	g1728	13453227	13453931	+	.
lcl|TmoDt5_rgH0X_scaff_1	g1729	13454219	13454686	-	.
lcl|TmoDt5_rgH0X_scaff_1	g1730	13455491	13459328	+	.
lcl|TmoDt5_rgH0X_scaff_1	g1731	13461485	13469234	-	.
lcl|TmoDt5_rgH0X_scaff_1	g1732	13475352	13482731	-	.
lcl|TmoDt5_rgH0X_scaff_1	g1733	13485915	13493246	-	.
lcl|TmoDt5_rgH0X_scaff_1	g1734	13498007	13498309	-	.
lcl|TmoDt5_rgH0X_scaff_1	g1735	13511111	13516405	-	.
lcl|TmoDt5_rgH0X_scaff_1	g1736	13517398	13518220	-	.
lcl|TmoDt5_rgH0X_scaff_1	g1737	13519523	13523977	+	.
lcl|TmoDt5_rgH0X_scaff_1	g1738	13526582	13526920	-	.
lcl|TmoDt5_rgH0X_scaff_1	g1739	13542262	13578478	+	.
lcl|TmoDt5_rgH0X_scaff_1	g1740	13580180	13581509	-	.
lcl|TmoDt5_rgH0X_scaff_1	g1741	13589193	13597662	+	.
lcl|TmoDt5_rgH0X_scaff_1	g1742	13598396	13599018	-	.
lcl|TmoDt5_rgH0X_scaff_1	g1743	13603273	13609874	+	.
lcl|TmoDt5_rgH0X_scaff_1	g1744	13616654	13631280	+	.
lcl|TmoDt5_rgH0X_scaff_1	g1745	13633089	13635011	-	.
lcl|TmoDt5_rgH0X_scaff_1	g1746	13636510	13636692	-	.
lcl|TmoDt5_rgH0X_scaff_1	g1747	13656765	13670909	+	.
lcl|TmoDt5_rgH0X_scaff_1	g1748	13674476	13681729	+	.
lcl|TmoDt5_rgH0X_scaff_1	g1749	13684467	13688898	+	.
lcl|TmoDt5_rgH0X_scaff_1	g1750	13712492	13715122	-	.
lcl|TmoDt5_rgH0X_scaff_1	g1751	13745914	13765074	-	.
lcl|TmoDt5_rgH0X_scaff_1	g1752	13798997	13808437	-	.
lcl|TmoDt5_rgH0X_scaff_1	g1753	13857165	13857365	+	.
lcl|TmoDt5_rgH0X_scaff_1	g1754	13875552	13875922	-	.
lcl|TmoDt5_rgH0X_scaff_1	g1755	13882370	13892150	+	.
lcl|TmoDt5_rgH0X_scaff_1	g1756	13912885	13913085	+	.
lcl|TmoDt5_rgH0X_scaff_1	g1757	13957751	13976030	-	.
lcl|TmoDt5_rgH0X_scaff_1	g1758	13979317	13981461	+	.
lcl|TmoDt5_rgH0X_scaff_1	g1759	13981994	13983964	-	.
lcl|TmoDt5_rgH0X_scaff_1	g1760	13994945	13996309	+	.
lcl|TmoDt5_rgH0X_scaff_1	g1761	13996352	13998192	-	.
lcl|TmoDt5_rgH0X_scaff_1	g1762	13998462	14001744	+	.
lcl|TmoDt5_rgH0X_scaff_1	g1763	14002046	14003039	+	.
lcl|TmoDt5_rgH0X_scaff_1	g1764	14003478	14016971	-	.
lcl|TmoDt5_rgH0X_scaff_1	g1765	14020637	14022935	+	.
lcl|TmoDt5_rgH0X_scaff_1	g1766	14023313	14025281	-	.
lcl|TmoDt5_rgH0X_scaff_1	g1767	14026687	14037041	+	.
lcl|TmoDt5_rgH0X_scaff_1	g1768	14041543	14043205	+	.
lcl|TmoDt5_rgH0X_scaff_1	g1769	14043594	14045899	-	.
lcl|TmoDt5_rgH0X_scaff_1	g1770	14049182	14049876	-	.
lcl|TmoDt5_rgH0X_scaff_1	g1771	14054658	14056109	-	.
lcl|TmoDt5_rgH0X_scaff_1	g1772	14079907	14100569	-	.
lcl|TmoDt5_rgH0X_scaff_1	g1773	14111075	14117044	-	.
lcl|TmoDt5_rgH0X_scaff_1	g1774	14120128	14125444	+	.
lcl|TmoDt5_rgH0X_scaff_1	g1775	14155239	14156909	-	.
lcl|TmoDt5_rgH0X_scaff_1	g1776	14172471	14174432	-	.
lcl|TmoDt5_rgH0X_scaff_1	g1777	14190148	14190552	+	.
lcl|TmoDt5_rgH0X_scaff_1	g1778	14259915	14260254	+	.
lcl|TmoDt5_rgH0X_scaff_1	g1779	14311095	14328132	+	.
lcl|TmoDt5_rgH0X_scaff_1	g1780	14410256	14426872	-	.
lcl|TmoDt5_rgH0X_scaff_1	g1781	14436289	14438326	+	.
lcl|TmoDt5_rgH0X_scaff_1	g1782	14446686	14446892	+	.
lcl|TmoDt5_rgH0X_scaff_1	g1783	14489347	14490916	-	.
lcl|TmoDt5_rgH0X_scaff_1	g1784	14491092	14491478	-	.
lcl|TmoDt5_rgH0X_scaff_1	g1785	14498983	14501019	+	.
lcl|TmoDt5_rgH0X_scaff_1	g1786	14514253	14518607	-	.
lcl|TmoDt5_rgH0X_scaff_1	g1787	14547489	14549609	-	.
lcl|TmoDt5_rgH0X_scaff_1	g1788	14668426	14699954	-	.
lcl|TmoDt5_rgH0X_scaff_1	g1789	14713787	14714053	-	.
lcl|TmoDt5_rgH0X_scaff_1	g1790	14797394	14797672	+	.
lcl|TmoDt5_rgH0X_scaff_1	g1791	14800821	14801804	+	.
lcl|TmoDt5_rgH0X_scaff_1	g1792	14818454	14818702	-	.
lcl|TmoDt5_rgH0X_scaff_1	g1793	14840377	14843603	-	.
lcl|TmoDt5_rgH0X_scaff_1	g1794	14861345	14861641	+	.
lcl|TmoDt5_rgH0X_scaff_1	g1795	14862662	14866418	+	.
lcl|TmoDt5_rgH0X_scaff_1	g1796	14867501	14885357	-	.
lcl|TmoDt5_rgH0X_scaff_1	g1797	14893981	14897261	-	.
lcl|TmoDt5_rgH0X_scaff_1	g1798	14903857	14904288	-	.
lcl|TmoDt5_rgH0X_scaff_1	g1799	14928871	14934411	+	.
lcl|TmoDt5_rgH0X_scaff_1	g1800	14944047	14945497	-	.
lcl|TmoDt5_rgH0X_scaff_1	g1801	14945828	14947087	-	.
lcl|TmoDt5_rgH0X_scaff_1	g1802	14972659	14973793	+	.
lcl|TmoDt5_rgH0X_scaff_1	g1803	14975277	14981351	+	.
lcl|TmoDt5_rgH0X_scaff_1	g1804	14987367	14988925	+	.
lcl|TmoDt5_rgH0X_scaff_1	g1805	14989190	15001426	-	.
lcl|TmoDt5_rgH0X_scaff_1	g1806	15012077	15025514	-	.
lcl|TmoDt5_rgH0X_scaff_1	g1807	15037045	15054644	+	.
lcl|TmoDt5_rgH0X_scaff_1	g1808	15055254	15056453	+	.
lcl|TmoDt5_rgH0X_scaff_1	g1809	15067867	15068187	+	.
lcl|TmoDt5_rgH0X_scaff_1	g1810	15078695	15102560	+	.
lcl|TmoDt5_rgH0X_scaff_1	g1811	15109636	15110431	+	.
lcl|TmoDt5_rgH0X_scaff_1	g1812	15111607	15111917	+	.
lcl|TmoDt5_rgH0X_scaff_1	g1813	15112180	15115741	+	.
lcl|TmoDt5_rgH0X_scaff_1	g1814	15125817	15126316	+	.
lcl|TmoDt5_rgH0X_scaff_1	g1815	15129267	15130907	+	.
lcl|TmoDt5_rgH0X_scaff_1	g1816	15131177	15131880	+	.
lcl|TmoDt5_rgH0X_scaff_1	g1817	15149317	15157109	+	.
lcl|TmoDt5_rgH0X_scaff_1	g1818	15168311	15172829	+	.
lcl|TmoDt5_rgH0X_scaff_1	g1819	15174210	15178906	+	.
lcl|TmoDt5_rgH0X_scaff_1	g1820	15186825	15189006	-	.
lcl|TmoDt5_rgH0X_scaff_1	g1821	15193457	15193981	-	.
lcl|TmoDt5_rgH0X_scaff_1	g1822	15194516	15195511	-	.
lcl|TmoDt5_rgH0X_scaff_1	g1823	15195873	15201851	+	.
lcl|TmoDt5_rgH0X_scaff_1	g1824	15208227	15209469	-	.
lcl|TmoDt5_rgH0X_scaff_1	g1825	15230161	15245905	+	.
lcl|TmoDt5_rgH0X_scaff_1	g1826	15308883	15309434	-	.
lcl|TmoDt5_rgH0X_scaff_1	g1827	15324557	15325011	+	.
lcl|TmoDt5_rgH0X_scaff_1	g1828	15327976	15328514	-	.
lcl|TmoDt5_rgH0X_scaff_1	g1829	15347399	15347925	+	.
lcl|TmoDt5_rgH0X_scaff_1	g1830	15385255	15385794	-	.
lcl|TmoDt5_rgH0X_scaff_1	g1831	15434584	15512650	+	.
lcl|TmoDt5_rgH0X_scaff_1	g1832	15559904	15560296	+	.
lcl|TmoDt5_rgH0X_scaff_1	g1833	15563326	15567306	-	.
lcl|TmoDt5_rgH0X_scaff_1	g1834	15595919	15598161	+	.
lcl|TmoDt5_rgH0X_scaff_1	g1835	15601976	15605560	-	.
lcl|TmoDt5_rgH0X_scaff_1	g1836	15613571	15633357	+	.
lcl|TmoDt5_rgH0X_scaff_1	g1837	15634273	15638181	-	.
lcl|TmoDt5_rgH0X_scaff_1	g1838	15650655	15654696	+	.
lcl|TmoDt5_rgH0X_scaff_1	g1839	15701055	15701645	-	.
lcl|TmoDt5_rgH0X_scaff_1	g1840	15704375	15704779	-	.
lcl|TmoDt5_rgH0X_scaff_1	g1841	15721108	15721479	-	.
lcl|TmoDt5_rgH0X_scaff_1	g1842	15725749	15733314	+	.
lcl|TmoDt5_rgH0X_scaff_1	g1843	15751423	15751864	+	.
lcl|TmoDt5_rgH0X_scaff_1	g1844	15791284	15794369	-	.
lcl|TmoDt5_rgH0X_scaff_1	g1845	15801454	15801573	+	.
lcl|TmoDt5_rgH0X_scaff_1	g1846	15804134	15814332	+	.
lcl|TmoDt5_rgH0X_scaff_1	g1847	15816257	15817135	+	.
lcl|TmoDt5_rgH0X_scaff_1	g1848	15826972	15827359	+	.
lcl|TmoDt5_rgH0X_scaff_1	g1849	15828952	15829295	+	.
lcl|TmoDt5_rgH0X_scaff_1	g1850	15829969	15838148	-	.
lcl|TmoDt5_rgH0X_scaff_1	g1851	15840736	15857733	-	.
lcl|TmoDt5_rgH0X_scaff_1	g1852	15859676	15863420	+	.
lcl|TmoDt5_rgH0X_scaff_1	g1853	15866210	15866882	-	.
lcl|TmoDt5_rgH0X_scaff_1	g1854	15868046	15871322	+	.
lcl|TmoDt5_rgH0X_scaff_1	g1855	15872912	15879655	+	.
lcl|TmoDt5_rgH0X_scaff_1	g1856	15880217	15890481	-	.
lcl|TmoDt5_rgH0X_scaff_1	g1857	15895717	15896435	+	.
lcl|TmoDt5_rgH0X_scaff_1	g1858	15899122	15900400	-	.
lcl|TmoDt5_rgH0X_scaff_1	g1859	15900612	15900770	+	.
lcl|TmoDt5_rgH0X_scaff_1	g1860	15900788	15903278	-	.
lcl|TmoDt5_rgH0X_scaff_1	g1861	15911173	15914145	-	.
lcl|TmoDt5_rgH0X_scaff_1	g1862	15919038	15919418	+	.
lcl|TmoDt5_rgH0X_scaff_1	g1863	15924366	15924965	-	.
lcl|TmoDt5_rgH0X_scaff_1	g1864	15932049	15934995	+	.
lcl|TmoDt5_rgH0X_scaff_1	g1865	15935032	15954888	+	.
lcl|TmoDt5_rgH0X_scaff_1	g1866	15958987	15962088	+	.
lcl|TmoDt5_rgH0X_scaff_1	g1867	15962107	15973928	+	.
lcl|TmoDt5_rgH0X_scaff_1	g1868	15993433	15994461	+	.
lcl|TmoDt5_rgH0X_scaff_1	g1869	15994561	15995019	-	.
lcl|TmoDt5_rgH0X_scaff_1	g1870	16007222	16011893	+	.
lcl|TmoDt5_rgH0X_scaff_1	g1871	16012369	16014985	-	.
lcl|TmoDt5_rgH0X_scaff_1	g1872	16020667	16021426	-	.
lcl|TmoDt5_rgH0X_scaff_1	g1873	16021484	16021873	+	.
lcl|TmoDt5_rgH0X_scaff_1	g1874	16024132	16024894	-	.
lcl|TmoDt5_rgH0X_scaff_1	g1875	16024952	16031390	+	.
lcl|TmoDt5_rgH0X_scaff_1	g1876	16031494	16031958	-	.
lcl|TmoDt5_rgH0X_scaff_1	g1877	16036059	16036856	-	.
lcl|TmoDt5_rgH0X_scaff_1	g1878	16048837	16052019	+	.
lcl|TmoDt5_rgH0X_scaff_1	g1879	16052094	16052532	-	.
lcl|TmoDt5_rgH0X_scaff_1	g1880	16056351	16057350	-	.
lcl|TmoDt5_rgH0X_scaff_1	g1881	16058845	16060150	-	.
lcl|TmoDt5_rgH0X_scaff_1	g1882	16060964	16061671	+	.
lcl|TmoDt5_rgH0X_scaff_1	g1883	16063355	16063811	+	.
lcl|TmoDt5_rgH0X_scaff_1	g1884	16063853	16067341	-	.
lcl|TmoDt5_rgH0X_scaff_1	g1885	16073408	16075422	+	.
lcl|TmoDt5_rgH0X_scaff_1	g1886	16075530	16090936	-	.
lcl|TmoDt5_rgH0X_scaff_1	g1887	16109015	16109274	-	.
lcl|TmoDt5_rgH0X_scaff_1	g1888	16110886	16124398	-	.
lcl|TmoDt5_rgH0X_scaff_1	g1889	16124826	16130395	+	.
lcl|TmoDt5_rgH0X_scaff_1	g1890	16147008	16149124	-	.
lcl|TmoDt5_rgH0X_scaff_1	g1891	16162133	16162657	-	.
lcl|TmoDt5_rgH0X_scaff_1	g1892	16184448	16184727	+	.
lcl|TmoDt5_rgH0X_scaff_1	g1893	16184915	16185166	+	.
lcl|TmoDt5_rgH0X_scaff_1	g1894	16185796	16191520	-	.
lcl|TmoDt5_rgH0X_scaff_1	g1895	16209536	16209938	+	.
lcl|TmoDt5_rgH0X_scaff_1	g1896	16212762	16213028	-	.
lcl|TmoDt5_rgH0X_scaff_1	g1897	16229928	16230146	+	.
lcl|TmoDt5_rgH0X_scaff_1	g1898	16253046	16255254	-	.
lcl|TmoDt5_rgH0X_scaff_1	g1899	16257626	16263349	-	.
lcl|TmoDt5_rgH0X_scaff_1	g1900	16289087	16289621	+	.
lcl|TmoDt5_rgH0X_scaff_1	g1901	16310432	16315306	-	.
lcl|TmoDt5_rgH0X_scaff_1	g1902	16321872	16322240	-	.
lcl|TmoDt5_rgH0X_scaff_1	g1903	16327902	16330393	-	.
lcl|TmoDt5_rgH0X_scaff_1	g1904	16356111	16364326	+	.
lcl|TmoDt5_rgH0X_scaff_1	g1905	16365311	16367679	+	.
lcl|TmoDt5_rgH0X_scaff_1	g1906	16368196	16368315	-	.
lcl|TmoDt5_rgH0X_scaff_1	g1907	16368421	16368576	-	.
lcl|TmoDt5_rgH0X_scaff_1	g1908	16368660	16374107	-	.
lcl|TmoDt5_rgH0X_scaff_1	g1909	16375634	16376980	+	.
lcl|TmoDt5_rgH0X_scaff_1	g1910	16378086	16382727	+	.
lcl|TmoDt5_rgH0X_scaff_1	g1911	16383432	16384975	-	.
lcl|TmoDt5_rgH0X_scaff_1	g1912	16386321	16386681	+	.
lcl|TmoDt5_rgH0X_scaff_1	g1913	16387464	16388220	+	.
lcl|TmoDt5_rgH0X_scaff_1	g1914	16388365	16388577	+	.
lcl|TmoDt5_rgH0X_scaff_1	g1915	16391555	16412084	-	.
lcl|TmoDt5_rgH0X_scaff_1	g1916	16418546	16422353	+	.
lcl|TmoDt5_rgH0X_scaff_1	g1917	16428164	16440498	+	.
lcl|TmoDt5_rgH0X_scaff_1	g1918	16475666	16482774	+	.
lcl|TmoDt5_rgH0X_scaff_1	g1919	16483248	16483349	-	.
lcl|TmoDt5_rgH0X_scaff_1	g1920	16486340	16486700	+	.
lcl|TmoDt5_rgH0X_scaff_1	g1921	16487499	16488616	+	.
lcl|TmoDt5_rgH0X_scaff_1	g1922	16491925	16510884	-	.
lcl|TmoDt5_rgH0X_scaff_1	g1923	16518405	16522766	+	.
lcl|TmoDt5_rgH0X_scaff_1	g1924	16528024	16535849	+	.
lcl|TmoDt5_rgH0X_scaff_1	g1925	16593307	16593993	-	.
lcl|TmoDt5_rgH0X_scaff_1	g1926	16596242	16607801	+	.
lcl|TmoDt5_rgH0X_scaff_1	g1927	16612483	16621851	-	.
lcl|TmoDt5_rgH0X_scaff_1	g1928	16626649	16632087	-	.
lcl|TmoDt5_rgH0X_scaff_1	g1929	16639113	16639385	+	.
lcl|TmoDt5_rgH0X_scaff_1	g1930	16649288	16649671	-	.
lcl|TmoDt5_rgH0X_scaff_1	g1931	16667222	16667788	+	.
lcl|TmoDt5_rgH0X_scaff_1	g1932	16673134	16693539	-	.
lcl|TmoDt5_rgH0X_scaff_1	g1933	16701500	16702267	+	.
lcl|TmoDt5_rgH0X_scaff_1	g1934	16712658	16713041	-	.
lcl|TmoDt5_rgH0X_scaff_1	g1935	16716643	16717512	-	.
lcl|TmoDt5_rgH0X_scaff_1	g1936	16729348	16733839	-	.
lcl|TmoDt5_rgH0X_scaff_1	g1937	16734073	16735842	-	.
lcl|TmoDt5_rgH0X_scaff_1	g1938	16739438	16740844	-	.
lcl|TmoDt5_rgH0X_scaff_1	g1939	16741056	16741988	-	.
lcl|TmoDt5_rgH0X_scaff_1	g1940	16744589	16745312	-	.
lcl|TmoDt5_rgH0X_scaff_1	g1941	16746073	16750267	-	.
lcl|TmoDt5_rgH0X_scaff_1	g1942	16752872	16759482	+	.
lcl|TmoDt5_rgH0X_scaff_1	g1943	16760524	16765059	-	.
lcl|TmoDt5_rgH0X_scaff_1	g1944	16773094	16779050	+	.
lcl|TmoDt5_rgH0X_scaff_1	g1945	16780154	16780717	-	.
lcl|TmoDt5_rgH0X_scaff_1	g1946	16840492	16841010	+	.
lcl|TmoDt5_rgH0X_scaff_1	g1947	16959084	16959996	-	.
lcl|TmoDt5_rgH0X_scaff_1	g1948	16960171	16967586	+	.
lcl|TmoDt5_rgH0X_scaff_1	g1949	16969858	16970196	-	.
lcl|TmoDt5_rgH0X_scaff_1	g1950	16977029	17003536	+	.
lcl|TmoDt5_rgH0X_scaff_1	g1951	17008282	17008810	+	.
lcl|TmoDt5_rgH0X_scaff_1	g1952	17011904	17012479	-	.
lcl|TmoDt5_rgH0X_scaff_1	g1953	17013908	17014236	+	.
lcl|TmoDt5_rgH0X_scaff_1	g1954	17014750	17023019	-	.
lcl|TmoDt5_rgH0X_scaff_1	g1955	17024769	17026204	+	.
lcl|TmoDt5_rgH0X_scaff_1	g1956	17026212	17026382	-	.
lcl|TmoDt5_rgH0X_scaff_1	g1957	17027947	17028924	+	.
lcl|TmoDt5_rgH0X_scaff_1	g1958	17038801	17044545	+	.
lcl|TmoDt5_rgH0X_scaff_1	g1959	17044765	17045163	+	.
lcl|TmoDt5_rgH0X_scaff_1	g1960	17046119	17050882	+	.
lcl|TmoDt5_rgH0X_scaff_1	g1961	17051451	17052130	-	.
lcl|TmoDt5_rgH0X_scaff_1	g1962	17052224	17053047	+	.
lcl|TmoDt5_rgH0X_scaff_1	g1963	17071614	17082023	+	.
lcl|TmoDt5_rgH0X_scaff_1	g1964	17083390	17085718	-	.
lcl|TmoDt5_rgH0X_scaff_1	g1965	17093909	17095646	+	.
lcl|TmoDt5_rgH0X_scaff_1	g1966	17095819	17096094	+	.
lcl|TmoDt5_rgH0X_scaff_1	g1967	17096982	17097169	-	.
lcl|TmoDt5_rgH0X_scaff_1	g1968	17098787	17099364	+	.
lcl|TmoDt5_rgH0X_scaff_1	g1969	17100404	17102134	-	.
lcl|TmoDt5_rgH0X_scaff_1	g1970	17135087	17136759	+	.
lcl|TmoDt5_rgH0X_scaff_1	g1971	17158238	17160869	-	.
lcl|TmoDt5_rgH0X_scaff_1	g1972	17160922	17179321	-	.
lcl|TmoDt5_rgH0X_scaff_1	g1973	17188014	17192919	+	.
lcl|TmoDt5_rgH0X_scaff_1	g1974	17203602	17204644	+	.
lcl|TmoDt5_rgH0X_scaff_1	g1975	17218707	17230517	-	.
lcl|TmoDt5_rgH0X_scaff_1	g1976	17232046	17233878	-	.
lcl|TmoDt5_rgH0X_scaff_1	g1977	17233886	17234251	-	.
lcl|TmoDt5_rgH0X_scaff_1	g1978	17239855	17240695	+	.
lcl|TmoDt5_rgH0X_scaff_1	g1979	17248340	17252031	-	.
lcl|TmoDt5_rgH0X_scaff_1	g1980	17271567	17284211	-	.
lcl|TmoDt5_rgH0X_scaff_1	g1981	17292569	17294352	-	.
lcl|TmoDt5_rgH0X_scaff_1	g1982	17294650	17294781	-	.
lcl|TmoDt5_rgH0X_scaff_1	g1983	17302069	17302431	-	.
lcl|TmoDt5_rgH0X_scaff_1	g1984	17307900	17308791	+	.
lcl|TmoDt5_rgH0X_scaff_1	g1985	17310075	17317615	-	.
lcl|TmoDt5_rgH0X_scaff_1	g1986	17317623	17319242	-	.
lcl|TmoDt5_rgH0X_scaff_1	g1987	17319257	17320152	-	.
lcl|TmoDt5_rgH0X_scaff_1	g1988	17346165	17358951	-	.
lcl|TmoDt5_rgH0X_scaff_1	g1989	17366231	17368619	-	.
lcl|TmoDt5_rgH0X_scaff_1	g1990	17378499	17385760	-	.
lcl|TmoDt5_rgH0X_scaff_1	g1991	17397066	17400962	-	.
lcl|TmoDt5_rgH0X_scaff_1	g1992	17415130	17416523	+	.
lcl|TmoDt5_rgH0X_scaff_1	g1993	17416625	17418739	+	.
lcl|TmoDt5_rgH0X_scaff_1	g1994	17420709	17425488	-	.
lcl|TmoDt5_rgH0X_scaff_1	g1995	17430160	17441295	-	.
lcl|TmoDt5_rgH0X_scaff_1	g1996	17463050	17463568	+	.
lcl|TmoDt5_rgH0X_scaff_1	g1997	17477487	17477734	+	.
lcl|TmoDt5_rgH0X_scaff_1	g1998	17482145	17484910	-	.
lcl|TmoDt5_rgH0X_scaff_1	g1999	17498818	17499003	+	.
[truncated: 37,609 more rows]

## Sheet: CDS
Scaffold		start	stop	Strand	GeneID
lcl|TmoDt5_rgH0X_scaff_1	CDS	1202	1738	-	ID=g1.t1.cds;Parent=g1.t1
lcl|TmoDt5_rgH0X_scaff_1	CDS	1790	2338	-	ID=g1.t1.cds;Parent=g1.t1
lcl|TmoDt5_rgH0X_scaff_1	CDS	2742	3812	-	ID=g1.t1.cds;Parent=g1.t1
lcl|TmoDt5_rgH0X_scaff_1	CDS	3868	3965	-	ID=g1.t1.cds;Parent=g1.t1
lcl|TmoDt5_rgH0X_scaff_1	CDS	7613	8621	-	ID=g1.t1.cds;Parent=g1.t1
lcl|TmoDt5_rgH0X_scaff_1	CDS	8673	8795	-	ID=g1.t1.cds;Parent=g1.t1
lcl|TmoDt5_rgH0X_scaff_1	CDS	10318	10322	+	ID=g2.t1.cds;Parent=g2.t1
lcl|TmoDt5_rgH0X_scaff_1	CDS	10529	10925	+	ID=g2.t1.cds;Parent=g2.t1
lcl|TmoDt5_rgH0X_scaff_1	CDS	12068	12309	-	ID=g3.t1.cds;Parent=g3.t1
lcl|TmoDt5_rgH0X_scaff_1	CDS	12362	13166	-	ID=g3.t1.cds;Parent=g3.t1
lcl|TmoDt5_rgH0X_scaff_1	CDS	13220	13333	-	ID=g3.t1.cds;Parent=g3.t1
lcl|TmoDt5_rgH0X_scaff_1	CDS	14147	14698	-	ID=g4.t1.cds;Parent=g4.t1
lcl|TmoDt5_rgH0X_scaff_1	CDS	14754	14864	-	ID=g4.t1.cds;Parent=g4.t1
lcl|TmoDt5_rgH0X_scaff_1	CDS	20425	20532	+	ID=g5.t1.cds;Parent=g5.t1
lcl|TmoDt5_rgH0X_scaff_1	CDS	20747	20837	+	ID=g5.t1.cds;Parent=g5.t1
lcl|TmoDt5_rgH0X_scaff_1	CDS	20888	21333	+	ID=g5.t1.cds;Parent=g5.t1
lcl|TmoDt5_rgH0X_scaff_1	CDS	22064	22285	+	ID=g5.t1.cds;Parent=g5.t1
lcl|TmoDt5_rgH0X_scaff_1	CDS	22342	23106	+	ID=g5.t1.cds;Parent=g5.t1
lcl|TmoDt5_rgH0X_scaff_1	CDS	23173	23286	-	ID=g6.t1.cds;Parent=g6.t1
lcl|TmoDt5_rgH0X_scaff_1	CDS	24077	24079	-	ID=g6.t1.cds;Parent=g6.t1
lcl|TmoDt5_rgH0X_scaff_1	CDS	25245	25338	-	ID=g7.t1.cds;Parent=g7.t1
lcl|TmoDt5_rgH0X_scaff_1	CDS	25385	25434	-	ID=g7.t1.cds;Parent=g7.t1
lcl|TmoDt5_rgH0X_scaff_1	CDS	25813	26015	-	ID=g8.t1.cds;Parent=g8.t1
lcl|TmoDt5_rgH0X_scaff_1	CDS	26066	26232	-	ID=g8.t1.cds;Parent=g8.t1
lcl|TmoDt5_rgH0X_scaff_1	CDS	26285	26469	-	ID=g8.t1.cds;Parent=g8.t1
lcl|TmoDt5_rgH0X_scaff_1	CDS	26522	26815	-	ID=g8.t1.cds;Parent=g8.t1
lcl|TmoDt5_rgH0X_scaff_1	CDS	26927	27046	-	ID=g8.t1.cds;Parent=g8.t1
lcl|TmoDt5_rgH0X_scaff_1	CDS	27099	27242	-	ID=g8.t1.cds;Parent=g8.t1
lcl|TmoDt5_rgH0X_scaff_1	CDS	27313	27586	-	ID=g8.t1.cds;Parent=g8.t1
lcl|TmoDt5_rgH0X_scaff_1	CDS	27637	27776	-	ID=g8.t1.cds;Parent=g8.t1
lcl|TmoDt5_rgH0X_scaff_1	CDS	28168	28533	+	ID=g9.t1.cds;Parent=g9.t1
lcl|TmoDt5_rgH0X_scaff_1	CDS	29425	30084	+	ID=g9.t1.cds;Parent=g9.t1
lcl|TmoDt5_rgH0X_scaff_1	CDS	30138	30434	+	ID=g9.t1.cds;Parent=g9.t1
lcl|TmoDt5_rgH0X_scaff_1	CDS	30483	30622	+	ID=g9.t1.cds;Parent=g9.t1
lcl|TmoDt5_rgH0X_scaff_1	CDS	31135	31279	+	ID=g9.t1.cds;Parent=g9.t1
lcl|TmoDt5_rgH0X_scaff_1	CDS	31328	31417	+	ID=g9.t1.cds;Parent=g9.t1
lcl|TmoDt5_rgH0X_scaff_1	CDS	31570	32432	-	ID=g10.t1.cds;Parent=g10.t1
lcl|TmoDt5_rgH0X_scaff_1	CDS	32480	32671	-	ID=g10.t1.cds;Parent=g10.t1
lcl|TmoDt5_rgH0X_scaff_1	CDS	32728	32903	-	ID=g10.t1.cds;Parent=g10.t1
lcl|TmoDt5_rgH0X_scaff_1	CDS	32960	33090	-	ID=g10.t1.cds;Parent=g10.t1
lcl|TmoDt5_rgH0X_scaff_1	CDS	33149	33361	-	ID=g10.t1.cds;Parent=g10.t1
lcl|TmoDt5_rgH0X_scaff_1	CDS	33416	33592	-	ID=g10.t1.cds;Parent=g10.t1
lcl|TmoDt5_rgH0X_scaff_1	CDS	33643	33842	-	ID=g10.t1.cds;Parent=g10.t1
lcl|TmoDt5_rgH0X_scaff_1	CDS	33897	33984	-	ID=g10.t1.cds;Parent=g10.t1
lcl|TmoDt5_rgH0X_scaff_1	CDS	34999	35191	+	ID=g11.t1.cds;Parent=g11.t1
lcl|TmoDt5_rgH0X_scaff_1	CDS	35247	35332	+	ID=g11.t1.cds;Parent=g11.t1
lcl|TmoDt5_rgH0X_scaff_1	CDS	36098	36247	-	ID=g12.t1.cds;Parent=g12.t1
lcl|TmoDt5_rgH0X_scaff_1	CDS	36631	37350	-	ID=g12.t1.cds;Parent=g12.t1
lcl|TmoDt5_rgH0X_scaff_1	CDS	37853	37984	-	ID=g12.t1.cds;Parent=g12.t1
lcl|TmoDt5_rgH0X_scaff_1	CDS	38035	38177	-	ID=g12.t1.cds;Parent=g12.t1
lcl|TmoDt5_rgH0X_scaff_1	CDS	38232	39036	-	ID=g12.t1.cds;Parent=g12.t1
lcl|TmoDt5_rgH0X_scaff_1	CDS	40768	40878	-	ID=g12.t1.cds;Parent=g12.t1
lcl|TmoDt5_rgH0X_scaff_1	CDS	40936	41078	-	ID=g12.t1.cds;Parent=g12.t1
lcl|TmoDt5_rgH0X_scaff_1	CDS	41132	41216	-	ID=g12.t1.cds;Parent=g12.t1
lcl|TmoDt5_rgH0X_scaff_1	CDS	41273	41983	-	ID=g12.t1.cds;Parent=g12.t1
lcl|TmoDt5_rgH0X_scaff_1	CDS	42036	42119	-	ID=g12.t1.cds;Parent=g12.t1
lcl|TmoDt5_rgH0X_scaff_1	CDS	44017	44397	-	ID=g13.t1.cds;Parent=g13.t1
lcl|TmoDt5_rgH0X_scaff_1	CDS	44446	44601	-	ID=g13.t1.cds;Parent=g13.t1
lcl|TmoDt5_rgH0X_scaff_1	CDS	44657	45226	-	ID=g13.t1.cds;Parent=g13.t1
lcl|TmoDt5_rgH0X_scaff_1	CDS	46135	47208	-	ID=g13.t1.cds;Parent=g13.t1
lcl|TmoDt5_rgH0X_scaff_1	CDS	47266	47385	-	ID=g13.t1.cds;Parent=g13.t1
lcl|TmoDt5_rgH0X_scaff_1	CDS	49539	50099	-	ID=g14.t1.cds;Parent=g14.t1
lcl|TmoDt5_rgH0X_scaff_1	CDS	50150	50202	-	ID=g14.t1.cds;Parent=g14.t1
lcl|TmoDt5_rgH0X_scaff_1	CDS	50586	51573	-	ID=g14.t1.cds;Parent=g14.t1
lcl|TmoDt5_rgH0X_scaff_1	CDS	51625	51651	-	ID=g14.t1.cds;Parent=g14.t1
lcl|TmoDt5_rgH0X_scaff_1	CDS	54582	55197	-	ID=g15.t1.cds;Parent=g15.t1
lcl|TmoDt5_rgH0X_scaff_1	CDS	55251	55678	-	ID=g15.t1.cds;Parent=g15.t1
lcl|TmoDt5_rgH0X_scaff_1	CDS	55730	55852	-	ID=g15.t1.cds;Parent=g15.t1
lcl|TmoDt5_rgH0X_scaff_1	CDS	58154	59251	-	ID=g16.t1.cds;Parent=g16.t1
lcl|TmoDt5_rgH0X_scaff_1	CDS	59305	59347	-	ID=g16.t1.cds;Parent=g16.t1
lcl|TmoDt5_rgH0X_scaff_1	CDS	59684	60786	-	ID=g16.t1.cds;Parent=g16.t1
lcl|TmoDt5_rgH0X_scaff_1	CDS	60838	60858	-	ID=g16.t1.cds;Parent=g16.t1
lcl|TmoDt5_rgH0X_scaff_1	CDS	64302	66987	-	ID=g17.t1.cds;Parent=g17.t1
lcl|TmoDt5_rgH0X_scaff_1	CDS	67046	67343	-	ID=g17.t1.cds;Parent=g17.t1
lcl|TmoDt5_rgH0X_scaff_1	CDS	67565	69009	-	ID=g17.t1.cds;Parent=g17.t1
lcl|TmoDt5_rgH0X_scaff_1	CDS	69049	69766	-	ID=g17.t1.cds;Parent=g17.t1
lcl|TmoDt5_rgH0X_scaff_1	CDS	70610	72412	-	ID=g17.t1.cds;Parent=g17.t1
lcl|TmoDt5_rgH0X_scaff_1	CDS	77364	78318	-	ID=g17.t1.cds;Parent=g17.t1
lcl|TmoDt5_rgH0X_scaff_1	CDS	78382	78414	-	ID=g17.t1.cds;Parent=g17.t1
lcl|TmoDt5_rgH0X_scaff_1	CDS	80491	80787	+	ID=g18.t1.cds;Parent=g18.t1
lcl|TmoDt5_rgH0X_scaff_1	CDS	82988	83119	+	ID=g19.t1.cds;Parent=g19.t1
lcl|TmoDt5_rgH0X_scaff_1	CDS	83373	83683	+	ID=g19.t1.cds;Parent=g19.t1
lcl|TmoDt5_rgH0X_scaff_1	CDS	83730	84017	+	ID=g19.t1.cds;Parent=g19.t1
lcl|TmoDt5_rgH0X_scaff_1	CDS	84106	84494	+	ID=g19.t1.cds;Parent=g19.t1
lcl|TmoDt5_rgH0X_scaff_1	CDS	84677	84937	+	ID=g19.t1.cds;Parent=g19.t1
lcl|TmoDt5_rgH0X_scaff_1	CDS	84988	85055	+	ID=g19.t1.cds;Parent=g19.t1
lcl|TmoDt5_rgH0X_scaff_1	CDS	85388	85479	-	ID=g20.t1.cds;Parent=g20.t1
lcl|TmoDt5_rgH0X_scaff_1	CDS	88579	89064	-	ID=g20.t1.cds;Parent=g20.t1
lcl|TmoDt5_rgH0X_scaff_1	CDS	89836	90016	-	ID=g20.t1.cds;Parent=g20.t1
lcl|TmoDt5_rgH0X_scaff_1	CDS	90561	90581	-	ID=g20.t1.cds;Parent=g20.t1
lcl|TmoDt5_rgH0X_scaff_1	CDS	101869	101926	+	ID=g21.t1.cds;Parent=g21.t1
lcl|TmoDt5_rgH0X_scaff_1	CDS	101985	103348	+	ID=g21.t1.cds;Parent=g21.t1
lcl|TmoDt5_rgH0X_scaff_1	CDS	118768	119049	+	ID=g22.t1.cds;Parent=g22.t1
lcl|TmoDt5_rgH0X_scaff_1	CDS	127617	127741	-	ID=g23.t1.cds;Parent=g23.t1
lcl|TmoDt5_rgH0X_scaff_1	CDS	128550	129566	-	ID=g23.t1.cds;Parent=g23.t1
lcl|TmoDt5_rgH0X_scaff_1	CDS	136189	136674	-	ID=g23.t1.cds;Parent=g23.t1
lcl|TmoDt5_rgH0X_scaff_1	CDS	137458	137639	-	ID=g23.t1.cds;Parent=g23.t1
lcl|TmoDt5_rgH0X_scaff_1	CDS	148604	149022	-	ID=g23.t1.cds;Parent=g23.t1
lcl|TmoDt5_rgH0X_scaff_1	CDS	149127	149987	+	ID=g24.t1.cds;Parent=g24.t1
lcl|TmoDt5_rgH0X_scaff_1	CDS	202627	202819	-	ID=g25.t1.cds;Parent=g25.t1
lcl|TmoDt5_rgH0X_scaff_1	CDS	202873	203012	-	ID=g25.t1.cds;Parent=g25.t1
lcl|TmoDt5_rgH0X_scaff_1	CDS	227911	229656	-	ID=g26.t1.cds;Parent=g26.t1
lcl|TmoDt5_rgH0X_scaff_1	CDS	229935	230561	-	ID=g27.t1.cds;Parent=g27.t1
lcl|TmoDt5_rgH0X_scaff_1	CDS	234356	234991	-	ID=g28.t1.cds;Parent=g28.t1
lcl|TmoDt5_rgH0X_scaff_1	CDS	235095	235469	-	ID=g29.t1.cds;Parent=g29.t1
lcl|TmoDt5_rgH0X_scaff_1	CDS	235521	235740	-	ID=g29.t1.cds;Parent=g29.t1
lcl|TmoDt5_rgH0X_scaff_1	CDS	235807	235946	-	ID=g29.t1.cds;Parent=g29.t1
lcl|TmoDt5_rgH0X_scaff_1	CDS	237525	237845	-	ID=g30.t1.cds;Parent=g30.t1
lcl|TmoDt5_rgH0X_scaff_1	CDS	238161	238205	-	ID=g30.t1.cds;Parent=g30.t1
lcl|TmoDt5_rgH0X_scaff_1	CDS	239035	239158	+	ID=g31.t1.cds;Parent=g31.t1
lcl|TmoDt5_rgH0X_scaff_1	CDS	239210	239679	+	ID=g31.t1.cds;Parent=g31.t1
lcl|TmoDt5_rgH0X_scaff_1	CDS	239730	239903	+	ID=g31.t1.cds;Parent=g31.t1
lcl|TmoDt5_rgH0X_scaff_1	CDS	240017	240088	+	ID=g31.t1.cds;Parent=g31.t1
lcl|TmoDt5_rgH0X_scaff_1	CDS	240283	240414	+	ID=g32.t1.cds;Parent=g32.t1
lcl|TmoDt5_rgH0X_scaff_1	CDS	240697	241887	+	ID=g33.t1.cds;Parent=g33.t1
lcl|TmoDt5_rgH0X_scaff_1	CDS	242110	243303	+	ID=g34.t1.cds;Parent=g34.t1
lcl|TmoDt5_rgH0X_scaff_1	CDS	246065	247255	+	ID=g35.t1.cds;Parent=g35.t1
lcl|TmoDt5_rgH0X_scaff_1	CDS	249736	250551	+	ID=g36.t1.cds;Parent=g36.t1
lcl|TmoDt5_rgH0X_scaff_1	CDS	250639	250956	+	ID=g36.t1.cds;Parent=g36.t1
lcl|TmoDt5_rgH0X_scaff_1	CDS	255394	256007	+	ID=g37.t1.cds;Parent=g37.t1
lcl|TmoDt5_rgH0X_scaff_1	CDS	257279	257764	+	ID=g37.t1.cds;Parent=g37.t1
lcl|TmoDt5_rgH0X_scaff_1	CDS	257819	257987	+	ID=g37.t1.cds;Parent=g37.t1
lcl|TmoDt5_rgH0X_scaff_1	CDS	258038	258852	+	ID=g37.t1.cds;Parent=g37.t1
lcl|TmoDt5_rgH0X_scaff_1	CDS	258964	259119	+	ID=g37.t1.cds;Parent=g37.t1
lcl|TmoDt5_rgH0X_scaff_1	CDS	259169	259237	+	ID=g37.t1.cds;Parent=g37.t1
lcl|TmoDt5_rgH0X_scaff_1	CDS	260203	260374	+	ID=g37.t1.cds;Parent=g37.t1
lcl|TmoDt5_rgH0X_scaff_1	CDS	260436	261511	+	ID=g37.t1.cds;Parent=g37.t1
lcl|TmoDt5_rgH0X_scaff_1	CDS	261565	261688	+	ID=g37.t1.cds;Parent=g37.t1
lcl|TmoDt5_rgH0X_scaff_1	CDS	262187	262270	+	ID=g38.t1.cds;Parent=g38.t1
lcl|TmoDt5_rgH0X_scaff_1	CDS	262320	262522	+	ID=g38.t1.cds;Parent=g38.t1
lcl|TmoDt5_rgH0X_scaff_1	CDS	262571	263228	+	ID=g38.t1.cds;Parent=g38.t1
lcl|TmoDt5_rgH0X_scaff_1	CDS	263740	263873	-	ID=g39.t1.cds;Parent=g39.t1
lcl|TmoDt5_rgH0X_scaff_1	CDS	263928	264009	-	ID=g39.t1.cds;Parent=g39.t1
lcl|TmoDt5_rgH0X_scaff_1	CDS	264070	264078	-	ID=g39.t1.cds;Parent=g39.t1
lcl|TmoDt5_rgH0X_scaff_1	CDS	264691	264723	+	ID=g40.t1.cds;Parent=g40.t1
lcl|TmoDt5_rgH0X_scaff_1	CDS	264773	265274	+	ID=g40.t1.cds;Parent=g40.t1
lcl|TmoDt5_rgH0X_scaff_1	CDS	265326	265585	+	ID=g40.t1.cds;Parent=g40.t1
lcl|TmoDt5_rgH0X_scaff_1	CDS	265636	268095	+	ID=g40.t1.cds;Parent=g40.t1
lcl|TmoDt5_rgH0X_scaff_1	CDS	268146	268352	+	ID=g40.t1.cds;Parent=g40.t1
lcl|TmoDt5_rgH0X_scaff_1	CDS	268700	269010	+	ID=g40.t1.cds;Parent=g40.t1
lcl|TmoDt5_rgH0X_scaff_1	CDS	269065	269373	+	ID=g40.t1.cds;Parent=g40.t1
lcl|TmoDt5_rgH0X_scaff_1	CDS	269430	269775	+	ID=g40.t1.cds;Parent=g40.t1
lcl|TmoDt5_rgH0X_scaff_1	CDS	270503	271773	+	ID=g40.t1.cds;Parent=g40.t1
lcl|TmoDt5_rgH0X_scaff_1	CDS	271825	272255	+	ID=g40.t1.cds;Parent=g40.t1
lcl|TmoDt5_rgH0X_scaff_1	CDS	272304	272727	+	ID=g40.t1.cds;Parent=g40.t1
lcl|TmoDt5_rgH0X_scaff_1	CDS	272780	273086	+	ID=g40.t1.cds;Parent=g40.t1
lcl|TmoDt5_rgH0X_scaff_1	CDS	273967	274458	-	ID=g41.t1.cds;Parent=g41.t1
lcl|TmoDt5_rgH0X_scaff_1	CDS	276664	277158	-	ID=g42.t1.cds;Parent=g42.t1
lcl|TmoDt5_rgH0X_scaff_1	CDS	277172	282391	+	ID=g43.t1.cds;Parent=g43.t1
lcl|TmoDt5_rgH0X_scaff_1	CDS	291521	291561	+	ID=g44.t1.cds;Parent=g44.t1
lcl|TmoDt5_rgH0X_scaff_1	CDS	291829	291983	+	ID=g44.t1.cds;Parent=g44.t1
lcl|TmoDt5_rgH0X_scaff_1	CDS	292039	292127	+	ID=g44.t1.cds;Parent=g44.t1
lcl|TmoDt5_rgH0X_scaff_1	CDS	301851	302102	+	ID=g45.t1.cds;Parent=g45.t1
lcl|TmoDt5_rgH0X_scaff_1	CDS	321830	321976	+	ID=g46.t1.cds;Parent=g46.t1
lcl|TmoDt5_rgH0X_scaff_1	CDS	328959	329267	+	ID=g46.t1.cds;Parent=g46.t1
lcl|TmoDt5_rgH0X_scaff_1	CDS	332187	332420	+	ID=g46.t1.cds;Parent=g46.t1
lcl|TmoDt5_rgH0X_scaff_1	CDS	346374	346575	+	ID=g46.t1.cds;Parent=g46.t1
lcl|TmoDt5_rgH0X_scaff_1	CDS	347603	347790	+	ID=g46.t1.cds;Parent=g46.t1
lcl|TmoDt5_rgH0X_scaff_1	CDS	348659	349595	+	ID=g46.t1.cds;Parent=g46.t1
lcl|TmoDt5_rgH0X_scaff_1	CDS	354110	358650	+	ID=g46.t1.cds;Parent=g46.t1
lcl|TmoDt5_rgH0X_scaff_1	CDS	358715	359457	+	ID=g46.t1.cds;Parent=g46.t1
lcl|TmoDt5_rgH0X_scaff_1	CDS	359505	362076	+	ID=g46.t1.cds;Parent=g46.t1
lcl|TmoDt5_rgH0X_scaff_1	CDS	362643	362747	+	ID=g47.t1.cds;Parent=g47.t1
lcl|TmoDt5_rgH0X_scaff_1	CDS	362801	363140	+	ID=g47.t1.cds;Parent=g47.t1
lcl|TmoDt5_rgH0X_scaff_1	CDS	363193	363239	+	ID=g47.t1.cds;Parent=g47.t1
lcl|TmoDt5_rgH0X_scaff_1	CDS	363617	363646	-	ID=g48.t1.cds;Parent=g48.t1
lcl|TmoDt5_rgH0X_scaff_1	CDS	365218	365886	-	ID=g48.t1.cds;Parent=g48.t1
lcl|TmoDt5_rgH0X_scaff_1	CDS	366435	366781	+	ID=g49.t1.cds;Parent=g49.t1
lcl|TmoDt5_rgH0X_scaff_1	CDS	366832	367017	+	ID=g49.t1.cds;Parent=g49.t1
lcl|TmoDt5_rgH0X_scaff_1	CDS	367373	367520	+	ID=g49.t1.cds;Parent=g49.t1
lcl|TmoDt5_rgH0X_scaff_1	CDS	368117	368161	-	ID=g50.t1.cds;Parent=g50.t1
lcl|TmoDt5_rgH0X_scaff_1	CDS	368214	368527	-	ID=g50.t1.cds;Parent=g50.t1
lcl|TmoDt5_rgH0X_scaff_1	CDS	368773	369024	-	ID=g50.t1.cds;Parent=g50.t1
lcl|TmoDt5_rgH0X_scaff_1	CDS	369113	369260	-	ID=g50.t1.cds;Parent=g50.t1
lcl|TmoDt5_rgH0X_scaff_1	CDS	369367	369633	-	ID=g50.t1.cds;Parent=g50.t1
lcl|TmoDt5_rgH0X_scaff_1	CDS	369691	369906	-	ID=g50.t1.cds;Parent=g50.t1
lcl|TmoDt5_rgH0X_scaff_1	CDS	382550	382626	+	ID=g51.t1.cds;Parent=g51.t1
lcl|TmoDt5_rgH0X_scaff_1	CDS	383011	383317	+	ID=g51.t1.cds;Parent=g51.t1
lcl|TmoDt5_rgH0X_scaff_1	CDS	387350	387520	+	ID=g52.t1.cds;Parent=g52.t1
lcl|TmoDt5_rgH0X_scaff_1	CDS	390037	390268	+	ID=g52.t1.cds;Parent=g52.t1
lcl|TmoDt5_rgH0X_scaff_1	CDS	390316	390566	+	ID=g52.t1.cds;Parent=g52.t1
lcl|TmoDt5_rgH0X_scaff_1	CDS	394205	394426	-	ID=g53.t1.cds;Parent=g53.t1
lcl|TmoDt5_rgH0X_scaff_1	CDS	394975	395325	+	ID=g54.t1.cds;Parent=g54.t1
lcl|TmoDt5_rgH0X_scaff_1	CDS	395455	395558	+	ID=g55.t1.cds;Parent=g55.t1
lcl|TmoDt5_rgH0X_scaff_1	CDS	395914	396061	+	ID=g55.t1.cds;Parent=g55.t1
lcl|TmoDt5_rgH0X_scaff_1	CDS	396655	396699	-	ID=g56.t1.cds;Parent=g56.t1
lcl|TmoDt5_rgH0X_scaff_1	CDS	396752	397065	-	ID=g56.t1.cds;Parent=g56.t1
lcl|TmoDt5_rgH0X_scaff_1	CDS	397311	398184	-	ID=g56.t1.cds;Parent=g56.t1
lcl|TmoDt5_rgH0X_scaff_1	CDS	402449	403836	-	ID=g57.t1.cds;Parent=g57.t1
lcl|TmoDt5_rgH0X_scaff_1	CDS	403884	403899	-	ID=g57.t1.cds;Parent=g57.t1
lcl|TmoDt5_rgH0X_scaff_1	CDS	420204	420267	+	ID=g58.t1.cds;Parent=g58.t1
lcl|TmoDt5_rgH0X_scaff_1	CDS	429220	429483	+	ID=g58.t1.cds;Parent=g58.t1
lcl|TmoDt5_rgH0X_scaff_1	CDS	433977	434102	+	ID=g58.t1.cds;Parent=g58.t1
lcl|TmoDt5_rgH0X_scaff_1	CDS	436420	436560	+	ID=g58.t1.cds;Parent=g58.t1
lcl|TmoDt5_rgH0X_scaff_1	CDS	440081	440247	+	ID=g58.t1.cds;Parent=g58.t1
lcl|TmoDt5_rgH0X_scaff_1	CDS	443293	443464	+	ID=g59.t1.cds;Parent=g59.t1
lcl|TmoDt5_rgH0X_scaff_1	CDS	448324	448794	+	ID=g59.t1.cds;Parent=g59.t1
lcl|TmoDt5_rgH0X_scaff_1	CDS	448850	449055	+	ID=g59.t1.cds;Parent=g59.t1
lcl|TmoDt5_rgH0X_scaff_1	CDS	457603	457709	+	ID=g60.t1.cds;Parent=g60.t1
lcl|TmoDt5_rgH0X_scaff_1	CDS	457757	457913	+	ID=g60.t1.cds;Parent=g60.t1
lcl|TmoDt5_rgH0X_scaff_1	CDS	457960	458596	+	ID=g60.t1.cds;Parent=g60.t1
lcl|TmoDt5_rgH0X_scaff_1	CDS	458648	459236	+	ID=g60.t1.cds;Parent=g60.t1
lcl|TmoDt5_rgH0X_scaff_1	CDS	459289	459910	+	ID=g60.t1.cds;Parent=g60.t1
lcl|TmoDt5_rgH0X_scaff_1	CDS	459954	460229	+	ID=g60.t1.cds;Parent=g60.t1
lcl|TmoDt5_rgH0X_scaff_1	CDS	460247	460291	+	ID=g61.t1.cds;Parent=g61.t1
lcl|TmoDt5_rgH0X_scaff_1	CDS	460355	460525	+	ID=g61.t1.cds;Parent=g61.t1
lcl|TmoDt5_rgH0X_scaff_1	CDS	467069	467101	+	ID=g62.t1.cds;Parent=g62.t1
lcl|TmoDt5_rgH0X_scaff_1	CDS	467892	468290	+	ID=g62.t1.cds;Parent=g62.t1
lcl|TmoDt5_rgH0X_scaff_1	CDS	475550	475618	+	ID=g63.t1.cds;Parent=g63.t1
lcl|TmoDt5_rgH0X_scaff_1	CDS	475795	475989	+	ID=g63.t1.cds;Parent=g63.t1
lcl|TmoDt5_rgH0X_scaff_1	CDS	492364	492590	-	ID=g64.t1.cds;Parent=g64.t1
lcl|TmoDt5_rgH0X_scaff_1	CDS	496277	496496	-	ID=g64.t1.cds;Parent=g64.t1
lcl|TmoDt5_rgH0X_scaff_1	CDS	504767	505054	+	ID=g65.t1.cds;Parent=g65.t1
lcl|TmoDt5_rgH0X_scaff_1	CDS	510446	511017	-	ID=g66.t1.cds;Parent=g66.t1
lcl|TmoDt5_rgH0X_scaff_1	CDS	513229	513496	-	ID=g66.t1.cds;Parent=g66.t1
lcl|TmoDt5_rgH0X_scaff_1	CDS	518461	519262	+	ID=g67.t1.cds;Parent=g67.t1
lcl|TmoDt5_rgH0X_scaff_1	CDS	520770	520909	+	ID=g67.t1.cds;Parent=g67.t1
lcl|TmoDt5_rgH0X_scaff_1	CDS	527997	528735	+	ID=g68.t1.cds;Parent=g68.t1
lcl|TmoDt5_rgH0X_scaff_1	CDS	529215	529329	+	ID=g68.t1.cds;Parent=g68.t1
lcl|TmoDt5_rgH0X_scaff_1	CDS	531678	531814	+	ID=g68.t1.cds;Parent=g68.t1
lcl|TmoDt5_rgH0X_scaff_1	CDS	532020	532235	+	ID=g68.t1.cds;Parent=g68.t1
lcl|TmoDt5_rgH0X_scaff_1	CDS	532306	532770	+	ID=g68.t1.cds;Parent=g68.t1
lcl|TmoDt5_rgH0X_scaff_1	CDS	532831	533078	+	ID=g68.t1.cds;Parent=g68.t1
lcl|TmoDt5_rgH0X_scaff_1	CDS	535284	535390	+	ID=g69.t1.cds;Parent=g69.t1
lcl|TmoDt5_rgH0X_scaff_1	CDS	541159	541244	+	ID=g69.t1.cds;Parent=g69.t1
lcl|TmoDt5_rgH0X_scaff_1	CDS	554767	555011	+	ID=g69.t1.cds;Parent=g69.t1
lcl|TmoDt5_rgH0X_scaff_1	CDS	555054	555091	+	ID=g69.t1.cds;Parent=g69.t1
lcl|TmoDt5_rgH0X_scaff_1	CDS	557817	557912	+	ID=g69.t1.cds;Parent=g69.t1
lcl|TmoDt5_rgH0X_scaff_1	CDS	557953	558091	+	ID=g69.t1.cds;Parent=g69.t1
lcl|TmoDt5_rgH0X_scaff_1	CDS	558760	558844	+	ID=g69.t1.cds;Parent=g69.t1
lcl|TmoDt5_rgH0X_scaff_1	CDS	564755	564933	+	ID=g69.t1.cds;Parent=g69.t1
lcl|TmoDt5_rgH0X_scaff_1	CDS	565600	565752	+	ID=g69.t1.cds;Parent=g69.t1
lcl|TmoDt5_rgH0X_scaff_1	CDS	570676	571491	+	ID=g70.t1.cds;Parent=g70.t1
lcl|TmoDt5_rgH0X_scaff_1	CDS	573130	574038	+	ID=g70.t1.cds;Parent=g70.t1
lcl|TmoDt5_rgH0X_scaff_1	CDS	575291	576109	+	ID=g71.t1.cds;Parent=g71.t1
lcl|TmoDt5_rgH0X_scaff_1	CDS	576171	576257	+	ID=g71.t1.cds;Parent=g71.t1
lcl|TmoDt5_rgH0X_scaff_1	CDS	577664	578415	+	ID=g72.t1.cds;Parent=g72.t1
lcl|TmoDt5_rgH0X_scaff_1	CDS	580662	580944	+	ID=g72.t1.cds;Parent=g72.t1
lcl|TmoDt5_rgH0X_scaff_1	CDS	581833	581963	+	ID=g73.t1.cds;Parent=g73.t1
lcl|TmoDt5_rgH0X_scaff_1	CDS	582029	582308	+	ID=g73.t1.cds;Parent=g73.t1
lcl|TmoDt5_rgH0X_scaff_1	CDS	584068	584443	+	ID=g74.t1.cds;Parent=g74.t1
lcl|TmoDt5_rgH0X_scaff_1	CDS	584502	584956	+	ID=g74.t1.cds;Parent=g74.t1
lcl|TmoDt5_rgH0X_scaff_1	CDS	605067	605372	+	ID=g75.t1.cds;Parent=g75.t1
lcl|TmoDt5_rgH0X_scaff_1	CDS	646080	646280	+	ID=g76.t1.cds;Parent=g76.t1
lcl|TmoDt5_rgH0X_scaff_1	CDS	666409	666651	+	ID=g77.t1.cds;Parent=g77.t1
lcl|TmoDt5_rgH0X_scaff_1	CDS	667275	667466	+	ID=g78.t1.cds;Parent=g78.t1
lcl|TmoDt5_rgH0X_scaff_1	CDS	679484	679782	-	ID=g79.t1.cds;Parent=g79.t1
lcl|TmoDt5_rgH0X_scaff_1	CDS	681763	681928	-	ID=g79.t1.cds;Parent=g79.t1
lcl|TmoDt5_rgH0X_scaff_1	CDS	682791	683196	-	ID=g79.t1.cds;Parent=g79.t1
lcl|TmoDt5_rgH0X_scaff_1	CDS	684605	684693	-	ID=g79.t1.cds;Parent=g79.t1
lcl|TmoDt5_rgH0X_scaff_1	CDS	684939	685121	-	ID=g79.t1.cds;Parent=g79.t1
lcl|TmoDt5_rgH0X_scaff_1	CDS	685931	686144	-	ID=g80.t1.cds;Parent=g80.t1
lcl|TmoDt5_rgH0X_scaff_1	CDS	686194	686523	-	ID=g80.t1.cds;Parent=g80.t1
lcl|TmoDt5_rgH0X_scaff_1	CDS	686986	689065	-	ID=g80.t1.cds;Parent=g80.t1
lcl|TmoDt5_rgH0X_scaff_1	CDS	689466	689969	-	ID=g80.t1.cds;Parent=g80.t1
lcl|TmoDt5_rgH0X_scaff_1	CDS	690128	690531	-	ID=g80.t1.cds;Parent=g80.t1
lcl|TmoDt5_rgH0X_scaff_1	CDS	690585	691315	-	ID=g80.t1.cds;Parent=g80.t1
lcl|TmoDt5_rgH0X_scaff_1	CDS	691863	692195	-	ID=g80.t1.cds;Parent=g80.t1
lcl|TmoDt5_rgH0X_scaff_1	CDS	692292	692294	-	ID=g80.t1.cds;Parent=g80.t1
lcl|TmoDt5_rgH0X_scaff_1	CDS	701367	702228	+	ID=g81.t1.cds;Parent=g81.t1
lcl|TmoDt5_rgH0X_scaff_1	CDS	702276	702777	+	ID=g81.t1.cds;Parent=g81.t1
lcl|TmoDt5_rgH0X_scaff_1	CDS	702924	702960	+	ID=g81.t1.cds;Parent=g81.t1
lcl|TmoDt5_rgH0X_scaff_1	CDS	702969	703170	-	ID=g82.t1.cds;Parent=g82.t1
lcl|TmoDt5_rgH0X_scaff_1	CDS	703221	703592	-	ID=g82.t1.cds;Parent=g82.t1
lcl|TmoDt5_rgH0X_scaff_1	CDS	704893	705066	-	ID=g82.t1.cds;Parent=g82.t1
lcl|TmoDt5_rgH0X_scaff_1	CDS	705122	706146	-	ID=g82.t1.cds;Parent=g82.t1
lcl|TmoDt5_rgH0X_scaff_1	CDS	706200	706392	-	ID=g82.t1.cds;Parent=g82.t1
lcl|TmoDt5_rgH0X_scaff_1	CDS	706443	707852	-	ID=g82.t1.cds;Parent=g82.t1
lcl|TmoDt5_rgH0X_scaff_1	CDS	707904	708172	-	ID=g82.t1.cds;Parent=g82.t1
lcl|TmoDt5_rgH0X_scaff_1	CDS	709577	709793	-	ID=g82.t1.cds;Parent=g82.t1
lcl|TmoDt5_rgH0X_scaff_1	CDS	709921	710444	-	ID=g82.t1.cds;Parent=g82.t1
lcl|TmoDt5_rgH0X_scaff_1	CDS	711984	712078	-	ID=g82.t1.cds;Parent=g82.t1
lcl|TmoDt5_rgH0X_scaff_1	CDS	712384	712543	-	ID=g82.t1.cds;Parent=g82.t1
lcl|TmoDt5_rgH0X_scaff_1	CDS	713002	713134	-	ID=g83.t1.cds;Parent=g83.t1
lcl|TmoDt5_rgH0X_scaff_1	CDS	713186	713335	-	ID=g83.t1.cds;Parent=g83.t1
lcl|TmoDt5_rgH0X_scaff_1	CDS	713388	713473	-	ID=g83.t1.cds;Parent=g83.t1
lcl|TmoDt5_rgH0X_scaff_1	CDS	716686	716862	+	ID=g84.t1.cds;Parent=g84.t1
lcl|TmoDt5_rgH0X_scaff_1	CDS	716904	717353	-	ID=g85.t1.cds;Parent=g85.t1
lcl|TmoDt5_rgH0X_scaff_1	CDS	717558	717757	+	ID=g86.t1.cds;Parent=g86.t1
lcl|TmoDt5_rgH0X_scaff_1	CDS	719976	720361	+	ID=g86.t1.cds;Parent=g86.t1
lcl|TmoDt5_rgH0X_scaff_1	CDS	720490	720728	+	ID=g86.t1.cds;Parent=g86.t1
lcl|TmoDt5_rgH0X_scaff_1	CDS	720781	720802	+	ID=g86.t1.cds;Parent=g86.t1
lcl|TmoDt5_rgH0X_scaff_1	CDS	720870	721022	+	ID=g86.t1.cds;Parent=g86.t1
lcl|TmoDt5_rgH0X_scaff_1	CDS	721071	721154	+	ID=g86.t1.cds;Parent=g86.t1
lcl|TmoDt5_rgH0X_scaff_1	CDS	721204	721668	+	ID=g86.t1.cds;Parent=g86.t1
lcl|TmoDt5_rgH0X_scaff_1	CDS	722478	723056	+	ID=g86.t1.cds;Parent=g86.t1
lcl|TmoDt5_rgH0X_scaff_1	CDS	725167	725229	+	ID=g86.t1.cds;Parent=g86.t1
lcl|TmoDt5_rgH0X_scaff_1	CDS	727972	728206	+	ID=g86.t1.cds;Parent=g86.t1
lcl|TmoDt5_rgH0X_scaff_1	CDS	728313	728418	+	ID=g86.t1.cds;Parent=g86.t1
lcl|TmoDt5_rgH0X_scaff_1	CDS	728468	728515	+	ID=g86.t1.cds;Parent=g86.t1
lcl|TmoDt5_rgH0X_scaff_1	CDS	729080	729165	+	ID=g87.t1.cds;Parent=g87.t1
lcl|TmoDt5_rgH0X_scaff_1	CDS	729220	729485	+	ID=g87.t1.cds;Parent=g87.t1
lcl|TmoDt5_rgH0X_scaff_1	CDS	729530	729640	+	ID=g87.t1.cds;Parent=g87.t1
lcl|TmoDt5_rgH0X_scaff_1	CDS	733214	733589	+	ID=g87.t1.cds;Parent=g87.t1
lcl|TmoDt5_rgH0X_scaff_1	CDS	733646	733930	+	ID=g87.t1.cds;Parent=g87.t1
lcl|TmoDt5_rgH0X_scaff_1	CDS	735785	735983	+	ID=g87.t1.cds;Parent=g87.t1
lcl|TmoDt5_rgH0X_scaff_1	CDS	736028	736321	+	ID=g87.t1.cds;Parent=g87.t1
lcl|TmoDt5_rgH0X_scaff_1	CDS	737990	738191	-	ID=g88.t1.cds;Parent=g88.t1
lcl|TmoDt5_rgH0X_scaff_1	CDS	740058	740341	-	ID=g88.t1.cds;Parent=g88.t1
lcl|TmoDt5_rgH0X_scaff_1	CDS	742825	743072	+	ID=g89.t1.cds;Parent=g89.t1
lcl|TmoDt5_rgH0X_scaff_1	CDS	743657	744368	+	ID=g89.t1.cds;Parent=g89.t1
lcl|TmoDt5_rgH0X_scaff_1	CDS	744457	744888	+	ID=g90.t1.cds;Parent=g90.t1
lcl|TmoDt5_rgH0X_scaff_1	CDS	745142	745214	+	ID=g91.t1.cds;Parent=g91.t1
lcl|TmoDt5_rgH0X_scaff_1	CDS	745567	745733	+	ID=g91.t1.cds;Parent=g91.t1
lcl|TmoDt5_rgH0X_scaff_1	CDS	745793	746086	+	ID=g91.t1.cds;Parent=g91.t1
lcl|TmoDt5_rgH0X_scaff_1	CDS	746280	746288	+	ID=g92.t1.cds;Parent=g92.t1
lcl|TmoDt5_rgH0X_scaff_1	CDS	747214	747758	+	ID=g92.t1.cds;Parent=g92.t1
lcl|TmoDt5_rgH0X_scaff_1	CDS	747876	748060	+	ID=g92.t1.cds;Parent=g92.t1
lcl|TmoDt5_rgH0X_scaff_1	CDS	748468	750161	+	ID=g92.t1.cds;Parent=g92.t1
lcl|TmoDt5_rgH0X_scaff_1	CDS	750205	750631	+	ID=g92.t1.cds;Parent=g92.t1
lcl|TmoDt5_rgH0X_scaff_1	CDS	750682	750977	+	ID=g92.t1.cds;Parent=g92.t1
lcl|TmoDt5_rgH0X_scaff_1	CDS	752179	752283	-	ID=g93.t1.cds;Parent=g93.t1
lcl|TmoDt5_rgH0X_scaff_1	CDS	752381	752528	-	ID=g93.t1.cds;Parent=g93.t1
lcl|TmoDt5_rgH0X_scaff_1	CDS	752577	753348	-	ID=g93.t1.cds;Parent=g93.t1
lcl|TmoDt5_rgH0X_scaff_1	CDS	753544	753895	-	ID=g93.t1.cds;Parent=g93.t1
lcl|TmoDt5_rgH0X_scaff_1	CDS	754226	754877	-	ID=g93.t1.cds;Parent=g93.t1
lcl|TmoDt5_rgH0X_scaff_1	CDS	754932	755077	-	ID=g93.t1.cds;Parent=g93.t1
lcl|TmoDt5_rgH0X_scaff_1	CDS	755919	756110	-	ID=g94.t1.cds;Parent=g94.t1
lcl|TmoDt5_rgH0X_scaff_1	CDS	756722	756733	-	ID=g94.t1.cds;Parent=g94.t1
lcl|TmoDt5_rgH0X_scaff_1	CDS	759040	759070	+	ID=g95.t1.cds;Parent=g95.t1
lcl|TmoDt5_rgH0X_scaff_1	CDS	759638	760002	+	ID=g95.t1.cds;Parent=g95.t1
lcl|TmoDt5_rgH0X_scaff_1	CDS	760048	760277	+	ID=g95.t1.cds;Parent=g95.t1
lcl|TmoDt5_rgH0X_scaff_1	CDS	760330	760476	+	ID=g95.t1.cds;Parent=g95.t1
lcl|TmoDt5_rgH0X_scaff_1	CDS	760530	760785	+	ID=g95.t1.cds;Parent=g95.t1
lcl|TmoDt5_rgH0X_scaff_1	CDS	760831	761271	+	ID=g95.t1.cds;Parent=g95.t1
lcl|TmoDt5_rgH0X_scaff_1	CDS	761319	761546	+	ID=g95.t1.cds;Parent=g95.t1
lcl|TmoDt5_rgH0X_scaff_1	CDS	761683	761774	+	ID=g95.t1.cds;Parent=g95.t1
lcl|TmoDt5_rgH0X_scaff_1	CDS	761820	762000	+	ID=g95.t1.cds;Parent=g95.t1
lcl|TmoDt5_rgH0X_scaff_1	CDS	762253	762545	+	ID=g95.t1.cds;Parent=g95.t1
lcl|TmoDt5_rgH0X_scaff_1	CDS	762595	762759	+	ID=g95.t1.cds;Parent=g95.t1
lcl|TmoDt5_rgH0X_scaff_1	CDS	762810	763221	+	ID=g95.t1.cds;Parent=g95.t1
lcl|TmoDt5_rgH0X_scaff_1	CDS	763592	763791	+	ID=g96.t1.cds;Parent=g96.t1
lcl|TmoDt5_rgH0X_scaff_1	CDS	764171	764381	+	ID=g96.t1.cds;Parent=g96.t1
lcl|TmoDt5_rgH0X_scaff_1	CDS	764430	764719	+	ID=g96.t1.cds;Parent=g96.t1
lcl|TmoDt5_rgH0X_scaff_1	CDS	764769	765075	+	ID=g96.t1.cds;Parent=g96.t1
lcl|TmoDt5_rgH0X_scaff_1	CDS	765891	766087	+	ID=g97.t1.cds;Parent=g97.t1
lcl|TmoDt5_rgH0X_scaff_1	CDS	766270	766390	+	ID=g97.t1.cds;Parent=g97.t1
lcl|TmoDt5_rgH0X_scaff_1	CDS	766438	766505	+	ID=g97.t1.cds;Parent=g97.t1
lcl|TmoDt5_rgH0X_scaff_1	CDS	766558	766768	+	ID=g97.t1.cds;Parent=g97.t1
lcl|TmoDt5_rgH0X_scaff_1	CDS	766816	767373	+	ID=g97.t1.cds;Parent=g97.t1
lcl|TmoDt5_rgH0X_scaff_1	CDS	767426	767542	+	ID=g97.t1.cds;Parent=g97.t1
lcl|TmoDt5_rgH0X_scaff_1	CDS	768218	768319	+	ID=g98.t1.cds;Parent=g98.t1
lcl|TmoDt5_rgH0X_scaff_1	CDS	768522	768554	+	ID=g98.t1.cds;Parent=g98.t1
lcl|TmoDt5_rgH0X_scaff_1	CDS	768611	768676	+	ID=g98.t1.cds;Parent=g98.t1
lcl|TmoDt5_rgH0X_scaff_1	CDS	771440	771576	+	ID=g98.t1.cds;Parent=g98.t1
lcl|TmoDt5_rgH0X_scaff_1	CDS	771629	771890	+	ID=g98.t1.cds;Parent=g98.t1
lcl|TmoDt5_rgH0X_scaff_1	CDS	771944	772193	+	ID=g98.t1.cds;Parent=g98.t1
lcl|TmoDt5_rgH0X_scaff_1	CDS	772248	772427	+	ID=g98.t1.cds;Parent=g98.t1
lcl|TmoDt5_rgH0X_scaff_1	CDS	772550	772785	+	ID=g98.t1.cds;Parent=g98.t1
lcl|TmoDt5_rgH0X_scaff_1	CDS	773859	773873	+	ID=g99.t1.cds;Parent=g99.t1
lcl|TmoDt5_rgH0X_scaff_1	CDS	773924	774024	+	ID=g99.t1.cds;Parent=g99.t1
lcl|TmoDt5_rgH0X_scaff_1	CDS	774075	774267	+	ID=g99.t1.cds;Parent=g99.t1
lcl|TmoDt5_rgH0X_scaff_1	CDS	774373	775467	+	ID=g100.t1.cds;Parent=g100.t1
lcl|TmoDt5_rgH0X_scaff_1	CDS	776122	776238	-	ID=g101.t1.cds;Parent=g101.t1
lcl|TmoDt5_rgH0X_scaff_1	CDS	776706	776834	-	ID=g101.t1.cds;Parent=g101.t1
lcl|TmoDt5_rgH0X_scaff_1	CDS	776885	777692	-	ID=g101.t1.cds;Parent=g101.t1
lcl|TmoDt5_rgH0X_scaff_1	CDS	777739	777961	-	ID=g101.t1.cds;Parent=g101.t1
lcl|TmoDt5_rgH0X_scaff_1	CDS	778204	778399	-	ID=g101.t1.cds;Parent=g101.t1
lcl|TmoDt5_rgH0X_scaff_1	CDS	778452	778535	-	ID=g101.t1.cds;Parent=g101.t1
lcl|TmoDt5_rgH0X_scaff_1	CDS	778588	779087	-	ID=g101.t1.cds;Parent=g101.t1
lcl|TmoDt5_rgH0X_scaff_1	CDS	779140	779212	-	ID=g101.t1.cds;Parent=g101.t1
lcl|TmoDt5_rgH0X_scaff_1	CDS	779684	780279	-	ID=g101.t1.cds;Parent=g101.t1
lcl|TmoDt5_rgH0X_scaff_1	CDS	782714	783202	-	ID=g101.t1.cds;Parent=g101.t1
lcl|TmoDt5_rgH0X_scaff_1	CDS	785136	785373	-	ID=g101.t1.cds;Parent=g101.t1
lcl|TmoDt5_rgH0X_scaff_1	CDS	785423	785551	-	ID=g101.t1.cds;Parent=g101.t1
lcl|TmoDt5_rgH0X_scaff_1	CDS	787184	787350	-	ID=g101.t1.cds;Parent=g101.t1
lcl|TmoDt5_rgH0X_scaff_1	CDS	787418	787751	-	ID=g101.t1.cds;Parent=g101.t1
lcl|TmoDt5_rgH0X_scaff_1	CDS	790603	790860	-	ID=g102.t1.cds;Parent=g102.t1
lcl|TmoDt5_rgH0X_scaff_1	CDS	792029	792217	-	ID=g102.t1.cds;Parent=g102.t1
lcl|TmoDt5_rgH0X_scaff_1	CDS	792359	792834	-	ID=g103.t1.cds;Parent=g103.t1
lcl|TmoDt5_rgH0X_scaff_1	CDS	792917	792977	-	ID=g103.t1.cds;Parent=g103.t1
lcl|TmoDt5_rgH0X_scaff_1	CDS	803193	803243	+	ID=g104.t1.cds;Parent=g104.t1
lcl|TmoDt5_rgH0X_scaff_1	CDS	803444	803476	+	ID=g104.t1.cds;Parent=g104.t1
lcl|TmoDt5_rgH0X_scaff_1	CDS	803533	803597	+	ID=g104.t1.cds;Parent=g104.t1
lcl|TmoDt5_rgH0X_scaff_1	CDS	806164	806301	+	ID=g104.t1.cds;Parent=g104.t1
lcl|TmoDt5_rgH0X_scaff_1	CDS	806354	806598	+	ID=g104.t1.cds;Parent=g104.t1
lcl|TmoDt5_rgH0X_scaff_1	CDS	806668	806917	+	ID=g104.t1.cds;Parent=g104.t1
lcl|TmoDt5_rgH0X_scaff_1	CDS	806975	807153	+	ID=g104.t1.cds;Parent=g104.t1
lcl|TmoDt5_rgH0X_scaff_1	CDS	807277	807431	+	ID=g104.t1.cds;Parent=g104.t1
lcl|TmoDt5_rgH0X_scaff_1	CDS	808636	808650	+	ID=g105.t1.cds;Parent=g105.t1
lcl|TmoDt5_rgH0X_scaff_1	CDS	808703	808803	+	ID=g105.t1.cds;Parent=g105.t1
lcl|TmoDt5_rgH0X_scaff_1	CDS	808852	809056	+	ID=g105.t1.cds;Parent=g105.t1
lcl|TmoDt5_rgH0X_scaff_1	CDS	809149	809388	+	ID=g106.t1.cds;Parent=g106.t1
lcl|TmoDt5_rgH0X_scaff_1	CDS	809439	809799	+	ID=g106.t1.cds;Parent=g106.t1
lcl|TmoDt5_rgH0X_scaff_1	CDS	809837	810252	+	ID=g106.t1.cds;Parent=g106.t1
lcl|TmoDt5_rgH0X_scaff_1	CDS	811572	811652	-	ID=g107.t1.cds;Parent=g107.t1
lcl|TmoDt5_rgH0X_scaff_1	CDS	811703	811995	-	ID=g107.t1.cds;Parent=g107.t1
lcl|TmoDt5_rgH0X_scaff_1	CDS	812048	812508	-	ID=g107.t1.cds;Parent=g107.t1
lcl|TmoDt5_rgH0X_scaff_1	CDS	812555	812714	-	ID=g107.t1.cds;Parent=g107.t1
lcl|TmoDt5_rgH0X_scaff_1	CDS	813076	813211	-	ID=g107.t1.cds;Parent=g107.t1
lcl|TmoDt5_rgH0X_scaff_1	CDS	813264	813347	-	ID=g107.t1.cds;Parent=g107.t1
lcl|TmoDt5_rgH0X_scaff_1	CDS	813400	813777	-	ID=g107.t1.cds;Parent=g107.t1
lcl|TmoDt5_rgH0X_scaff_1	CDS	814600	815075	-	ID=g107.t1.cds;Parent=g107.t1
lcl|TmoDt5_rgH0X_scaff_1	CDS	816474	816726	-	ID=g107.t1.cds;Parent=g107.t1
lcl|TmoDt5_rgH0X_scaff_1	CDS	818766	818798	+	ID=g108.t1.cds;Parent=g108.t1
lcl|TmoDt5_rgH0X_scaff_1	CDS	818948	819418	+	ID=g108.t1.cds;Parent=g108.t1
lcl|TmoDt5_rgH0X_scaff_1	CDS	819463	819699	+	ID=g108.t1.cds;Parent=g108.t1
lcl|TmoDt5_rgH0X_scaff_1	CDS	819753	819993	+	ID=g108.t1.cds;Parent=g108.t1
lcl|TmoDt5_rgH0X_scaff_1	CDS	820042	820125	+	ID=g108.t1.cds;Parent=g108.t1
lcl|TmoDt5_rgH0X_scaff_1	CDS	820175	820589	+	ID=g108.t1.cds;Parent=g108.t1
lcl|TmoDt5_rgH0X_scaff_1	CDS	821679	821745	+	ID=g108.t1.cds;Parent=g108.t1
lcl|TmoDt5_rgH0X_scaff_1	CDS	821807	822035	+	ID=g108.t1.cds;Parent=g108.t1
lcl|TmoDt5_rgH0X_scaff_1	CDS	824557	824807	+	ID=g108.t1.cds;Parent=g108.t1
lcl|TmoDt5_rgH0X_scaff_1	CDS	825640	825944	-	ID=g109.t1.cds;Parent=g109.t1
lcl|TmoDt5_rgH0X_scaff_1	CDS	826119	826251	-	ID=g109.t1.cds;Parent=g109.t1
lcl|TmoDt5_rgH0X_scaff_1	CDS	828763	828895	+	ID=g110.t1.cds;Parent=g110.t1
lcl|TmoDt5_rgH0X_scaff_1	CDS	828940	829050	+	ID=g110.t1.cds;Parent=g110.t1
lcl|TmoDt5_rgH0X_scaff_1	CDS	831878	832253	+	ID=g110.t1.cds;Parent=g110.t1
lcl|TmoDt5_rgH0X_scaff_1	CDS	832310	832594	+	ID=g110.t1.cds;Parent=g110.t1
lcl|TmoDt5_rgH0X_scaff_1	CDS	833082	833187	+	ID=g110.t1.cds;Parent=g110.t1
lcl|TmoDt5_rgH0X_scaff_1	CDS	834357	834791	-	ID=g111.t1.cds;Parent=g111.t1
lcl|TmoDt5_rgH0X_scaff_1	CDS	834909	835070	-	ID=g111.t1.cds;Parent=g111.t1
lcl|TmoDt5_rgH0X_scaff_1	CDS	836634	836835	-	ID=g112.t1.cds;Parent=g112.t1
lcl|TmoDt5_rgH0X_scaff_1	CDS	838881	839170	-	ID=g112.t1.cds;Parent=g112.t1
lcl|TmoDt5_rgH0X_scaff_1	CDS	843423	843666	-	ID=g113.t1.cds;Parent=g113.t1
lcl|TmoDt5_rgH0X_scaff_1	CDS	843769	843939	-	ID=g113.t1.cds;Parent=g113.t1
lcl|TmoDt5_rgH0X_scaff_1	CDS	844007	844074	-	ID=g113.t1.cds;Parent=g113.t1
lcl|TmoDt5_rgH0X_scaff_1	CDS	844184	844325	+	ID=g114.t1.cds;Parent=g114.t1
lcl|TmoDt5_rgH0X_scaff_1	CDS	848190	848713	+	ID=g114.t1.cds;Parent=g114.t1
lcl|TmoDt5_rgH0X_scaff_1	CDS	848766	849289	+	ID=g114.t1.cds;Parent=g114.t1
lcl|TmoDt5_rgH0X_scaff_1	CDS	849573	850342	+	ID=g114.t1.cds;Parent=g114.t1
lcl|TmoDt5_rgH0X_scaff_1	CDS	850393	850672	+	ID=g114.t1.cds;Parent=g114.t1
lcl|TmoDt5_rgH0X_scaff_1	CDS	852072	852216	+	ID=g114.t1.cds;Parent=g114.t1
lcl|TmoDt5_rgH0X_scaff_1	CDS	852464	852893	-	ID=g115.t1.cds;Parent=g115.t1
lcl|TmoDt5_rgH0X_scaff_1	CDS	852941	853043	-	ID=g115.t1.cds;Parent=g115.t1
lcl|TmoDt5_rgH0X_scaff_1	CDS	853228	853582	-	ID=g115.t1.cds;Parent=g115.t1
lcl|TmoDt5_rgH0X_scaff_1	CDS	854064	854360	-	ID=g115.t1.cds;Parent=g115.t1
lcl|TmoDt5_rgH0X_scaff_1	CDS	854369	854561	-	ID=g116.t1.cds;Parent=g116.t1
lcl|TmoDt5_rgH0X_scaff_1	CDS	854616	854761	-	ID=g116.t1.cds;Parent=g116.t1
lcl|TmoDt5_rgH0X_scaff_1	CDS	857593	857779	+	ID=g117.t1.cds;Parent=g117.t1
lcl|TmoDt5_rgH0X_scaff_1	CDS	858073	858299	+	ID=g117.t1.cds;Parent=g117.t1
lcl|TmoDt5_rgH0X_scaff_1	CDS	858359	858436	+	ID=g117.t1.cds;Parent=g117.t1
lcl|TmoDt5_rgH0X_scaff_1	CDS	858491	858708	+	ID=g117.t1.cds;Parent=g117.t1
lcl|TmoDt5_rgH0X_scaff_1	CDS	858761	858905	+	ID=g117.t1.cds;Parent=g117.t1
lcl|TmoDt5_rgH0X_scaff_1	CDS	858961	859215	+	ID=g117.t1.cds;Parent=g117.t1
lcl|TmoDt5_rgH0X_scaff_1	CDS	859261	859701	+	ID=g117.t1.cds;Parent=g117.t1
lcl|TmoDt5_rgH0X_scaff_1	CDS	859749	859976	+	ID=g117.t1.cds;Parent=g117.t1
lcl|TmoDt5_rgH0X_scaff_1	CDS	860113	860204	+	ID=g117.t1.cds;Parent=g117.t1
lcl|TmoDt5_rgH0X_scaff_1	CDS	860250	860430	+	ID=g117.t1.cds;Parent=g117.t1
lcl|TmoDt5_rgH0X_scaff_1	CDS	860682	860974	+	ID=g117.t1.cds;Parent=g117.t1
lcl|TmoDt5_rgH0X_scaff_1	CDS	861022	861189	+	ID=g117.t1.cds;Parent=g117.t1
lcl|TmoDt5_rgH0X_scaff_1	CDS	861236	861352	+	ID=g117.t1.cds;Parent=g117.t1
lcl|TmoDt5_rgH0X_scaff_1	CDS	861418	861649	+	ID=g117.t1.cds;Parent=g117.t1
lcl|TmoDt5_rgH0X_scaff_1	CDS	861833	861924	-	ID=g118.t1.cds;Parent=g118.t1
lcl|TmoDt5_rgH0X_scaff_1	CDS	865264	865460	-	ID=g118.t1.cds;Parent=g118.t1
lcl|TmoDt5_rgH0X_scaff_1	CDS	865513	866407	-	ID=g118.t1.cds;Parent=g118.t1
lcl|TmoDt5_rgH0X_scaff_1	CDS	866458	866494	-	ID=g118.t1.cds;Parent=g118.t1
lcl|TmoDt5_rgH0X_scaff_1	CDS	867176	867300	+	ID=g119.t1.cds;Parent=g119.t1
lcl|TmoDt5_rgH0X_scaff_1	CDS	867351	867430	+	ID=g119.t1.cds;Parent=g119.t1
lcl|TmoDt5_rgH0X_scaff_1	CDS	867469	867551	+	ID=g119.t1.cds;Parent=g119.t1
lcl|TmoDt5_rgH0X_scaff_1	CDS	868343	869143	-	ID=g120.t1.cds;Parent=g120.t1
lcl|TmoDt5_rgH0X_scaff_1	CDS	869371	869681	-	ID=g120.t1.cds;Parent=g120.t1
lcl|TmoDt5_rgH0X_scaff_1	CDS	869920	870949	-	ID=g120.t1.cds;Parent=g120.t1
lcl|TmoDt5_rgH0X_scaff_1	CDS	872695	872928	-	ID=g120.t1.cds;Parent=g120.t1
lcl|TmoDt5_rgH0X_scaff_1	CDS	872985	873930	-	ID=g120.t1.cds;Parent=g120.t1
lcl|TmoDt5_rgH0X_scaff_1	CDS	873988	874098	-	ID=g120.t1.cds;Parent=g120.t1
lcl|TmoDt5_rgH0X_scaff_1	CDS	874593	874750	-	ID=g120.t1.cds;Parent=g120.t1
lcl|TmoDt5_rgH0X_scaff_1	CDS	874809	875593	-	ID=g120.t1.cds;Parent=g120.t1
lcl|TmoDt5_rgH0X_scaff_1	CDS	875654	877012	-	ID=g120.t1.cds;Parent=g120.t1
lcl|TmoDt5_rgH0X_scaff_1	CDS	877071	877373	-	ID=g120.t1.cds;Parent=g120.t1
lcl|TmoDt5_rgH0X_scaff_1	CDS	877505	877735	-	ID=g120.t1.cds;Parent=g120.t1
lcl|TmoDt5_rgH0X_scaff_1	CDS	877791	877980	-	ID=g120.t1.cds;Parent=g120.t1
lcl|TmoDt5_rgH0X_scaff_1	CDS	878275	878430	-	ID=g120.t1.cds;Parent=g120.t1
lcl|TmoDt5_rgH0X_scaff_1	CDS	878476	878925	-	ID=g121.t1.cds;Parent=g121.t1
lcl|TmoDt5_rgH0X_scaff_1	CDS	879802	880031	+	ID=g122.t1.cds;Parent=g122.t1
lcl|TmoDt5_rgH0X_scaff_1	CDS	880071	880389	+	ID=g122.t1.cds;Parent=g122.t1
lcl|TmoDt5_rgH0X_scaff_1	CDS	883811	884155	+	ID=g123.t1.cds;Parent=g123.t1
lcl|TmoDt5_rgH0X_scaff_1	CDS	884206	884509	+	ID=g123.t1.cds;Parent=g123.t1
lcl|TmoDt5_rgH0X_scaff_1	CDS	884559	884677	+	ID=g123.t1.cds;Parent=g123.t1
lcl|TmoDt5_rgH0X_scaff_1	CDS	884705	884826	-	ID=g124.t1.cds;Parent=g124.t1
lcl|TmoDt5_rgH0X_scaff_1	CDS	885284	885385	-	ID=g124.t1.cds;Parent=g124.t1
lcl|TmoDt5_rgH0X_scaff_1	CDS	885462	885611	-	ID=g124.t1.cds;Parent=g124.t1
lcl|TmoDt5_rgH0X_scaff_1	CDS	885664	885967	-	ID=g124.t1.cds;Parent=g124.t1
lcl|TmoDt5_rgH0X_scaff_1	CDS	886128	886328	-	ID=g125.t1.cds;Parent=g125.t1
lcl|TmoDt5_rgH0X_scaff_1	CDS	886381	886523	-	ID=g125.t1.cds;Parent=g125.t1
lcl|TmoDt5_rgH0X_scaff_1	CDS	886806	887018	-	ID=g125.t1.cds;Parent=g125.t1
lcl|TmoDt5_rgH0X_scaff_1	CDS	887072	887433	-	ID=g125.t1.cds;Parent=g125.t1
lcl|TmoDt5_rgH0X_scaff_1	CDS	887485	887729	-	ID=g125.t1.cds;Parent=g125.t1
lcl|TmoDt5_rgH0X_scaff_1	CDS	887786	887963	-	ID=g125.t1.cds;Parent=g125.t1
lcl|TmoDt5_rgH0X_scaff_1	CDS	888015	888206	-	ID=g125.t1.cds;Parent=g125.t1
lcl|TmoDt5_rgH0X_scaff_1	CDS	888256	888380	-	ID=g125.t1.cds;Parent=g125.t1
lcl|TmoDt5_rgH0X_scaff_1	CDS	888434	888541	-	ID=g125.t1.cds;Parent=g125.t1
lcl|TmoDt5_rgH0X_scaff_1	CDS	889113	889393	-	ID=g126.t1.cds;Parent=g126.t1
lcl|TmoDt5_rgH0X_scaff_1	CDS	889450	889891	-	ID=g126.t1.cds;Parent=g126.t1
lcl|TmoDt5_rgH0X_scaff_1	CDS	889942	890126	-	ID=g126.t1.cds;Parent=g126.t1
lcl|TmoDt5_rgH0X_scaff_1	CDS	890237	890717	-	ID=g126.t1.cds;Parent=g126.t1
lcl|TmoDt5_rgH0X_scaff_1	CDS	890768	890911	-	ID=g126.t1.cds;Parent=g126.t1
lcl|TmoDt5_rgH0X_scaff_1	CDS	891265	892734	-	ID=g127.t1.cds;Parent=g127.t1
lcl|TmoDt5_rgH0X_scaff_1	CDS	893787	894013	-	ID=g127.t1.cds;Parent=g127.t1
lcl|TmoDt5_rgH0X_scaff_1	CDS	894511	894671	-	ID=g127.t1.cds;Parent=g127.t1
lcl|TmoDt5_rgH0X_scaff_1	CDS	894862	894890	-	ID=g127.t1.cds;Parent=g127.t1
lcl|TmoDt5_rgH0X_scaff_1	CDS	895302	895397	-	ID=g127.t1.cds;Parent=g127.t1
lcl|TmoDt5_rgH0X_scaff_1	CDS	898196	898420	+	ID=g128.t1.cds;Parent=g128.t1
lcl|TmoDt5_rgH0X_scaff_1	CDS	898471	898646	+	ID=g128.t1.cds;Parent=g128.t1
lcl|TmoDt5_rgH0X_scaff_1	CDS	898694	898873	+	ID=g128.t1.cds;Parent=g128.t1
lcl|TmoDt5_rgH0X_scaff_1	CDS	899064	899403	+	ID=g128.t1.cds;Parent=g128.t1
lcl|TmoDt5_rgH0X_scaff_1	CDS	899448	899691	+	ID=g128.t1.cds;Parent=g128.t1
lcl|TmoDt5_rgH0X_scaff_1	CDS	899745	900031	+	ID=g128.t1.cds;Parent=g128.t1
lcl|TmoDt5_rgH0X_scaff_1	CDS	900081	900515	+	ID=g128.t1.cds;Parent=g128.t1
lcl|TmoDt5_rgH0X_scaff_1	CDS	900560	900693	+	ID=g128.t1.cds;Parent=g128.t1
lcl|TmoDt5_rgH0X_scaff_1	CDS	900739	901300	+	ID=g128.t1.cds;Parent=g128.t1
lcl|TmoDt5_rgH0X_scaff_1	CDS	901350	901406	+	ID=g128.t1.cds;Parent=g128.t1
lcl|TmoDt5_rgH0X_scaff_1	CDS	903536	904248	-	ID=g129.t1.cds;Parent=g129.t1
lcl|TmoDt5_rgH0X_scaff_1	CDS	904701	904943	-	ID=g129.t1.cds;Parent=g129.t1
lcl|TmoDt5_rgH0X_scaff_1	CDS	911273	911418	-	ID=g129.t1.cds;Parent=g129.t1
lcl|TmoDt5_rgH0X_scaff_1	CDS	914232	914339	-	ID=g129.t1.cds;Parent=g129.t1
lcl|TmoDt5_rgH0X_scaff_1	CDS	918415	918832	-	ID=g129.t1.cds;Parent=g129.t1
lcl|TmoDt5_rgH0X_scaff_1	CDS	930334	930490	-	ID=g129.t1.cds;Parent=g129.t1
lcl|TmoDt5_rgH0X_scaff_1	CDS	932978	933211	-	ID=g130.t1.cds;Parent=g130.t1
lcl|TmoDt5_rgH0X_scaff_1	CDS	937953	938153	-	ID=g130.t1.cds;Parent=g130.t1
lcl|TmoDt5_rgH0X_scaff_1	CDS	938982	939062	-	ID=g130.t1.cds;Parent=g130.t1
lcl|TmoDt5_rgH0X_scaff_1	CDS	944899	944919	+	ID=g131.t1.cds;Parent=g131.t1
lcl|TmoDt5_rgH0X_scaff_1	CDS	944962	945061	+	ID=g131.t1.cds;Parent=g131.t1
lcl|TmoDt5_rgH0X_scaff_1	CDS	945108	945293	+	ID=g131.t1.cds;Parent=g131.t1
lcl|TmoDt5_rgH0X_scaff_1	CDS	945341	945410	+	ID=g131.t1.cds;Parent=g131.t1
lcl|TmoDt5_rgH0X_scaff_1	CDS	945458	946550	+	ID=g131.t1.cds;Parent=g131.t1
lcl|TmoDt5_rgH0X_scaff_1	CDS	946840	947088	+	ID=g132.t1.cds;Parent=g132.t1
lcl|TmoDt5_rgH0X_scaff_1	CDS	947132	947458	+	ID=g132.t1.cds;Parent=g132.t1
lcl|TmoDt5_rgH0X_scaff_1	CDS	947520	947681	+	ID=g132.t1.cds;Parent=g132.t1
lcl|TmoDt5_rgH0X_scaff_1	CDS	947729	947779	+	ID=g132.t1.cds;Parent=g132.t1
lcl|TmoDt5_rgH0X_scaff_1	CDS	947829	948086	+	ID=g132.t1.cds;Parent=g132.t1
lcl|TmoDt5_rgH0X_scaff_1	CDS	948806	948948	+	ID=g132.t1.cds;Parent=g132.t1
lcl|TmoDt5_rgH0X_scaff_1	CDS	952538	952726	+	ID=g132.t1.cds;Parent=g132.t1
lcl|TmoDt5_rgH0X_scaff_1	CDS	952818	953040	+	ID=g132.t1.cds;Parent=g132.t1
lcl|TmoDt5_rgH0X_scaff_1	CDS	957554	958060	-	ID=g133.t1.cds;Parent=g133.t1
lcl|TmoDt5_rgH0X_scaff_1	CDS	961155	961199	+	ID=g134.t1.cds;Parent=g134.t1
lcl|TmoDt5_rgH0X_scaff_1	CDS	961250	961478	+	ID=g134.t1.cds;Parent=g134.t1
lcl|TmoDt5_rgH0X_scaff_1	CDS	961540	961692	+	ID=g134.t1.cds;Parent=g134.t1
lcl|TmoDt5_rgH0X_scaff_1	CDS	961735	961868	+	ID=g134.t1.cds;Parent=g134.t1
lcl|TmoDt5_rgH0X_scaff_1	CDS	961937	962248	-	ID=g135.t1.cds;Parent=g135.t1
lcl|TmoDt5_rgH0X_scaff_1	CDS	962781	963121	-	ID=g135.t1.cds;Parent=g135.t1
lcl|TmoDt5_rgH0X_scaff_1	CDS	963858	964212	-	ID=g135.t1.cds;Parent=g135.t1
lcl|TmoDt5_rgH0X_scaff_1	CDS	964259	964306	-	ID=g135.t1.cds;Parent=g135.t1
lcl|TmoDt5_rgH0X_scaff_1	CDS	965058	965130	+	ID=g136.t1.cds;Parent=g136.t1
lcl|TmoDt5_rgH0X_scaff_1	CDS	965439	966093	+	ID=g136.t1.cds;Parent=g136.t1
lcl|TmoDt5_rgH0X_scaff_1	CDS	967760	967989	+	ID=g136.t1.cds;Parent=g136.t1
lcl|TmoDt5_rgH0X_scaff_1	CDS	968094	968374	+	ID=g136.t1.cds;Parent=g136.t1
lcl|TmoDt5_rgH0X_scaff_1	CDS	985490	985669	-	ID=g137.t1.cds;Parent=g137.t1
lcl|TmoDt5_rgH0X_scaff_1	CDS	988783	989016	-	ID=g138.t1.cds;Parent=g138.t1
lcl|TmoDt5_rgH0X_scaff_1	CDS	989357	989416	-	ID=g138.t1.cds;Parent=g138.t1
lcl|TmoDt5_rgH0X_scaff_1	CDS	992577	992611	+	ID=g139.t1.cds;Parent=g139.t1
lcl|TmoDt5_rgH0X_scaff_1	CDS	992680	992761	+	ID=g139.t1.cds;Parent=g139.t1
lcl|TmoDt5_rgH0X_scaff_1	CDS	992806	992935	+	ID=g139.t1.cds;Parent=g139.t1
lcl|TmoDt5_rgH0X_scaff_1	CDS	993001	993368	+	ID=g139.t1.cds;Parent=g139.t1
lcl|TmoDt5_rgH0X_scaff_1	CDS	998901	999188	-	ID=g140.t1.cds;Parent=g140.t1
lcl|TmoDt5_rgH0X_scaff_1	CDS	1005659	1005866	+	ID=g141.t1.cds;Parent=g141.t1
lcl|TmoDt5_rgH0X_scaff_1	CDS	1005912	1006018	+	ID=g141.t1.cds;Parent=g141.t1
lcl|TmoDt5_rgH0X_scaff_1	CDS	1006069	1006159	+	ID=g141.t1.cds;Parent=g141.t1
lcl|TmoDt5_rgH0X_scaff_1	CDS	1006205	1006390	+	ID=g141.t1.cds;Parent=g141.t1
lcl|TmoDt5_rgH0X_scaff_1	CDS	1006438	1006507	+	ID=g141.t1.cds;Parent=g141.t1
lcl|TmoDt5_rgH0X_scaff_1	CDS	1006555	1007201	+	ID=g141.t1.cds;Parent=g141.t1
lcl|TmoDt5_rgH0X_scaff_1	CDS	1007253	1007438	+	ID=g141.t1.cds;Parent=g141.t1
lcl|TmoDt5_rgH0X_scaff_1	CDS	1007486	1007643	+	ID=g141.t1.cds;Parent=g141.t1
lcl|TmoDt5_rgH0X_scaff_1	CDS	1007883	1008185	+	ID=g141.t1.cds;Parent=g141.t1
lcl|TmoDt5_rgH0X_scaff_1	CDS	1008229	1008333	+	ID=g141.t1.cds;Parent=g141.t1
lcl|TmoDt5_rgH0X_scaff_1	CDS	1008374	1008877	+	ID=g141.t1.cds;Parent=g141.t1
lcl|TmoDt5_rgH0X_scaff_1	CDS	1008927	1009031	+	ID=g141.t1.cds;Parent=g141.t1
lcl|TmoDt5_rgH0X_scaff_1	CDS	1009081	1009290	+	ID=g141.t1.cds;Parent=g141.t1
lcl|TmoDt5_rgH0X_scaff_1	CDS	1009537	1009644	+	ID=g142.t1.cds;Parent=g142.t1
lcl|TmoDt5_rgH0X_scaff_1	CDS	1009903	1010045	+	ID=g142.t1.cds;Parent=g142.t1
lcl|TmoDt5_rgH0X_scaff_1	CDS	1013466	1013654	+	ID=g142.t1.cds;Parent=g142.t1
lcl|TmoDt5_rgH0X_scaff_1	CDS	1013764	1013977	+	ID=g142.t1.cds;Parent=g142.t1
lcl|TmoDt5_rgH0X_scaff_1	CDS	1019023	1019898	-	ID=g143.t1.cds;Parent=g143.t1
lcl|TmoDt5_rgH0X_scaff_1	CDS	1024259	1024501	-	ID=g144.t1.cds;Parent=g144.t1
lcl|TmoDt5_rgH0X_scaff_1	CDS	1025238	1025552	+	ID=g145.t1.cds;Parent=g145.t1
lcl|TmoDt5_rgH0X_scaff_1	CDS	1035442	1035720	+	ID=g146.t1.cds;Parent=g146.t1
lcl|TmoDt5_rgH0X_scaff_1	CDS	1037791	1037882	+	ID=g147.t1.cds;Parent=g147.t1
lcl|TmoDt5_rgH0X_scaff_1	CDS	1038234	1038368	+	ID=g147.t1.cds;Parent=g147.t1
lcl|TmoDt5_rgH0X_scaff_1	CDS	1040126	1040417	+	ID=g147.t1.cds;Parent=g147.t1
lcl|TmoDt5_rgH0X_scaff_1	CDS	1041483	1041554	+	ID=g147.t1.cds;Parent=g147.t1
lcl|TmoDt5_rgH0X_scaff_1	CDS	1041604	1042221	+	ID=g147.t1.cds;Parent=g147.t1
lcl|TmoDt5_rgH0X_scaff_1	CDS	1042244	1042282	-	ID=g148.t1.cds;Parent=g148.t1
lcl|TmoDt5_rgH0X_scaff_1	CDS	1042390	1042923	-	ID=g148.t1.cds;Parent=g148.t1
lcl|TmoDt5_rgH0X_scaff_1	CDS	1042970	1043011	-	ID=g148.t1.cds;Parent=g148.t1
lcl|TmoDt5_rgH0X_scaff_1	CDS	1043127	1043489	-	ID=g149.t1.cds;Parent=g149.t1
lcl|TmoDt5_rgH0X_scaff_1	CDS	1043868	1044470	-	ID=g149.t1.cds;Parent=g149.t1
lcl|TmoDt5_rgH0X_scaff_1	CDS	1044517	1044564	-	ID=g149.t1.cds;Parent=g149.t1
lcl|TmoDt5_rgH0X_scaff_1	CDS	1045017	1045553	+	ID=g150.t1.cds;Parent=g150.t1
lcl|TmoDt5_rgH0X_scaff_1	CDS	1045632	1045676	+	ID=g151.t1.cds;Parent=g151.t1
lcl|TmoDt5_rgH0X_scaff_1	CDS	1045723	1046330	+	ID=g151.t1.cds;Parent=g151.t1
lcl|TmoDt5_rgH0X_scaff_1	CDS	1047430	1047734	+	ID=g151.t1.cds;Parent=g151.t1
lcl|TmoDt5_rgH0X_scaff_1	CDS	1047946	1048613	+	ID=g151.t1.cds;Parent=g151.t1
lcl|TmoDt5_rgH0X_scaff_1	CDS	1054383	1054723	+	ID=g152.t1.cds;Parent=g152.t1
lcl|TmoDt5_rgH0X_scaff_1	CDS	1060685	1060899	+	ID=g152.t1.cds;Parent=g152.t1
lcl|TmoDt5_rgH0X_scaff_1	CDS	1060977	1061125	+	ID=g152.t1.cds;Parent=g152.t1
lcl|TmoDt5_rgH0X_scaff_1	CDS	1065742	1065930	-	ID=g153.t1.cds;Parent=g153.t1
lcl|TmoDt5_rgH0X_scaff_1	CDS	1066690	1066914	-	ID=g153.t1.cds;Parent=g153.t1
lcl|TmoDt5_rgH0X_scaff_1	CDS	1067161	1067330	+	ID=g154.t1.cds;Parent=g154.t1
lcl|TmoDt5_rgH0X_scaff_1	CDS	1071908	1071975	+	ID=g154.t1.cds;Parent=g154.t1
lcl|TmoDt5_rgH0X_scaff_1	CDS	1072037	1072158	+	ID=g154.t1.cds;Parent=g154.t1
lcl|TmoDt5_rgH0X_scaff_1	CDS	1076495	1077262	-	ID=g155.t1.cds;Parent=g155.t1
lcl|TmoDt5_rgH0X_scaff_1	CDS	1077339	1077583	+	ID=g156.t1.cds;Parent=g156.t1
lcl|TmoDt5_rgH0X_scaff_1	CDS	1077631	1077715	+	ID=g156.t1.cds;Parent=g156.t1
lcl|TmoDt5_rgH0X_scaff_1	CDS	1080257	1080373	-	ID=g157.t1.cds;Parent=g157.t1
lcl|TmoDt5_rgH0X_scaff_1	CDS	1080412	1080609	-	ID=g157.t1.cds;Parent=g157.t1
lcl|TmoDt5_rgH0X_scaff_1	CDS	1086396	1086923	+	ID=g158.t1.cds;Parent=g158.t1
lcl|TmoDt5_rgH0X_scaff_1	CDS	1105243	1105462	+	ID=g159.t1.cds;Parent=g159.t1
lcl|TmoDt5_rgH0X_scaff_1	CDS	1105637	1105851	+	ID=g159.t1.cds;Parent=g159.t1
lcl|TmoDt5_rgH0X_scaff_1	CDS	1105932	1106117	+	ID=g160.t1.cds;Parent=g160.t1
lcl|TmoDt5_rgH0X_scaff_1	CDS	1119091	1119208	+	ID=g161.t1.cds;Parent=g161.t1
lcl|TmoDt5_rgH0X_scaff_1	CDS	1124192	1124452	+	ID=g161.t1.cds;Parent=g161.t1
lcl|TmoDt5_rgH0X_scaff_1	CDS	1126541	1126710	+	ID=g161.t1.cds;Parent=g161.t1
lcl|TmoDt5_rgH0X_scaff_1	CDS	1129040	1129091	+	ID=g162.t1.cds;Parent=g162.t1
lcl|TmoDt5_rgH0X_scaff_1	CDS	1129139	1129328	+	ID=g162.t1.cds;Parent=g162.t1
lcl|TmoDt5_rgH0X_scaff_1	CDS	1129376	1129544	+	ID=g162.t1.cds;Parent=g162.t1
lcl|TmoDt5_rgH0X_scaff_1	CDS	1132142	1132361	+	ID=g163.t1.cds;Parent=g163.t1
lcl|TmoDt5_rgH0X_scaff_1	CDS	1132538	1132788	+	ID=g163.t1.cds;Parent=g163.t1
lcl|TmoDt5_rgH0X_scaff_1	CDS	1132829	1133017	+	ID=g163.t1.cds;Parent=g163.t1
lcl|TmoDt5_rgH0X_scaff_1	CDS	1136864	1137014	-	ID=g164.t1.cds;Parent=g164.t1
lcl|TmoDt5_rgH0X_scaff_1	CDS	1137059	1137199	-	ID=g164.t1.cds;Parent=g164.t1
lcl|TmoDt5_rgH0X_scaff_1	CDS	1137819	1137865	-	ID=g164.t1.cds;Parent=g164.t1
lcl|TmoDt5_rgH0X_scaff_1	CDS	1145562	1145628	+	ID=g165.t1.cds;Parent=g165.t1
lcl|TmoDt5_rgH0X_scaff_1	CDS	1151302	1151562	+	ID=g165.t1.cds;Parent=g165.t1
lcl|TmoDt5_rgH0X_scaff_1	CDS	1156256	1156445	+	ID=g165.t1.cds;Parent=g165.t1
lcl|TmoDt5_rgH0X_scaff_1	CDS	1156493	1156661	+	ID=g165.t1.cds;Parent=g165.t1
lcl|TmoDt5_rgH0X_scaff_1	CDS	1161265	1161484	-	ID=g166.t1.cds;Parent=g166.t1
lcl|TmoDt5_rgH0X_scaff_1	CDS	1161611	1161768	-	ID=g166.t1.cds;Parent=g166.t1
lcl|TmoDt5_rgH0X_scaff_1	CDS	1167412	1167660	+	ID=g167.t1.cds;Parent=g167.t1
lcl|TmoDt5_rgH0X_scaff_1	CDS	1171773	1171897	-	ID=g168.t1.cds;Parent=g168.t1
lcl|TmoDt5_rgH0X_scaff_1	CDS	1171946	1172818	-	ID=g168.t1.cds;Parent=g168.t1
lcl|TmoDt5_rgH0X_scaff_1	CDS	1172863	1173133	-	ID=g168.t1.cds;Parent=g168.t1
lcl|TmoDt5_rgH0X_scaff_1	CDS	1173192	1173275	-	ID=g168.t1.cds;Parent=g168.t1
lcl|TmoDt5_rgH0X_scaff_1	CDS	1174933	1175087	-	ID=g169.t1.cds;Parent=g169.t1
lcl|TmoDt5_rgH0X_scaff_1	CDS	1175148	1175339	-	ID=g169.t1.cds;Parent=g169.t1
lcl|TmoDt5_rgH0X_scaff_1	CDS	1176302	1176743	-	ID=g169.t1.cds;Parent=g169.t1
lcl|TmoDt5_rgH0X_scaff_1	CDS	1176796	1177068	-	ID=g169.t1.cds;Parent=g169.t1
lcl|TmoDt5_rgH0X_scaff_1	CDS	1177284	1177567	-	ID=g169.t1.cds;Parent=g169.t1
lcl|TmoDt5_rgH0X_scaff_1	CDS	1177623	1177893	-	ID=g169.t1.cds;Parent=g169.t1
lcl|TmoDt5_rgH0X_scaff_1	CDS	1178296	1178403	-	ID=g169.t1.cds;Parent=g169.t1
lcl|TmoDt5_rgH0X_scaff_1	CDS	1178423	1178569	+	ID=g170.t1.cds;Parent=g170.t1
lcl|TmoDt5_rgH0X_scaff_1	CDS	1178614	1178806	+	ID=g170.t1.cds;Parent=g170.t1
lcl|TmoDt5_rgH0X_scaff_1	CDS	1178915	1179183	+	ID=g170.t1.cds;Parent=g170.t1
lcl|TmoDt5_rgH0X_scaff_1	CDS	1179361	1179591	-	ID=g171.t1.cds;Parent=g171.t1
lcl|TmoDt5_rgH0X_scaff_1	CDS	1182954	1183212	+	ID=g172.t1.cds;Parent=g172.t1
lcl|TmoDt5_rgH0X_scaff_1	CDS	1183262	1183405	+	ID=g172.t1.cds;Parent=g172.t1
lcl|TmoDt5_rgH0X_scaff_1	CDS	1183451	1184122	+	ID=g172.t1.cds;Parent=g172.t1
lcl|TmoDt5_rgH0X_scaff_1	CDS	1184173	1184367	+	ID=g172.t1.cds;Parent=g172.t1
lcl|TmoDt5_rgH0X_scaff_1	CDS	1184417	1184547	+	ID=g172.t1.cds;Parent=g172.t1
lcl|TmoDt5_rgH0X_scaff_1	CDS	1186718	1186729	+	ID=g173.t1.cds;Parent=g173.t1
lcl|TmoDt5_rgH0X_scaff_1	CDS	1186936	1187148	+	ID=g173.t1.cds;Parent=g173.t1
lcl|TmoDt5_rgH0X_scaff_1	CDS	1187199	1187325	+	ID=g173.t1.cds;Parent=g173.t1
lcl|TmoDt5_rgH0X_scaff_1	CDS	1187397	1188970	+	ID=g173.t1.cds;Parent=g173.t1
lcl|TmoDt5_rgH0X_scaff_1	CDS	1189900	1189974	+	ID=g174.t1.cds;Parent=g174.t1
lcl|TmoDt5_rgH0X_scaff_1	CDS	1190120	1190390	+	ID=g174.t1.cds;Parent=g174.t1
lcl|TmoDt5_rgH0X_scaff_1	CDS	1190450	1190801	+	ID=g174.t1.cds;Parent=g174.t1
lcl|TmoDt5_rgH0X_scaff_1	CDS	1190868	1190974	+	ID=g174.t1.cds;Parent=g174.t1
lcl|TmoDt5_rgH0X_scaff_1	CDS	1191024	1191449	+	ID=g174.t1.cds;Parent=g174.t1
lcl|TmoDt5_rgH0X_scaff_1	CDS	1191503	1191870	+	ID=g174.t1.cds;Parent=g174.t1
lcl|TmoDt5_rgH0X_scaff_1	CDS	1198893	1198967	+	ID=g175.t1.cds;Parent=g175.t1
lcl|TmoDt5_rgH0X_scaff_1	CDS	1199226	1199496	+	ID=g175.t1.cds;Parent=g175.t1
lcl|TmoDt5_rgH0X_scaff_1	CDS	1199556	1199907	+	ID=g175.t1.cds;Parent=g175.t1
lcl|TmoDt5_rgH0X_scaff_1	CDS	1199974	1200080	+	ID=g175.t1.cds;Parent=g175.t1
lcl|TmoDt5_rgH0X_scaff_1	CDS	1200133	1200519	+	ID=g175.t1.cds;Parent=g175.t1
lcl|TmoDt5_rgH0X_scaff_1	CDS	1200570	1200943	+	ID=g175.t1.cds;Parent=g175.t1
lcl|TmoDt5_rgH0X_scaff_1	CDS	1201121	1201393	+	ID=g176.t1.cds;Parent=g176.t1
lcl|TmoDt5_rgH0X_scaff_1	CDS	1201440	1201528	+	ID=g176.t1.cds;Parent=g176.t1
lcl|TmoDt5_rgH0X_scaff_1	CDS	1201575	1201782	+	ID=g176.t1.cds;Parent=g176.t1
lcl|TmoDt5_rgH0X_scaff_1	CDS	1201833	1202038	+	ID=g176.t1.cds;Parent=g176.t1
lcl|TmoDt5_rgH0X_scaff_1	CDS	1202089	1202326	+	ID=g176.t1.cds;Parent=g176.t1
lcl|TmoDt5_rgH0X_scaff_1	CDS	1202451	1202752	-	ID=g177.t1.cds;Parent=g177.t1
lcl|TmoDt5_rgH0X_scaff_1	CDS	1202801	1202902	-	ID=g177.t1.cds;Parent=g177.t1
lcl|TmoDt5_rgH0X_scaff_1	CDS	1202957	1203029	-	ID=g177.t1.cds;Parent=g177.t1
lcl|TmoDt5_rgH0X_scaff_1	CDS	1205202	1205524	-	ID=g178.t1.cds;Parent=g178.t1
lcl|TmoDt5_rgH0X_scaff_1	CDS	1205581	1206207	-	ID=g178.t1.cds;Parent=g178.t1
lcl|TmoDt5_rgH0X_scaff_1	CDS	1206254	1206271	-	ID=g178.t1.cds;Parent=g178.t1
lcl|TmoDt5_rgH0X_scaff_1	CDS	1206315	1206525	-	ID=g178.t1.cds;Parent=g178.t1
lcl|TmoDt5_rgH0X_scaff_1	CDS	1206580	1206654	-	ID=g178.t1.cds;Parent=g178.t1
lcl|TmoDt5_rgH0X_scaff_1	CDS	1211611	1211685	+	ID=g179.t1.cds;Parent=g179.t1
lcl|TmoDt5_rgH0X_scaff_1	CDS	1211732	1212002	+	ID=g179.t1.cds;Parent=g179.t1
lcl|TmoDt5_rgH0X_scaff_1	CDS	1212052	1212682	+	ID=g179.t1.cds;Parent=g179.t1
lcl|TmoDt5_rgH0X_scaff_1	CDS	1212726	1213017	+	ID=g179.t1.cds;Parent=g179.t1
lcl|TmoDt5_rgH0X_scaff_1	CDS	1216474	1216744	+	ID=g179.t1.cds;Parent=g179.t1
lcl|TmoDt5_rgH0X_scaff_1	CDS	1216797	1217078	+	ID=g179.t1.cds;Parent=g179.t1
lcl|TmoDt5_rgH0X_scaff_1	CDS	1217149	1217544	+	ID=g179.t1.cds;Parent=g179.t1
lcl|TmoDt5_rgH0X_scaff_1	CDS	1217597	1217964	+	ID=g179.t1.cds;Parent=g179.t1
lcl|TmoDt5_rgH0X_scaff_1	CDS	1218283	1218354	+	ID=g180.t1.cds;Parent=g180.t1
lcl|TmoDt5_rgH0X_scaff_1	CDS	1218525	1218795	+	ID=g180.t1.cds;Parent=g180.t1
lcl|TmoDt5_rgH0X_scaff_1	CDS	1218843	1219478	+	ID=g180.t1.cds;Parent=g180.t1
lcl|TmoDt5_rgH0X_scaff_1	CDS	1219526	1219884	+	ID=g180.t1.cds;Parent=g180.t1
lcl|TmoDt5_rgH0X_scaff_1	CDS	1220668	1220776	+	ID=g181.t1.cds;Parent=g181.t1
lcl|TmoDt5_rgH0X_scaff_1	CDS	1224564	1224733	+	ID=g181.t1.cds;Parent=g181.t1
lcl|TmoDt5_rgH0X_scaff_1	CDS	1224773	1225327	-	ID=g182.t1.cds;Parent=g182.t1
lcl|TmoDt5_rgH0X_scaff_1	CDS	1225383	1225483	-	ID=g182.t1.cds;Parent=g182.t1
lcl|TmoDt5_rgH0X_scaff_1	CDS	1225533	1225949	-	ID=g182.t1.cds;Parent=g182.t1
lcl|TmoDt5_rgH0X_scaff_1	CDS	1226005	1226119	-	ID=g182.t1.cds;Parent=g182.t1
lcl|TmoDt5_rgH0X_scaff_1	CDS	1229573	1229696	-	ID=g182.t1.cds;Parent=g182.t1
lcl|TmoDt5_rgH0X_scaff_1	CDS	1229750	1229895	-	ID=g182.t1.cds;Parent=g182.t1
lcl|TmoDt5_rgH0X_scaff_1	CDS	1230198	1230387	-	ID=g182.t1.cds;Parent=g182.t1
lcl|TmoDt5_rgH0X_scaff_1	CDS	1230496	1230613	-	ID=g182.t1.cds;Parent=g182.t1
lcl|TmoDt5_rgH0X_scaff_1	CDS	1238100	1238235	-	ID=g182.t1.cds;Parent=g182.t1
lcl|TmoDt5_rgH0X_scaff_1	CDS	1240063	1241320	-	ID=g183.t1.cds;Parent=g183.t1
lcl|TmoDt5_rgH0X_scaff_1	CDS	1241371	1243994	-	ID=g183.t1.cds;Parent=g183.t1
lcl|TmoDt5_rgH0X_scaff_1	CDS	1244041	1244415	-	ID=g183.t1.cds;Parent=g183.t1
lcl|TmoDt5_rgH0X_scaff_1	CDS	1244464	1245182	-	ID=g183.t1.cds;Parent=g183.t1
lcl|TmoDt5_rgH0X_scaff_1	CDS	1245240	1245375	-	ID=g183.t1.cds;Parent=g183.t1
lcl|TmoDt5_rgH0X_scaff_1	CDS	1247570	1248240	+	ID=g184.t1.cds;Parent=g184.t1
lcl|TmoDt5_rgH0X_scaff_1	CDS	1248283	1248439	+	ID=g184.t1.cds;Parent=g184.t1
lcl|TmoDt5_rgH0X_scaff_1	CDS	1250139	1250238	+	ID=g185.t1.cds;Parent=g185.t1
lcl|TmoDt5_rgH0X_scaff_1	CDS	1255509	1255626	+	ID=g185.t1.cds;Parent=g185.t1
lcl|TmoDt5_rgH0X_scaff_1	CDS	1256411	1256609	+	ID=g185.t1.cds;Parent=g185.t1
lcl|TmoDt5_rgH0X_scaff_1	CDS	1256654	1256871	+	ID=g185.t1.cds;Parent=g185.t1
lcl|TmoDt5_rgH0X_scaff_1	CDS	1257314	1257552	+	ID=g185.t1.cds;Parent=g185.t1
lcl|TmoDt5_rgH0X_scaff_1	CDS	1258337	1258435	+	ID=g185.t1.cds;Parent=g185.t1
lcl|TmoDt5_rgH0X_scaff_1	CDS	1258489	1258637	+	ID=g185.t1.cds;Parent=g185.t1
lcl|TmoDt5_rgH0X_scaff_1	CDS	1258693	1258861	+	ID=g185.t1.cds;Parent=g185.t1
lcl|TmoDt5_rgH0X_scaff_1	CDS	1258912	1259573	+	ID=g185.t1.cds;Parent=g185.t1
lcl|TmoDt5_rgH0X_scaff_1	CDS	1259629	1259767	-	ID=g186.t1.cds;Parent=g186.t1
lcl|TmoDt5_rgH0X_scaff_1	CDS	1259821	1259846	-	ID=g186.t1.cds;Parent=g186.t1
lcl|TmoDt5_rgH0X_scaff_1	CDS	1260141	1260212	+	ID=g187.t1.cds;Parent=g187.t1
lcl|TmoDt5_rgH0X_scaff_1	CDS	1260260	1260721	+	ID=g187.t1.cds;Parent=g187.t1
lcl|TmoDt5_rgH0X_scaff_1	CDS	1260913	1261341	-	ID=g188.t1.cds;Parent=g188.t1
lcl|TmoDt5_rgH0X_scaff_1	CDS	1261421	1262582	-	ID=g188.t1.cds;Parent=g188.t1
lcl|TmoDt5_rgH0X_scaff_1	CDS	1262632	1262795	-	ID=g188.t1.cds;Parent=g188.t1
lcl|TmoDt5_rgH0X_scaff_1	CDS	1262849	1262967	-	ID=g188.t1.cds;Parent=g188.t1
lcl|TmoDt5_rgH0X_scaff_1	CDS	1263080	1263392	-	ID=g188.t1.cds;Parent=g188.t1
lcl|TmoDt5_rgH0X_scaff_1	CDS	1264054	1264532	-	ID=g189.t1.cds;Parent=g189.t1
lcl|TmoDt5_rgH0X_scaff_1	CDS	1264579	1264732	-	ID=g189.t1.cds;Parent=g189.t1
lcl|TmoDt5_rgH0X_scaff_1	CDS	1265133	1265218	-	ID=g190.t1.cds;Parent=g190.t1
lcl|TmoDt5_rgH0X_scaff_1	CDS	1265267	1265612	-	ID=g190.t1.cds;Parent=g190.t1
lcl|TmoDt5_rgH0X_scaff_1	CDS	1266168	1266299	-	ID=g190.t1.cds;Parent=g190.t1
lcl|TmoDt5_rgH0X_scaff_1	CDS	1280416	1280698	-	ID=g191.t1.cds;Parent=g191.t1
lcl|TmoDt5_rgH0X_scaff_1	CDS	1280792	1281150	-	ID=g191.t1.cds;Parent=g191.t1
lcl|TmoDt5_rgH0X_scaff_1	CDS	1281200	1281330	-	ID=g191.t1.cds;Parent=g191.t1
lcl|TmoDt5_rgH0X_scaff_1	CDS	1281386	1281719	-	ID=g191.t1.cds;Parent=g191.t1
lcl|TmoDt5_rgH0X_scaff_1	CDS	1281772	1281960	-	ID=g191.t1.cds;Parent=g191.t1
lcl|TmoDt5_rgH0X_scaff_1	CDS	1282278	1282645	-	ID=g192.t1.cds;Parent=g192.t1
lcl|TmoDt5_rgH0X_scaff_1	CDS	1282698	1283093	-	ID=g192.t1.cds;Parent=g192.t1
lcl|TmoDt5_rgH0X_scaff_1	CDS	1283165	1283446	-	ID=g192.t1.cds;Parent=g192.t1
lcl|TmoDt5_rgH0X_scaff_1	CDS	1283499	1283769	-	ID=g192.t1.cds;Parent=g192.t1
lcl|TmoDt5_rgH0X_scaff_1	CDS	1283826	1283912	-	ID=g192.t1.cds;Parent=g192.t1
lcl|TmoDt5_rgH0X_scaff_1	CDS	1286983	1287332	-	ID=g193.t1.cds;Parent=g193.t1
lcl|TmoDt5_rgH0X_scaff_1	CDS	1287380	1287758	-	ID=g193.t1.cds;Parent=g193.t1
lcl|TmoDt5_rgH0X_scaff_1	CDS	1287821	1288005	-	ID=g193.t1.cds;Parent=g193.t1
lcl|TmoDt5_rgH0X_scaff_1	CDS	1288054	1288324	-	ID=g193.t1.cds;Parent=g193.t1
lcl|TmoDt5_rgH0X_scaff_1	CDS	1288371	1288445	-	ID=g193.t1.cds;Parent=g193.t1
lcl|TmoDt5_rgH0X_scaff_1	CDS	1292765	1292839	+	ID=g194.t1.cds;Parent=g194.t1
lcl|TmoDt5_rgH0X_scaff_1	CDS	1292894	1293164	+	ID=g194.t1.cds;Parent=g194.t1
lcl|TmoDt5_rgH0X_scaff_1	CDS	1293211	1293852	+	ID=g194.t1.cds;Parent=g194.t1
lcl|TmoDt5_rgH0X_scaff_1	CDS	1293904	1294226	+	ID=g194.t1.cds;Parent=g194.t1
lcl|TmoDt5_rgH0X_scaff_1	CDS	1296408	1296480	+	ID=g195.t1.cds;Parent=g195.t1
lcl|TmoDt5_rgH0X_scaff_1	CDS	1296536	1296987	+	ID=g195.t1.cds;Parent=g195.t1
lcl|TmoDt5_rgH0X_scaff_1	CDS	1297112	1297349	-	ID=g196.t1.cds;Parent=g196.t1
lcl|TmoDt5_rgH0X_scaff_1	CDS	1297400	1297605	-	ID=g196.t1.cds;Parent=g196.t1
lcl|TmoDt5_rgH0X_scaff_1	CDS	1297656	1297863	-	ID=g196.t1.cds;Parent=g196.t1
lcl|TmoDt5_rgH0X_scaff_1	CDS	1297910	1297998	-	ID=g196.t1.cds;Parent=g196.t1
lcl|TmoDt5_rgH0X_scaff_1	CDS	1298045	1298317	-	ID=g196.t1.cds;Parent=g196.t1
lcl|TmoDt5_rgH0X_scaff_1	CDS	1298501	1298868	-	ID=g197.t1.cds;Parent=g197.t1
lcl|TmoDt5_rgH0X_scaff_1	CDS	1298919	1299299	-	ID=g197.t1.cds;Parent=g197.t1
lcl|TmoDt5_rgH0X_scaff_1	CDS	1299358	1299486	-	ID=g197.t1.cds;Parent=g197.t1
lcl|TmoDt5_rgH0X_scaff_1	CDS	1299535	1299882	-	ID=g197.t1.cds;Parent=g197.t1
lcl|TmoDt5_rgH0X_scaff_1	CDS	1299942	1300212	-	ID=g197.t1.cds;Parent=g197.t1
lcl|TmoDt5_rgH0X_scaff_1	CDS	1300468	1300542	-	ID=g197.t1.cds;Parent=g197.t1
lcl|TmoDt5_rgH0X_scaff_1	CDS	1312250	1312381	+	ID=g198.t1.cds;Parent=g198.t1
lcl|TmoDt5_rgH0X_scaff_1	CDS	1312937	1313282	+	ID=g198.t1.cds;Parent=g198.t1
lcl|TmoDt5_rgH0X_scaff_1	CDS	1313331	1313416	+	ID=g198.t1.cds;Parent=g198.t1
lcl|TmoDt5_rgH0X_scaff_1	CDS	1313817	1314509	+	ID=g199.t1.cds;Parent=g199.t1
lcl|TmoDt5_rgH0X_scaff_1	CDS	1315144	1315698	+	ID=g200.t1.cds;Parent=g200.t1
lcl|TmoDt5_rgH0X_scaff_1	CDS	1315752	1315863	+	ID=g200.t1.cds;Parent=g200.t1
lcl|TmoDt5_rgH0X_scaff_1	CDS	1315965	1317114	+	ID=g200.t1.cds;Parent=g200.t1
lcl|TmoDt5_rgH0X_scaff_1	CDS	1317207	1317636	+	ID=g200.t1.cds;Parent=g200.t1
lcl|TmoDt5_rgH0X_scaff_1	CDS	1317840	1318223	-	ID=g201.t1.cds;Parent=g201.t1
lcl|TmoDt5_rgH0X_scaff_1	CDS	1319118	1319325	-	ID=g202.t1.cds;Parent=g202.t1
lcl|TmoDt5_rgH0X_scaff_1	CDS	1319382	1319636	-	ID=g202.t1.cds;Parent=g202.t1
lcl|TmoDt5_rgH0X_scaff_1	CDS	1319753	1319853	-	ID=g202.t1.cds;Parent=g202.t1
lcl|TmoDt5_rgH0X_scaff_1	CDS	1319909	1320057	-	ID=g202.t1.cds;Parent=g202.t1
lcl|TmoDt5_rgH0X_scaff_1	CDS	1320111	1320209	-	ID=g202.t1.cds;Parent=g202.t1
lcl|TmoDt5_rgH0X_scaff_1	CDS	1320717	1320757	-	ID=g202.t1.cds;Parent=g202.t1
lcl|TmoDt5_rgH0X_scaff_1	CDS	1320992	1321231	-	ID=g202.t1.cds;Parent=g202.t1
lcl|TmoDt5_rgH0X_scaff_1	CDS	1321674	1321891	-	ID=g202.t1.cds;Parent=g202.t1
lcl|TmoDt5_rgH0X_scaff_1	CDS	1321936	1322092	-	ID=g202.t1.cds;Parent=g202.t1
lcl|TmoDt5_rgH0X_scaff_1	CDS	1322132	1322166	-	ID=g202.t1.cds;Parent=g202.t1
lcl|TmoDt5_rgH0X_scaff_1	CDS	1324757	1324831	+	ID=g203.t1.cds;Parent=g203.t1
lcl|TmoDt5_rgH0X_scaff_1	CDS	1326669	1326917	+	ID=g203.t1.cds;Parent=g203.t1
lcl|TmoDt5_rgH0X_scaff_1	CDS	1330295	1330965	+	ID=g203.t1.cds;Parent=g203.t1
lcl|TmoDt5_rgH0X_scaff_1	CDS	1331014	1331221	+	ID=g203.t1.cds;Parent=g203.t1
lcl|TmoDt5_rgH0X_scaff_1	CDS	1331260	1331355	+	ID=g203.t1.cds;Parent=g203.t1
lcl|TmoDt5_rgH0X_scaff_1	CDS	1331741	1332082	+	ID=g203.t1.cds;Parent=g203.t1
lcl|TmoDt5_rgH0X_scaff_1	CDS	1332134	1332315	+	ID=g203.t1.cds;Parent=g203.t1
lcl|TmoDt5_rgH0X_scaff_1	CDS	1332363	1333248	+	ID=g203.t1.cds;Parent=g203.t1
lcl|TmoDt5_rgH0X_scaff_1	CDS	1333295	1333466	+	ID=g203.t1.cds;Parent=g203.t1
lcl|TmoDt5_rgH0X_scaff_1	CDS	1333522	1333974	+	ID=g203.t1.cds;Parent=g203.t1
lcl|TmoDt5_rgH0X_scaff_1	CDS	1334028	1334305	+	ID=g203.t1.cds;Parent=g203.t1
lcl|TmoDt5_rgH0X_scaff_1	CDS	1334357	1335914	+	ID=g203.t1.cds;Parent=g203.t1
lcl|TmoDt5_rgH0X_scaff_1	CDS	1335970	1336229	+	ID=g203.t1.cds;Parent=g203.t1
lcl|TmoDt5_rgH0X_scaff_1	CDS	1336285	1337001	+	ID=g203.t1.cds;Parent=g203.t1
lcl|TmoDt5_rgH0X_scaff_1	CDS	1339388	1339808	-	ID=g204.t1.cds;Parent=g204.t1
lcl|TmoDt5_rgH0X_scaff_1	CDS	1344936	1345134	-	ID=g204.t1.cds;Parent=g204.t1
lcl|TmoDt5_rgH0X_scaff_1	CDS	1351834	1351888	-	ID=g204.t1.cds;Parent=g204.t1
lcl|TmoDt5_rgH0X_scaff_1	CDS	1351931	1352077	+	ID=g205.t1.cds;Parent=g205.t1
lcl|TmoDt5_rgH0X_scaff_1	CDS	1353545	1353838	+	ID=g205.t1.cds;Parent=g205.t1
lcl|TmoDt5_rgH0X_scaff_1	CDS	1363643	1363882	+	ID=g206.t1.cds;Parent=g206.t1
lcl|TmoDt5_rgH0X_scaff_1	CDS	1367842	1367964	+	ID=g207.t1.cds;Parent=g207.t1
lcl|TmoDt5_rgH0X_scaff_1	CDS	1369133	1369264	+	ID=g207.t1.cds;Parent=g207.t1
lcl|TmoDt5_rgH0X_scaff_1	CDS	1369356	1369429	+	ID=g207.t1.cds;Parent=g207.t1
lcl|TmoDt5_rgH0X_scaff_1	CDS	1369482	1369521	+	ID=g207.t1.cds;Parent=g207.t1
lcl|TmoDt5_rgH0X_scaff_1	CDS	1371291	1371339	+	ID=g208.t1.cds;Parent=g208.t1
lcl|TmoDt5_rgH0X_scaff_1	CDS	1371390	1371456	+	ID=g208.t1.cds;Parent=g208.t1
lcl|TmoDt5_rgH0X_scaff_1	CDS	1371511	1371687	+	ID=g208.t1.cds;Parent=g208.t1
lcl|TmoDt5_rgH0X_scaff_1	CDS	1371737	1372282	+	ID=g208.t1.cds;Parent=g208.t1
lcl|TmoDt5_rgH0X_scaff_1	CDS	1372341	1372672	+	ID=g208.t1.cds;Parent=g208.t1
lcl|TmoDt5_rgH0X_scaff_1	CDS	1372722	1372951	+	ID=g208.t1.cds;Parent=g208.t1
lcl|TmoDt5_rgH0X_scaff_1	CDS	1373006	1373284	+	ID=g208.t1.cds;Parent=g208.t1
lcl|TmoDt5_rgH0X_scaff_1	CDS	1373377	1373499	-	ID=g209.t1.cds;Parent=g209.t1
lcl|TmoDt5_rgH0X_scaff_1	CDS	1373551	1373687	-	ID=g209.t1.cds;Parent=g209.t1
lcl|TmoDt5_rgH0X_scaff_1	CDS	1373735	1373864	-	ID=g209.t1.cds;Parent=g209.t1
lcl|TmoDt5_rgH0X_scaff_1	CDS	1374495	1374549	+	ID=g210.t1.cds;Parent=g210.t1
lcl|TmoDt5_rgH0X_scaff_1	CDS	1374605	1374647	+	ID=g210.t1.cds;Parent=g210.t1
lcl|TmoDt5_rgH0X_scaff_1	CDS	1374699	1375040	+	ID=g210.t1.cds;Parent=g210.t1
lcl|TmoDt5_rgH0X_scaff_1	CDS	1375090	1375162	+	ID=g210.t1.cds;Parent=g210.t1
lcl|TmoDt5_rgH0X_scaff_1	CDS	1375213	1375398	+	ID=g210.t1.cds;Parent=g210.t1
lcl|TmoDt5_rgH0X_scaff_1	CDS	1375417	1375527	-	ID=g211.t1.cds;Parent=g211.t1
lcl|TmoDt5_rgH0X_scaff_1	CDS	1376257	1377098	+	ID=g212.t1.cds;Parent=g212.t1
lcl|TmoDt5_rgH0X_scaff_1	CDS	1377152	1377338	+	ID=g212.t1.cds;Parent=g212.t1
lcl|TmoDt5_rgH0X_scaff_1	CDS	1377528	1377837	+	ID=g212.t1.cds;Parent=g212.t1
lcl|TmoDt5_rgH0X_scaff_1	CDS	1377886	1378307	+	ID=g212.t1.cds;Parent=g212.t1
lcl|TmoDt5_rgH0X_scaff_1	CDS	1378346	1378594	+	ID=g213.t1.cds;Parent=g213.t1
lcl|TmoDt5_rgH0X_scaff_1	CDS	1378647	1379405	+	ID=g213.t1.cds;Parent=g213.t1
lcl|TmoDt5_rgH0X_scaff_1	CDS	1379453	1379897	+	ID=g213.t1.cds;Parent=g213.t1
lcl|TmoDt5_rgH0X_scaff_1	CDS	1381605	1382242	+	ID=g213.t1.cds;Parent=g213.t1
lcl|TmoDt5_rgH0X_scaff_1	CDS	1382926	1383153	+	ID=g214.t1.cds;Parent=g214.t1
lcl|TmoDt5_rgH0X_scaff_1	CDS	1388616	1389286	+	ID=g214.t1.cds;Parent=g214.t1
lcl|TmoDt5_rgH0X_scaff_1	CDS	1389335	1389458	+	ID=g214.t1.cds;Parent=g214.t1
lcl|TmoDt5_rgH0X_scaff_1	CDS	1389502	1389678	+	ID=g214.t1.cds;Parent=g214.t1
lcl|TmoDt5_rgH0X_scaff_1	CDS	1390064	1390405	+	ID=g214.t1.cds;Parent=g214.t1
lcl|TmoDt5_rgH0X_scaff_1	CDS	1390456	1390637	+	ID=g214.t1.cds;Parent=g214.t1
lcl|TmoDt5_rgH0X_scaff_1	CDS	1390685	1391787	+	ID=g214.t1.cds;Parent=g214.t1
lcl|TmoDt5_rgH0X_scaff_1	CDS	1391844	1392296	+	ID=g214.t1.cds;Parent=g214.t1
lcl|TmoDt5_rgH0X_scaff_1	CDS	1392350	1392627	+	ID=g214.t1.cds;Parent=g214.t1
lcl|TmoDt5_rgH0X_scaff_1	CDS	1392680	1394057	+	ID=g214.t1.cds;Parent=g214.t1
lcl|TmoDt5_rgH0X_scaff_1	CDS	1394114	1394236	+	ID=g214.t1.cds;Parent=g214.t1
lcl|TmoDt5_rgH0X_scaff_1	CDS	1394292	1394551	+	ID=g214.t1.cds;Parent=g214.t1
lcl|TmoDt5_rgH0X_scaff_1	CDS	1394606	1395322	+	ID=g214.t1.cds;Parent=g214.t1
lcl|TmoDt5_rgH0X_scaff_1	CDS	1399544	1399598	+	ID=g215.t1.cds;Parent=g215.t1
lcl|TmoDt5_rgH0X_scaff_1	CDS	1399666	1400273	+	ID=g215.t1.cds;Parent=g215.t1
lcl|TmoDt5_rgH0X_scaff_1	CDS	1400540	1400851	+	ID=g215.t1.cds;Parent=g215.t1
lcl|TmoDt5_rgH0X_scaff_1	CDS	1400904	1401062	+	ID=g215.t1.cds;Parent=g215.t1
lcl|TmoDt5_rgH0X_scaff_1	CDS	1401109	1402195	+	ID=g215.t1.cds;Parent=g215.t1
lcl|TmoDt5_rgH0X_scaff_1	CDS	1402247	1402523	+	ID=g215.t1.cds;Parent=g215.t1
lcl|TmoDt5_rgH0X_scaff_1	CDS	1402572	1402734	+	ID=g215.t1.cds;Parent=g215.t1
lcl|TmoDt5_rgH0X_scaff_1	CDS	1402966	1403108	-	ID=g216.t1.cds;Parent=g216.t1
lcl|TmoDt5_rgH0X_scaff_1	CDS	1403159	1404259	-	ID=g216.t1.cds;Parent=g216.t1
lcl|TmoDt5_rgH0X_scaff_1	CDS	1405183	1406677	-	ID=g216.t1.cds;Parent=g216.t1
lcl|TmoDt5_rgH0X_scaff_1	CDS	1406854	1407255	-	ID=g216.t1.cds;Parent=g216.t1
lcl|TmoDt5_rgH0X_scaff_1	CDS	1407304	1407439	-	ID=g216.t1.cds;Parent=g216.t1
lcl|TmoDt5_rgH0X_scaff_1	CDS	1407493	1407575	-	ID=g216.t1.cds;Parent=g216.t1
lcl|TmoDt5_rgH0X_scaff_1	CDS	1408265	1408782	+	ID=g217.t1.cds;Parent=g217.t1
lcl|TmoDt5_rgH0X_scaff_1	CDS	1408830	1408956	+	ID=g217.t1.cds;Parent=g217.t1
lcl|TmoDt5_rgH0X_scaff_1	CDS	1409428	1410687	-	ID=g218.t1.cds;Parent=g218.t1
lcl|TmoDt5_rgH0X_scaff_1	CDS	1410946	1411049	-	ID=g218.t1.cds;Parent=g218.t1
lcl|TmoDt5_rgH0X_scaff_1	CDS	1411100	1411160	-	ID=g218.t1.cds;Parent=g218.t1
lcl|TmoDt5_rgH0X_scaff_1	CDS	1411209	1411307	-	ID=g218.t1.cds;Parent=g218.t1
lcl|TmoDt5_rgH0X_scaff_1	CDS	1411652	1411900	+	ID=g219.t1.cds;Parent=g219.t1
lcl|TmoDt5_rgH0X_scaff_1	CDS	1412526	1412786	+	ID=g219.t1.cds;Parent=g219.t1
lcl|TmoDt5_rgH0X_scaff_1	CDS	1412834	1413001	+	ID=g219.t1.cds;Parent=g219.t1
lcl|TmoDt5_rgH0X_scaff_1	CDS	1413370	1416204	+	ID=g220.t1.cds;Parent=g220.t1
lcl|TmoDt5_rgH0X_scaff_1	CDS	1416937	1417095	+	ID=g221.t1.cds;Parent=g221.t1
lcl|TmoDt5_rgH0X_scaff_1	CDS	1420430	1420726	+	ID=g221.t1.cds;Parent=g221.t1
lcl|TmoDt5_rgH0X_scaff_1	CDS	1420785	1420959	+	ID=g221.t1.cds;Parent=g221.t1
lcl|TmoDt5_rgH0X_scaff_1	CDS	1422110	1422423	+	ID=g221.t1.cds;Parent=g221.t1
lcl|TmoDt5_rgH0X_scaff_1	CDS	1422880	1423182	+	ID=g221.t1.cds;Parent=g221.t1
lcl|TmoDt5_rgH0X_scaff_1	CDS	1423207	1423494	-	ID=g222.t1.cds;Parent=g222.t1
lcl|TmoDt5_rgH0X_scaff_1	CDS	1423748	1423860	-	ID=g222.t1.cds;Parent=g222.t1
lcl|TmoDt5_rgH0X_scaff_1	CDS	1426046	1426343	-	ID=g222.t1.cds;Parent=g222.t1
lcl|TmoDt5_rgH0X_scaff_1	CDS	1430354	1430472	+	ID=g223.t1.cds;Parent=g223.t1
lcl|TmoDt5_rgH0X_scaff_1	CDS	1431545	1431851	+	ID=g223.t1.cds;Parent=g223.t1
lcl|TmoDt5_rgH0X_scaff_1	CDS	1434994	1435298	+	ID=g223.t1.cds;Parent=g223.t1
lcl|TmoDt5_rgH0X_scaff_1	CDS	1435468	1435607	+	ID=g223.t1.cds;Parent=g223.t1
lcl|TmoDt5_rgH0X_scaff_1	CDS	1438359	1438589	+	ID=g223.t1.cds;Parent=g223.t1
lcl|TmoDt5_rgH0X_scaff_1	CDS	1438652	1438794	+	ID=g223.t1.cds;Parent=g223.t1
lcl|TmoDt5_rgH0X_scaff_1	CDS	1441531	1441685	+	ID=g224.t1.cds;Parent=g224.t1
lcl|TmoDt5_rgH0X_scaff_1	CDS	1442763	1443003	+	ID=g224.t1.cds;Parent=g224.t1
lcl|TmoDt5_rgH0X_scaff_1	CDS	1444812	1445030	+	ID=g224.t1.cds;Parent=g224.t1
lcl|TmoDt5_rgH0X_scaff_1	CDS	1446301	1446490	-	ID=g225.t1.cds;Parent=g225.t1
lcl|TmoDt5_rgH0X_scaff_1	CDS	1450507	1450595	-	ID=g225.t1.cds;Parent=g225.t1
lcl|TmoDt5_rgH0X_scaff_1	CDS	1454004	1454218	-	ID=g226.t1.cds;Parent=g226.t1
lcl|TmoDt5_rgH0X_scaff_1	CDS	1456961	1457099	-	ID=g226.t1.cds;Parent=g226.t1
lcl|TmoDt5_rgH0X_scaff_1	CDS	1462287	1462694	-	ID=g227.t1.cds;Parent=g227.t1
lcl|TmoDt5_rgH0X_scaff_1	CDS	1470156	1470395	-	ID=g228.t1.cds;Parent=g228.t1
lcl|TmoDt5_rgH0X_scaff_1	CDS	1475282	1475385	+	ID=g229.t1.cds;Parent=g229.t1
lcl|TmoDt5_rgH0X_scaff_1	CDS	1475425	1475516	+	ID=g229.t1.cds;Parent=g229.t1
lcl|TmoDt5_rgH0X_scaff_1	CDS	1475686	1475855	+	ID=g229.t1.cds;Parent=g229.t1
lcl|TmoDt5_rgH0X_scaff_1	CDS	1475950	1476054	+	ID=g229.t1.cds;Parent=g229.t1
lcl|TmoDt5_rgH0X_scaff_1	CDS	1485770	1485877	+	ID=g229.t1.cds;Parent=g229.t1
lcl|TmoDt5_rgH0X_scaff_1	CDS	1489877	1490152	-	ID=g230.t1.cds;Parent=g230.t1
lcl|TmoDt5_rgH0X_scaff_1	CDS	1494987	1495322	-	ID=g231.t1.cds;Parent=g231.t1
lcl|TmoDt5_rgH0X_scaff_1	CDS	1495746	1495838	-	ID=g231.t1.cds;Parent=g231.t1
lcl|TmoDt5_rgH0X_scaff_1	CDS	1495997	1496113	+	ID=g232.t1.cds;Parent=g232.t1
lcl|TmoDt5_rgH0X_scaff_1	CDS	1496590	1496865	+	ID=g232.t1.cds;Parent=g232.t1
lcl|TmoDt5_rgH0X_scaff_1	CDS	1497154	1497312	-	ID=g233.t1.cds;Parent=g233.t1
lcl|TmoDt5_rgH0X_scaff_1	CDS	1498285	1498515	-	ID=g234.t1.cds;Parent=g234.t1
lcl|TmoDt5_rgH0X_scaff_1	CDS	1499134	1499244	-	ID=g234.t1.cds;Parent=g234.t1
lcl|TmoDt5_rgH0X_scaff_1	CDS	1499292	1499414	-	ID=g234.t1.cds;Parent=g234.t1
lcl|TmoDt5_rgH0X_scaff_1	CDS	1504859	1504938	+	ID=g235.t1.cds;Parent=g235.t1
lcl|TmoDt5_rgH0X_scaff_1	CDS	1505108	1505420	+	ID=g235.t1.cds;Parent=g235.t1
lcl|TmoDt5_rgH0X_scaff_1	CDS	1511084	1511455	+	ID=g235.t1.cds;Parent=g235.t1
lcl|TmoDt5_rgH0X_scaff_1	CDS	1511563	1511658	+	ID=g235.t1.cds;Parent=g235.t1
lcl|TmoDt5_rgH0X_scaff_1	CDS	1512052	1512173	+	ID=g235.t1.cds;Parent=g235.t1
lcl|TmoDt5_rgH0X_scaff_1	CDS	1512231	1512357	+	ID=g235.t1.cds;Parent=g235.t1
lcl|TmoDt5_rgH0X_scaff_1	CDS	1512415	1512534	+	ID=g235.t1.cds;Parent=g235.t1
lcl|TmoDt5_rgH0X_scaff_1	CDS	1514011	1514157	+	ID=g235.t1.cds;Parent=g235.t1
lcl|TmoDt5_rgH0X_scaff_1	CDS	1514652	1514792	+	ID=g235.t1.cds;Parent=g235.t1
lcl|TmoDt5_rgH0X_scaff_1	CDS	1514849	1514994	+	ID=g235.t1.cds;Parent=g235.t1
lcl|TmoDt5_rgH0X_scaff_1	CDS	1515051	1515264	+	ID=g235.t1.cds;Parent=g235.t1
lcl|TmoDt5_rgH0X_scaff_1	CDS	1518006	1518258	+	ID=g235.t1.cds;Parent=g235.t1
lcl|TmoDt5_rgH0X_scaff_1	CDS	1518314	1518838	+	ID=g235.t1.cds;Parent=g235.t1
lcl|TmoDt5_rgH0X_scaff_1	CDS	1519366	1519682	+	ID=g235.t1.cds;Parent=g235.t1
lcl|TmoDt5_rgH0X_scaff_1	CDS	1519731	1520186	+	ID=g235.t1.cds;Parent=g235.t1
lcl|TmoDt5_rgH0X_scaff_1	CDS	1520237	1521116	+	ID=g235.t1.cds;Parent=g235.t1
lcl|TmoDt5_rgH0X_scaff_1	CDS	1521168	1521487	+	ID=g235.t1.cds;Parent=g235.t1
lcl|TmoDt5_rgH0X_scaff_1	CDS	1521536	1521715	+	ID=g235.t1.cds;Parent=g235.t1
lcl|TmoDt5_rgH0X_scaff_1	CDS	1522442	1522546	+	ID=g235.t1.cds;Parent=g235.t1
lcl|TmoDt5_rgH0X_scaff_1	CDS	1522620	1522791	+	ID=g235.t1.cds;Parent=g235.t1
lcl|TmoDt5_rgH0X_scaff_1	CDS	1522945	1523163	+	ID=g235.t1.cds;Parent=g235.t1
lcl|TmoDt5_rgH0X_scaff_1	CDS	1523410	1523540	+	ID=g235.t1.cds;Parent=g235.t1
lcl|TmoDt5_rgH0X_scaff_1	CDS	1523988	1524725	+	ID=g235.t1.cds;Parent=g235.t1
lcl|TmoDt5_rgH0X_scaff_1	CDS	1524778	1524953	+	ID=g235.t1.cds;Parent=g235.t1
lcl|TmoDt5_rgH0X_scaff_1	CDS	1525005	1525152	+	ID=g235.t1.cds;Parent=g235.t1
lcl|TmoDt5_rgH0X_scaff_1	CDS	1525208	1525331	+	ID=g235.t1.cds;Parent=g235.t1
lcl|TmoDt5_rgH0X_scaff_1	CDS	1525384	1525553	+	ID=g235.t1.cds;Parent=g235.t1
lcl|TmoDt5_rgH0X_scaff_1	CDS	1532853	1533092	+	ID=g236.t1.cds;Parent=g236.t1
lcl|TmoDt5_rgH0X_scaff_1	CDS	1534310	1534630	-	ID=g237.t1.cds;Parent=g237.t1
lcl|TmoDt5_rgH0X_scaff_1	CDS	1537430	1537750	+	ID=g238.t1.cds;Parent=g238.t1
lcl|TmoDt5_rgH0X_scaff_1	CDS	1542829	1543162	-	ID=g239.t1.cds;Parent=g239.t1
lcl|TmoDt5_rgH0X_scaff_1	CDS	1543640	1543810	-	ID=g239.t1.cds;Parent=g239.t1
lcl|TmoDt5_rgH0X_scaff_1	CDS	1543851	1543985	-	ID=g239.t1.cds;Parent=g239.t1
lcl|TmoDt5_rgH0X_scaff_1	CDS	1546087	1546156	-	ID=g239.t1.cds;Parent=g239.t1
lcl|TmoDt5_rgH0X_scaff_1	CDS	1549143	1549341	-	ID=g239.t1.cds;Parent=g239.t1
lcl|TmoDt5_rgH0X_scaff_1	CDS	1549956	1550036	-	ID=g239.t1.cds;Parent=g239.t1
lcl|TmoDt5_rgH0X_scaff_1	CDS	1564766	1565644	-	ID=g240.t1.cds;Parent=g240.t1
lcl|TmoDt5_rgH0X_scaff_1	CDS	1565709	1565947	-	ID=g240.t1.cds;Parent=g240.t1
lcl|TmoDt5_rgH0X_scaff_1	CDS	1566118	1566157	-	ID=g240.t1.cds;Parent=g240.t1
lcl|TmoDt5_rgH0X_scaff_1	CDS	1572378	1573687	-	ID=g241.t1.cds;Parent=g241.t1
lcl|TmoDt5_rgH0X_scaff_1	CDS	1578633	1578706	-	ID=g241.t1.cds;Parent=g241.t1
lcl|TmoDt5_rgH0X_scaff_1	CDS	1579619	1579755	-	ID=g241.t1.cds;Parent=g241.t1
lcl|TmoDt5_rgH0X_scaff_1	CDS	1581534	1581638	-	ID=g242.t1.cds;Parent=g242.t1
lcl|TmoDt5_rgH0X_scaff_1	CDS	1581692	1581763	-	ID=g242.t1.cds;Parent=g242.t1
lcl|TmoDt5_rgH0X_scaff_1	CDS	1586383	1586646	+	ID=g243.t1.cds;Parent=g243.t1
lcl|TmoDt5_rgH0X_scaff_1	CDS	1586749	1586866	+	ID=g243.t1.cds;Parent=g243.t1
lcl|TmoDt5_rgH0X_scaff_1	CDS	1590027	1590129	+	ID=g243.t1.cds;Parent=g243.t1
lcl|TmoDt5_rgH0X_scaff_1	CDS	1590183	1590344	+	ID=g243.t1.cds;Parent=g243.t1
lcl|TmoDt5_rgH0X_scaff_1	CDS	1590578	1590632	+	ID=g243.t1.cds;Parent=g243.t1
lcl|TmoDt5_rgH0X_scaff_1	CDS	1590802	1590954	+	ID=g243.t1.cds;Parent=g243.t1
lcl|TmoDt5_rgH0X_scaff_1	CDS	1591806	1591824	+	ID=g244.t1.cds;Parent=g244.t1
lcl|TmoDt5_rgH0X_scaff_1	CDS	1591890	1592143	+	ID=g244.t1.cds;Parent=g244.t1
lcl|TmoDt5_rgH0X_scaff_1	CDS	1592197	1592727	+	ID=g244.t1.cds;Parent=g244.t1
lcl|TmoDt5_rgH0X_scaff_1	CDS	1592882	1593140	+	ID=g244.t1.cds;Parent=g244.t1
lcl|TmoDt5_rgH0X_scaff_1	CDS	1593192	1593629	+	ID=g244.t1.cds;Parent=g244.t1
lcl|TmoDt5_rgH0X_scaff_1	CDS	1593795	1593991	+	ID=g244.t1.cds;Parent=g244.t1
lcl|TmoDt5_rgH0X_scaff_1	CDS	1594049	1594204	+	ID=g244.t1.cds;Parent=g244.t1
lcl|TmoDt5_rgH0X_scaff_1	CDS	1595294	1595592	-	ID=g245.t1.cds;Parent=g245.t1
lcl|TmoDt5_rgH0X_scaff_1	CDS	1595640	1595724	-	ID=g245.t1.cds;Parent=g245.t1
lcl|TmoDt5_rgH0X_scaff_1	CDS	1595773	1595931	-	ID=g245.t1.cds;Parent=g245.t1
lcl|TmoDt5_rgH0X_scaff_1	CDS	1595983	1596229	-	ID=g245.t1.cds;Parent=g245.t1
lcl|TmoDt5_rgH0X_scaff_1	CDS	1596284	1596523	-	ID=g245.t1.cds;Parent=g245.t1
lcl|TmoDt5_rgH0X_scaff_1	CDS	1596697	1596767	-	ID=g245.t1.cds;Parent=g245.t1
lcl|TmoDt5_rgH0X_scaff_1	CDS	1596805	1597134	+	ID=g246.t1.cds;Parent=g246.t1
lcl|TmoDt5_rgH0X_scaff_1	CDS	1597650	1597904	-	ID=g247.t1.cds;Parent=g247.t1
lcl|TmoDt5_rgH0X_scaff_1	CDS	1603231	1603263	-	ID=g248.t1.cds;Parent=g248.t1
lcl|TmoDt5_rgH0X_scaff_1	CDS	1603334	1604656	-	ID=g248.t1.cds;Parent=g248.t1
lcl|TmoDt5_rgH0X_scaff_1	CDS	1604715	1605315	-	ID=g248.t1.cds;Parent=g248.t1
lcl|TmoDt5_rgH0X_scaff_1	CDS	1605370	1605653	-	ID=g248.t1.cds;Parent=g248.t1
lcl|TmoDt5_rgH0X_scaff_1	CDS	1606711	1606901	-	ID=g249.t1.cds;Parent=g249.t1
lcl|TmoDt5_rgH0X_scaff_1	CDS	1608828	1609101	-	ID=g249.t1.cds;Parent=g249.t1
lcl|TmoDt5_rgH0X_scaff_1	CDS	1610212	1610499	-	ID=g249.t1.cds;Parent=g249.t1
lcl|TmoDt5_rgH0X_scaff_1	CDS	1612996	1613364	+	ID=g250.t1.cds;Parent=g250.t1
lcl|TmoDt5_rgH0X_scaff_1	CDS	1614124	1614441	-	ID=g251.t1.cds;Parent=g251.t1
lcl|TmoDt5_rgH0X_scaff_1	CDS	1618385	1619005	-	ID=g252.t1.cds;Parent=g252.t1
lcl|TmoDt5_rgH0X_scaff_1	CDS	1624680	1624832	-	ID=g252.t1.cds;Parent=g252.t1
lcl|TmoDt5_rgH0X_scaff_1	CDS	1634338	1634613	-	ID=g253.t1.cds;Parent=g253.t1
lcl|TmoDt5_rgH0X_scaff_1	CDS	1635836	1635994	-	ID=g253.t1.cds;Parent=g253.t1
lcl|TmoDt5_rgH0X_scaff_1	CDS	1636409	1636706	-	ID=g254.t1.cds;Parent=g254.t1
lcl|TmoDt5_rgH0X_scaff_1	CDS	1636750	1636937	-	ID=g254.t1.cds;Parent=g254.t1
lcl|TmoDt5_rgH0X_scaff_1	CDS	1641718	1641850	-	ID=g255.t1.cds;Parent=g255.t1
lcl|TmoDt5_rgH0X_scaff_1	CDS	1642124	1642283	-	ID=g255.t1.cds;Parent=g255.t1
lcl|TmoDt5_rgH0X_scaff_1	CDS	1643714	1643843	-	ID=g255.t1.cds;Parent=g255.t1
lcl|TmoDt5_rgH0X_scaff_1	CDS	1650526	1650712	-	ID=g255.t1.cds;Parent=g255.t1
lcl|TmoDt5_rgH0X_scaff_1	CDS	1650764	1650945	-	ID=g255.t1.cds;Parent=g255.t1
lcl|TmoDt5_rgH0X_scaff_1	CDS	1651018	1651110	-	ID=g255.t1.cds;Parent=g255.t1
lcl|TmoDt5_rgH0X_scaff_1	CDS	1653890	1653954	+	ID=g256.t1.cds;Parent=g256.t1
lcl|TmoDt5_rgH0X_scaff_1	CDS	1663791	1664130	+	ID=g256.t1.cds;Parent=g256.t1
lcl|TmoDt5_rgH0X_scaff_1	CDS	1669379	1669497	-	ID=g257.t1.cds;Parent=g257.t1
lcl|TmoDt5_rgH0X_scaff_1	CDS	1672606	1672681	-	ID=g257.t1.cds;Parent=g257.t1
lcl|TmoDt5_rgH0X_scaff_1	CDS	1674067	1674308	-	ID=g258.t1.cds;Parent=g258.t1
lcl|TmoDt5_rgH0X_scaff_1	CDS	1674599	1674953	-	ID=g258.t1.cds;Parent=g258.t1
lcl|TmoDt5_rgH0X_scaff_1	CDS	1676066	1676125	+	ID=g259.t1.cds;Parent=g259.t1
lcl|TmoDt5_rgH0X_scaff_1	CDS	1677803	1678174	+	ID=g259.t1.cds;Parent=g259.t1
lcl|TmoDt5_rgH0X_scaff_1	CDS	1684173	1684874	-	ID=g260.t1.cds;Parent=g260.t1
lcl|TmoDt5_rgH0X_scaff_1	CDS	1689633	1689803	-	ID=g261.t1.cds;Parent=g261.t1
lcl|TmoDt5_rgH0X_scaff_1	CDS	1691282	1691504	-	ID=g261.t1.cds;Parent=g261.t1
lcl|TmoDt5_rgH0X_scaff_1	CDS	1691782	1691963	-	ID=g261.t1.cds;Parent=g261.t1
lcl|TmoDt5_rgH0X_scaff_1	CDS	1692024	1692176	-	ID=g261.t1.cds;Parent=g261.t1
lcl|TmoDt5_rgH0X_scaff_1	CDS	1694942	1695081	-	ID=g262.t1.cds;Parent=g262.t1
lcl|TmoDt5_rgH0X_scaff_1	CDS	1695129	1695801	-	ID=g262.t1.cds;Parent=g262.t1
lcl|TmoDt5_rgH0X_scaff_1	CDS	1695848	1695946	-	ID=g262.t1.cds;Parent=g262.t1
lcl|TmoDt5_rgH0X_scaff_1	CDS	1695997	1696104	-	ID=g262.t1.cds;Parent=g262.t1
lcl|TmoDt5_rgH0X_scaff_1	CDS	1696459	1696524	+	ID=g263.t1.cds;Parent=g263.t1
lcl|TmoDt5_rgH0X_scaff_1	CDS	1696565	1697717	+	ID=g263.t1.cds;Parent=g263.t1
lcl|TmoDt5_rgH0X_scaff_1	CDS	1697768	1697961	+	ID=g263.t1.cds;Parent=g263.t1
lcl|TmoDt5_rgH0X_scaff_1	CDS	1697964	1698344	-	ID=g264.t1.cds;Parent=g264.t1
lcl|TmoDt5_rgH0X_scaff_1	CDS	1698398	1699528	-	ID=g264.t1.cds;Parent=g264.t1
lcl|TmoDt5_rgH0X_scaff_1	CDS	1700036	1700109	+	ID=g265.t1.cds;Parent=g265.t1
lcl|TmoDt5_rgH0X_scaff_1	CDS	1700153	1700857	+	ID=g265.t1.cds;Parent=g265.t1
lcl|TmoDt5_rgH0X_scaff_1	CDS	1700906	1700993	+	ID=g265.t1.cds;Parent=g265.t1
lcl|TmoDt5_rgH0X_scaff_1	CDS	1701031	1701262	+	ID=g265.t1.cds;Parent=g265.t1
lcl|TmoDt5_rgH0X_scaff_1	CDS	1701315	1701556	+	ID=g265.t1.cds;Parent=g265.t1
lcl|TmoDt5_rgH0X_scaff_1	CDS	1702171	1703574	-	ID=g266.t1.cds;Parent=g266.t1
lcl|TmoDt5_rgH0X_scaff_1	CDS	1703745	1703926	-	ID=g266.t1.cds;Parent=g266.t1
lcl|TmoDt5_rgH0X_scaff_1	CDS	1703976	1704183	-	ID=g266.t1.cds;Parent=g266.t1
lcl|TmoDt5_rgH0X_scaff_1	CDS	1704925	1705062	-	ID=g266.t1.cds;Parent=g266.t1
lcl|TmoDt5_rgH0X_scaff_1	CDS	1711000	1711011	+	ID=g267.t1.cds;Parent=g267.t1
lcl|TmoDt5_rgH0X_scaff_1	CDS	1711066	1711511	+	ID=g267.t1.cds;Parent=g267.t1
lcl|TmoDt5_rgH0X_scaff_1	CDS	1714675	1714800	+	ID=g267.t1.cds;Parent=g267.t1
lcl|TmoDt5_rgH0X_scaff_1	CDS	1714888	1715134	+	ID=g267.t1.cds;Parent=g267.t1
lcl|TmoDt5_rgH0X_scaff_1	CDS	1721419	1721485	+	ID=g268.t1.cds;Parent=g268.t1
lcl|TmoDt5_rgH0X_scaff_1	CDS	1723167	1723285	+	ID=g268.t1.cds;Parent=g268.t1
lcl|TmoDt5_rgH0X_scaff_1	CDS	1728461	1728875	-	ID=g269.t1.cds;Parent=g269.t1
lcl|TmoDt5_rgH0X_scaff_1	CDS	1731445	1731569	-	ID=g269.t1.cds;Parent=g269.t1
lcl|TmoDt5_rgH0X_scaff_1	CDS	1741008	1741036	+	ID=g270.t1.cds;Parent=g270.t1
lcl|TmoDt5_rgH0X_scaff_1	CDS	1741082	1741163	+	ID=g270.t1.cds;Parent=g270.t1
lcl|TmoDt5_rgH0X_scaff_1	CDS	1741237	1741418	+	ID=g270.t1.cds;Parent=g270.t1
lcl|TmoDt5_rgH0X_scaff_1	CDS	1741469	1741950	+	ID=g270.t1.cds;Parent=g270.t1
lcl|TmoDt5_rgH0X_scaff_1	CDS	1742195	1742325	+	ID=g270.t1.cds;Parent=g270.t1
lcl|TmoDt5_rgH0X_scaff_1	CDS	1747813	1748030	-	ID=g271.t1.cds;Parent=g271.t1
lcl|TmoDt5_rgH0X_scaff_1	CDS	1748075	1748163	-	ID=g271.t1.cds;Parent=g271.t1
lcl|TmoDt5_rgH0X_scaff_1	CDS	1748390	1748581	-	ID=g271.t1.cds;Parent=g271.t1
lcl|TmoDt5_rgH0X_scaff_1	CDS	1748635	1748703	-	ID=g271.t1.cds;Parent=g271.t1
lcl|TmoDt5_rgH0X_scaff_1	CDS	1751040	1751126	-	ID=g271.t1.cds;Parent=g271.t1
lcl|TmoDt5_rgH0X_scaff_1	CDS	1751175	1751311	-	ID=g271.t1.cds;Parent=g271.t1
lcl|TmoDt5_rgH0X_scaff_1	CDS	1751552	1751730	-	ID=g271.t1.cds;Parent=g271.t1
lcl|TmoDt5_rgH0X_scaff_1	CDS	1751779	1751915	-	ID=g271.t1.cds;Parent=g271.t1
lcl|TmoDt5_rgH0X_scaff_1	CDS	1752067	1752190	-	ID=g271.t1.cds;Parent=g271.t1
lcl|TmoDt5_rgH0X_scaff_1	CDS	1752243	1752423	-	ID=g271.t1.cds;Parent=g271.t1
lcl|TmoDt5_rgH0X_scaff_1	CDS	1753772	1753937	+	ID=g272.t1.cds;Parent=g272.t1
lcl|TmoDt5_rgH0X_scaff_1	CDS	1753986	1754231	+	ID=g272.t1.cds;Parent=g272.t1
lcl|TmoDt5_rgH0X_scaff_1	CDS	1754290	1754527	+	ID=g272.t1.cds;Parent=g272.t1
lcl|TmoDt5_rgH0X_scaff_1	CDS	1754577	1754897	+	ID=g272.t1.cds;Parent=g272.t1
lcl|TmoDt5_rgH0X_scaff_1	CDS	1755060	1755789	+	ID=g272.t1.cds;Parent=g272.t1
lcl|TmoDt5_rgH0X_scaff_1	CDS	1756346	1756703	-	ID=g273.t1.cds;Parent=g273.t1
lcl|TmoDt5_rgH0X_scaff_1	CDS	1756754	1756983	-	ID=g273.t1.cds;Parent=g273.t1
lcl|TmoDt5_rgH0X_scaff_1	CDS	1757036	1757543	-	ID=g273.t1.cds;Parent=g273.t1
lcl|TmoDt5_rgH0X_scaff_1	CDS	1757591	1757690	-	ID=g273.t1.cds;Parent=g273.t1
lcl|TmoDt5_rgH0X_scaff_1	CDS	1757737	1757794	-	ID=g273.t1.cds;Parent=g273.t1
lcl|TmoDt5_rgH0X_scaff_1	CDS	1757963	1758416	-	ID=g273.t1.cds;Parent=g273.t1
lcl|TmoDt5_rgH0X_scaff_1	CDS	1758470	1758938	-	ID=g273.t1.cds;Parent=g273.t1
lcl|TmoDt5_rgH0X_scaff_1	CDS	1758987	1759075	-	ID=g273.t1.cds;Parent=g273.t1
lcl|TmoDt5_rgH0X_scaff_1	CDS	1761682	1761891	-	ID=g273.t1.cds;Parent=g273.t1
lcl|TmoDt5_rgH0X_scaff_1	CDS	1762334	1762776	-	ID=g273.t1.cds;Parent=g273.t1
lcl|TmoDt5_rgH0X_scaff_1	CDS	1764305	1764647	-	ID=g273.t1.cds;Parent=g273.t1
lcl|TmoDt5_rgH0X_scaff_1	CDS	1764749	1764970	-	ID=g273.t1.cds;Parent=g273.t1
lcl|TmoDt5_rgH0X_scaff_1	CDS	1765019	1765239	-	ID=g273.t1.cds;Parent=g273.t1
lcl|TmoDt5_rgH0X_scaff_1	CDS	1765479	1765853	-	ID=g274.t1.cds;Parent=g274.t1
lcl|TmoDt5_rgH0X_scaff_1	CDS	1765906	1766103	-	ID=g274.t1.cds;Parent=g274.t1
lcl|TmoDt5_rgH0X_scaff_1	CDS	1768890	1769194	+	ID=g275.t1.cds;Parent=g275.t1
lcl|TmoDt5_rgH0X_scaff_1	CDS	1771633	1771873	+	ID=g275.t1.cds;Parent=g275.t1
lcl|TmoDt5_rgH0X_scaff_1	CDS	1774813	1775112	+	ID=g276.t1.cds;Parent=g276.t1
lcl|TmoDt5_rgH0X_scaff_1	CDS	1780157	1780354	+	ID=g277.t1.cds;Parent=g277.t1
lcl|TmoDt5_rgH0X_scaff_1	CDS	1780407	1780589	+	ID=g277.t1.cds;Parent=g277.t1
lcl|TmoDt5_rgH0X_scaff_1	CDS	1781189	1781638	-	ID=g278.t1.cds;Parent=g278.t1
lcl|TmoDt5_rgH0X_scaff_1	CDS	1782158	1782244	+	ID=g279.t1.cds;Parent=g279.t1
lcl|TmoDt5_rgH0X_scaff_1	CDS	1783517	1783958	+	ID=g279.t1.cds;Parent=g279.t1
lcl|TmoDt5_rgH0X_scaff_1	CDS	1784011	1784026	+	ID=g279.t1.cds;Parent=g279.t1
lcl|TmoDt5_rgH0X_scaff_1	CDS	1784391	1784600	+	ID=g279.t1.cds;Parent=g279.t1
lcl|TmoDt5_rgH0X_scaff_1	CDS	1787201	1788314	+	ID=g279.t1.cds;Parent=g279.t1
lcl|TmoDt5_rgH0X_scaff_1	CDS	1788482	1788688	+	ID=g279.t1.cds;Parent=g279.t1
lcl|TmoDt5_rgH0X_scaff_1	CDS	1788791	1789240	+	ID=g280.t1.cds;Parent=g280.t1
lcl|TmoDt5_rgH0X_scaff_1	CDS	1789293	1789522	+	ID=g280.t1.cds;Parent=g280.t1
lcl|TmoDt5_rgH0X_scaff_1	CDS	1789573	1790047	+	ID=g280.t1.cds;Parent=g280.t1
lcl|TmoDt5_rgH0X_scaff_1	CDS	1790484	1791328	-	ID=g281.t1.cds;Parent=g281.t1
lcl|TmoDt5_rgH0X_scaff_1	CDS	1791375	1791694	-	ID=g281.t1.cds;Parent=g281.t1
lcl|TmoDt5_rgH0X_scaff_1	CDS	1791745	1791982	-	ID=g281.t1.cds;Parent=g281.t1
lcl|TmoDt5_rgH0X_scaff_1	CDS	1792041	1792286	-	ID=g281.t1.cds;Parent=g281.t1
lcl|TmoDt5_rgH0X_scaff_1	CDS	1792335	1792500	-	ID=g281.t1.cds;Parent=g281.t1
lcl|TmoDt5_rgH0X_scaff_1	CDS	1793295	1793340	+	ID=g282.t1.cds;Parent=g282.t1
lcl|TmoDt5_rgH0X_scaff_1	CDS	1793387	1793603	+	ID=g282.t1.cds;Parent=g282.t1
lcl|TmoDt5_rgH0X_scaff_1	CDS	1793657	1794030	+	ID=g282.t1.cds;Parent=g282.t1
lcl|TmoDt5_rgH0X_scaff_1	CDS	1794083	1794311	+	ID=g282.t1.cds;Parent=g282.t1
lcl|TmoDt5_rgH0X_scaff_1	CDS	1794357	1794493	+	ID=g282.t1.cds;Parent=g282.t1
lcl|TmoDt5_rgH0X_scaff_1	CDS	1794542	1794720	+	ID=g282.t1.cds;Parent=g282.t1
lcl|TmoDt5_rgH0X_scaff_1	CDS	1794771	1794912	+	ID=g282.t1.cds;Parent=g282.t1
lcl|TmoDt5_rgH0X_scaff_1	CDS	1794960	1795095	+	ID=g282.t1.cds;Parent=g282.t1
lcl|TmoDt5_rgH0X_scaff_1	CDS	1795144	1795306	+	ID=g282.t1.cds;Parent=g282.t1
lcl|TmoDt5_rgH0X_scaff_1	CDS	1798464	1798577	+	ID=g283.t1.cds;Parent=g283.t1
lcl|TmoDt5_rgH0X_scaff_1	CDS	1799067	1799545	+	ID=g283.t1.cds;Parent=g283.t1
lcl|TmoDt5_rgH0X_scaff_1	CDS	1799595	1799677	+	ID=g283.t1.cds;Parent=g283.t1
lcl|TmoDt5_rgH0X_scaff_1	CDS	1799728	1800148	+	ID=g283.t1.cds;Parent=g283.t1
lcl|TmoDt5_rgH0X_scaff_1	CDS	1800215	1800506	+	ID=g283.t1.cds;Parent=g283.t1
lcl|TmoDt5_rgH0X_scaff_1	CDS	1800808	1800858	+	ID=g284.t1.cds;Parent=g284.t1
lcl|TmoDt5_rgH0X_scaff_1	CDS	1800908	1800992	+	ID=g284.t1.cds;Parent=g284.t1
lcl|TmoDt5_rgH0X_scaff_1	CDS	1801039	1801130	+	ID=g284.t1.cds;Parent=g284.t1
lcl|TmoDt5_rgH0X_scaff_1	CDS	1801179	1801299	+	ID=g284.t1.cds;Parent=g284.t1
lcl|TmoDt5_rgH0X_scaff_1	CDS	1801349	1801419	+	ID=g284.t1.cds;Parent=g284.t1
lcl|TmoDt5_rgH0X_scaff_1	CDS	1801467	1801505	+	ID=g284.t1.cds;Parent=g284.t1
lcl|TmoDt5_rgH0X_scaff_1	CDS	1802905	1802952	+	ID=g285.t1.cds;Parent=g285.t1
lcl|TmoDt5_rgH0X_scaff_1	CDS	1803007	1803091	+	ID=g285.t1.cds;Parent=g285.t1
lcl|TmoDt5_rgH0X_scaff_1	CDS	1803138	1803226	+	ID=g285.t1.cds;Parent=g285.t1
lcl|TmoDt5_rgH0X_scaff_1	CDS	1803278	1803398	+	ID=g285.t1.cds;Parent=g285.t1
lcl|TmoDt5_rgH0X_scaff_1	CDS	1803444	1803514	+	ID=g285.t1.cds;Parent=g285.t1
lcl|TmoDt5_rgH0X_scaff_1	CDS	1803564	1803593	+	ID=g285.t1.cds;Parent=g285.t1
lcl|TmoDt5_rgH0X_scaff_1	CDS	1803813	1803860	+	ID=g286.t1.cds;Parent=g286.t1
lcl|TmoDt5_rgH0X_scaff_1	CDS	1803906	1803990	+	ID=g286.t1.cds;Parent=g286.t1
lcl|TmoDt5_rgH0X_scaff_1	CDS	1804040	1804131	+	ID=g286.t1.cds;Parent=g286.t1
lcl|TmoDt5_rgH0X_scaff_1	CDS	1804188	1804308	+	ID=g286.t1.cds;Parent=g286.t1
lcl|TmoDt5_rgH0X_scaff_1	CDS	1804356	1804456	+	ID=g286.t1.cds;Parent=g286.t1
lcl|TmoDt5_rgH0X_scaff_1	CDS	1806097	1806135	-	ID=g287.t1.cds;Parent=g287.t1
lcl|TmoDt5_rgH0X_scaff_1	CDS	1806184	1806254	-	ID=g287.t1.cds;Parent=g287.t1
lcl|TmoDt5_rgH0X_scaff_1	CDS	1806304	1806424	-	ID=g287.t1.cds;Parent=g287.t1
lcl|TmoDt5_rgH0X_scaff_1	CDS	1806476	1806564	-	ID=g287.t1.cds;Parent=g287.t1
lcl|TmoDt5_rgH0X_scaff_1	CDS	1806615	1806699	-	ID=g287.t1.cds;Parent=g287.t1
lcl|TmoDt5_rgH0X_scaff_1	CDS	1806747	1806794	-	ID=g287.t1.cds;Parent=g287.t1
lcl|TmoDt5_rgH0X_scaff_1	CDS	1809275	1809329	-	ID=g288.t1.cds;Parent=g288.t1
lcl|TmoDt5_rgH0X_scaff_1	CDS	1809379	1809463	-	ID=g288.t1.cds;Parent=g288.t1
lcl|TmoDt5_rgH0X_scaff_1	CDS	1809517	1809634	-	ID=g288.t1.cds;Parent=g288.t1
lcl|TmoDt5_rgH0X_scaff_1	CDS	1809682	1809770	-	ID=g288.t1.cds;Parent=g288.t1
lcl|TmoDt5_rgH0X_scaff_1	CDS	1809820	1809904	-	ID=g288.t1.cds;Parent=g288.t1
lcl|TmoDt5_rgH0X_scaff_1	CDS	1809959	1810014	-	ID=g288.t1.cds;Parent=g288.t1
lcl|TmoDt5_rgH0X_scaff_1	CDS	1810606	1810668	-	ID=g288.t1.cds;Parent=g288.t1
lcl|TmoDt5_rgH0X_scaff_1	CDS	1810719	1810836	-	ID=g288.t1.cds;Parent=g288.t1
lcl|TmoDt5_rgH0X_scaff_1	CDS	1810885	1810973	-	ID=g288.t1.cds;Parent=g288.t1
lcl|TmoDt5_rgH0X_scaff_1	CDS	1811023	1811107	-	ID=g288.t1.cds;Parent=g288.t1
lcl|TmoDt5_rgH0X_scaff_1	CDS	1811155	1811202	-	ID=g288.t1.cds;Parent=g288.t1
lcl|TmoDt5_rgH0X_scaff_1	CDS	1811889	1812222	-	ID=g289.t1.cds;Parent=g289.t1
lcl|TmoDt5_rgH0X_scaff_1	CDS	1812318	1812406	-	ID=g289.t1.cds;Parent=g289.t1
lcl|TmoDt5_rgH0X_scaff_1	CDS	1812457	1812643	-	ID=g289.t1.cds;Parent=g289.t1
lcl|TmoDt5_rgH0X_scaff_1	CDS	1812851	1812978	-	ID=g289.t1.cds;Parent=g289.t1
lcl|TmoDt5_rgH0X_scaff_1	CDS	1813033	1813220	-	ID=g289.t1.cds;Parent=g289.t1
lcl|TmoDt5_rgH0X_scaff_1	CDS	1813273	1813393	-	ID=g289.t1.cds;Parent=g289.t1
lcl|TmoDt5_rgH0X_scaff_1	CDS	1813437	1813526	-	ID=g289.t1.cds;Parent=g289.t1
lcl|TmoDt5_rgH0X_scaff_1	CDS	1814137	1814340	+	ID=g290.t1.cds;Parent=g290.t1
lcl|TmoDt5_rgH0X_scaff_1	CDS	1814926	1815324	-	ID=g291.t1.cds;Parent=g291.t1
lcl|TmoDt5_rgH0X_scaff_1	CDS	1818479	1818744	+	ID=g292.t1.cds;Parent=g292.t1
lcl|TmoDt5_rgH0X_scaff_1	CDS	1823012	1823057	+	ID=g292.t1.cds;Parent=g292.t1
lcl|TmoDt5_rgH0X_scaff_1	CDS	1823072	1823450	-	ID=g293.t1.cds;Parent=g293.t1
lcl|TmoDt5_rgH0X_scaff_1	CDS	1823508	1823623	-	ID=g293.t1.cds;Parent=g293.t1
lcl|TmoDt5_rgH0X_scaff_1	CDS	1829182	1829537	+	ID=g294.t1.cds;Parent=g294.t1
lcl|TmoDt5_rgH0X_scaff_1	CDS	1834314	1834344	+	ID=g294.t1.cds;Parent=g294.t1
lcl|TmoDt5_rgH0X_scaff_1	CDS	1837011	1837244	+	ID=g294.t1.cds;Parent=g294.t1
lcl|TmoDt5_rgH0X_scaff_1	CDS	1842270	1842566	+	ID=g295.t1.cds;Parent=g295.t1
lcl|TmoDt5_rgH0X_scaff_1	CDS	1845382	1845642	-	ID=g296.t1.cds;Parent=g296.t1
lcl|TmoDt5_rgH0X_scaff_1	CDS	1848373	1848732	-	ID=g297.t1.cds;Parent=g297.t1
lcl|TmoDt5_rgH0X_scaff_1	CDS	1851388	1851597	+	ID=g298.t1.cds;Parent=g298.t1
lcl|TmoDt5_rgH0X_scaff_1	CDS	1853175	1853567	-	ID=g299.t1.cds;Parent=g299.t1
lcl|TmoDt5_rgH0X_scaff_1	CDS	1854540	1854808	+	ID=g300.t1.cds;Parent=g300.t1
lcl|TmoDt5_rgH0X_scaff_1	CDS	1855143	1855348	+	ID=g300.t1.cds;Parent=g300.t1
lcl|TmoDt5_rgH0X_scaff_1	CDS	1855439	1856848	+	ID=g300.t1.cds;Parent=g300.t1
lcl|TmoDt5_rgH0X_scaff_1	CDS	1856899	1857413	+	ID=g300.t1.cds;Parent=g300.t1
lcl|TmoDt5_rgH0X_scaff_1	CDS	1857472	1857562	+	ID=g300.t1.cds;Parent=g300.t1
lcl|TmoDt5_rgH0X_scaff_1	CDS	1857616	1858085	+	ID=g300.t1.cds;Parent=g300.t1
lcl|TmoDt5_rgH0X_scaff_1	CDS	1858135	1858266	+	ID=g300.t1.cds;Parent=g300.t1
lcl|TmoDt5_rgH0X_scaff_1	CDS	1858316	1858805	+	ID=g300.t1.cds;Parent=g300.t1
lcl|TmoDt5_rgH0X_scaff_1	CDS	1858863	1858987	+	ID=g300.t1.cds;Parent=g300.t1
lcl|TmoDt5_rgH0X_scaff_1	CDS	1859714	1859760	-	ID=g301.t1.cds;Parent=g301.t1
lcl|TmoDt5_rgH0X_scaff_1	CDS	1859810	1859948	-	ID=g301.t1.cds;Parent=g301.t1
lcl|TmoDt5_rgH0X_scaff_1	CDS	1860222	1861006	-	ID=g301.t1.cds;Parent=g301.t1
lcl|TmoDt5_rgH0X_scaff_1	CDS	1861067	1861385	-	ID=g301.t1.cds;Parent=g301.t1
lcl|TmoDt5_rgH0X_scaff_1	CDS	1861436	1861501	-	ID=g301.t1.cds;Parent=g301.t1
lcl|TmoDt5_rgH0X_scaff_1	CDS	1862333	1862614	-	ID=g301.t1.cds;Parent=g301.t1
lcl|TmoDt5_rgH0X_scaff_1	CDS	1862678	1862804	-	ID=g301.t1.cds;Parent=g301.t1
lcl|TmoDt5_rgH0X_scaff_1	CDS	1862851	1863035	-	ID=g301.t1.cds;Parent=g301.t1
lcl|TmoDt5_rgH0X_scaff_1	CDS	1863094	1863262	-	ID=g301.t1.cds;Parent=g301.t1
lcl|TmoDt5_rgH0X_scaff_1	CDS	1863313	1863473	-	ID=g301.t1.cds;Parent=g301.t1
lcl|TmoDt5_rgH0X_scaff_1	CDS	1863521	1863714	-	ID=g301.t1.cds;Parent=g301.t1
lcl|TmoDt5_rgH0X_scaff_1	CDS	1863764	1863840	-	ID=g301.t1.cds;Parent=g301.t1
lcl|TmoDt5_rgH0X_scaff_1	CDS	1863891	1864102	-	ID=g301.t1.cds;Parent=g301.t1
lcl|TmoDt5_rgH0X_scaff_1	CDS	1864152	1864345	-	ID=g301.t1.cds;Parent=g301.t1
lcl|TmoDt5_rgH0X_scaff_1	CDS	1864392	1864587	-	ID=g301.t1.cds;Parent=g301.t1
lcl|TmoDt5_rgH0X_scaff_1	CDS	1865440	1865462	+	ID=g302.t1.cds;Parent=g302.t1
lcl|TmoDt5_rgH0X_scaff_1	CDS	1865522	1865685	+	ID=g302.t1.cds;Parent=g302.t1
lcl|TmoDt5_rgH0X_scaff_1	CDS	1865734	1866094	+	ID=g302.t1.cds;Parent=g302.t1
lcl|TmoDt5_rgH0X_scaff_1	CDS	1866142	1866262	+	ID=g302.t1.cds;Parent=g302.t1
lcl|TmoDt5_rgH0X_scaff_1	CDS	1866316	1866467	+	ID=g302.t1.cds;Parent=g302.t1
lcl|TmoDt5_rgH0X_scaff_1	CDS	1866557	1866837	+	ID=g302.t1.cds;Parent=g302.t1
lcl|TmoDt5_rgH0X_scaff_1	CDS	1866891	1867377	+	ID=g302.t1.cds;Parent=g302.t1
lcl|TmoDt5_rgH0X_scaff_1	CDS	1867427	1868159	+	ID=g302.t1.cds;Parent=g302.t1
lcl|TmoDt5_rgH0X_scaff_1	CDS	1868280	1868491	+	ID=g302.t1.cds;Parent=g302.t1
lcl|TmoDt5_rgH0X_scaff_1	CDS	1868546	1868671	+	ID=g302.t1.cds;Parent=g302.t1
lcl|TmoDt5_rgH0X_scaff_1	CDS	1868719	1869298	+	ID=g302.t1.cds;Parent=g302.t1
lcl|TmoDt5_rgH0X_scaff_1	CDS	1869348	1869449	+	ID=g302.t1.cds;Parent=g302.t1
lcl|TmoDt5_rgH0X_scaff_1	CDS	1872305	1872701	-	ID=g303.t1.cds;Parent=g303.t1
lcl|TmoDt5_rgH0X_scaff_1	CDS	1872765	1872784	-	ID=g303.t1.cds;Parent=g303.t1
lcl|TmoDt5_rgH0X_scaff_1	CDS	1885367	1885549	+	ID=g304.t1.cds;Parent=g304.t1
lcl|TmoDt5_rgH0X_scaff_1	CDS	1887717	1887940	+	ID=g305.t1.cds;Parent=g305.t1
lcl|TmoDt5_rgH0X_scaff_1	CDS	1888050	1888548	+	ID=g305.t1.cds;Parent=g305.t1
lcl|TmoDt5_rgH0X_scaff_1	CDS	1890055	1890151	-	ID=g306.t1.cds;Parent=g306.t1
lcl|TmoDt5_rgH0X_scaff_1	CDS	1890359	1890591	-	ID=g306.t1.cds;Parent=g306.t1
lcl|TmoDt5_rgH0X_scaff_1	CDS	1890672	1890731	-	ID=g306.t1.cds;Parent=g306.t1
lcl|TmoDt5_rgH0X_scaff_1	CDS	1891660	1891929	-	ID=g307.t1.cds;Parent=g307.t1
lcl|TmoDt5_rgH0X_scaff_1	CDS	1893068	1893313	-	ID=g308.t1.cds;Parent=g308.t1
lcl|TmoDt5_rgH0X_scaff_1	CDS	1893321	1893653	-	ID=g309.t1.cds;Parent=g309.t1
lcl|TmoDt5_rgH0X_scaff_1	CDS	1894480	1894610	-	ID=g309.t1.cds;Parent=g309.t1
lcl|TmoDt5_rgH0X_scaff_1	CDS	1894664	1894847	-	ID=g309.t1.cds;Parent=g309.t1
lcl|TmoDt5_rgH0X_scaff_1	CDS	1896259	1896372	-	ID=g309.t1.cds;Parent=g309.t1
lcl|TmoDt5_rgH0X_scaff_1	CDS	1896509	1896570	+	ID=g310.t1.cds;Parent=g310.t1
lcl|TmoDt5_rgH0X_scaff_1	CDS	1901633	1902195	+	ID=g310.t1.cds;Parent=g310.t1
lcl|TmoDt5_rgH0X_scaff_1	CDS	1902293	1902459	+	ID=g310.t1.cds;Parent=g310.t1
lcl|TmoDt5_rgH0X_scaff_1	CDS	1904223	1904462	+	ID=g311.t1.cds;Parent=g311.t1
lcl|TmoDt5_rgH0X_scaff_1	CDS	1905009	1905161	+	ID=g311.t1.cds;Parent=g311.t1
lcl|TmoDt5_rgH0X_scaff_1	CDS	1905387	1905496	+	ID=g312.t1.cds;Parent=g312.t1
lcl|TmoDt5_rgH0X_scaff_1	CDS	1907611	1907833	+	ID=g312.t1.cds;Parent=g312.t1
lcl|TmoDt5_rgH0X_scaff_1	CDS	1910392	1910655	-	ID=g313.t1.cds;Parent=g313.t1
lcl|TmoDt5_rgH0X_scaff_1	CDS	1910728	1911861	+	ID=g314.t1.cds;Parent=g314.t1
lcl|TmoDt5_rgH0X_scaff_1	CDS	1912896	1913075	+	ID=g314.t1.cds;Parent=g314.t1
lcl|TmoDt5_rgH0X_scaff_1	CDS	1913131	1913275	+	ID=g314.t1.cds;Parent=g314.t1
lcl|TmoDt5_rgH0X_scaff_1	CDS	1913379	1913574	+	ID=g314.t1.cds;Parent=g314.t1
lcl|TmoDt5_rgH0X_scaff_1	CDS	1913634	1913799	+	ID=g314.t1.cds;Parent=g314.t1
lcl|TmoDt5_rgH0X_scaff_1	CDS	1918872	1919037	+	ID=g315.t1.cds;Parent=g315.t1
lcl|TmoDt5_rgH0X_scaff_1	CDS	1919087	1919292	+	ID=g315.t1.cds;Parent=g315.t1
lcl|TmoDt5_rgH0X_scaff_1	CDS	1919344	1919532	+	ID=g315.t1.cds;Parent=g315.t1
lcl|TmoDt5_rgH0X_scaff_1	CDS	1919573	1919785	+	ID=g315.t1.cds;Parent=g315.t1
lcl|TmoDt5_rgH0X_scaff_1	CDS	1919831	1920089	+	ID=g315.t1.cds;Parent=g315.t1
lcl|TmoDt5_rgH0X_scaff_1	CDS	1920139	1920959	+	ID=g315.t1.cds;Parent=g315.t1
lcl|TmoDt5_rgH0X_scaff_1	CDS	1921547	1922280	-	ID=g316.t1.cds;Parent=g316.t1
lcl|TmoDt5_rgH0X_scaff_1	CDS	1922569	1922665	-	ID=g316.t1.cds;Parent=g316.t1
lcl|TmoDt5_rgH0X_scaff_1	CDS	1934559	1934580	-	ID=g317.t1.cds;Parent=g317.t1
lcl|TmoDt5_rgH0X_scaff_1	CDS	1934636	1934892	-	ID=g317.t1.cds;Parent=g317.t1
lcl|TmoDt5_rgH0X_scaff_1	CDS	1939847	1939987	-	ID=g318.t1.cds;Parent=g318.t1
lcl|TmoDt5_rgH0X_scaff_1	CDS	1940036	1940566	-	ID=g318.t1.cds;Parent=g318.t1
lcl|TmoDt5_rgH0X_scaff_1	CDS	1940822	1940895	+	ID=g319.t1.cds;Parent=g319.t1
lcl|TmoDt5_rgH0X_scaff_1	CDS	1940945	1941269	+	ID=g319.t1.cds;Parent=g319.t1
lcl|TmoDt5_rgH0X_scaff_1	CDS	1941316	1941534	+	ID=g319.t1.cds;Parent=g319.t1
lcl|TmoDt5_rgH0X_scaff_1	CDS	1941575	1941843	+	ID=g319.t1.cds;Parent=g319.t1
lcl|TmoDt5_rgH0X_scaff_1	CDS	1941890	1942129	+	ID=g319.t1.cds;Parent=g319.t1
lcl|TmoDt5_rgH0X_scaff_1	CDS	1942177	1942654	+	ID=g319.t1.cds;Parent=g319.t1
lcl|TmoDt5_rgH0X_scaff_1	CDS	1942702	1942914	+	ID=g319.t1.cds;Parent=g319.t1
lcl|TmoDt5_rgH0X_scaff_1	CDS	1942965	1943090	+	ID=g319.t1.cds;Parent=g319.t1
lcl|TmoDt5_rgH0X_scaff_1	CDS	1943418	1943495	+	ID=g320.t1.cds;Parent=g320.t1
lcl|TmoDt5_rgH0X_scaff_1	CDS	1943545	1943835	+	ID=g320.t1.cds;Parent=g320.t1
lcl|TmoDt5_rgH0X_scaff_1	CDS	1943883	1944023	+	ID=g320.t1.cds;Parent=g320.t1
lcl|TmoDt5_rgH0X_scaff_1	CDS	1944075	1944366	+	ID=g320.t1.cds;Parent=g320.t1
lcl|TmoDt5_rgH0X_scaff_1	CDS	1944439	1944604	+	ID=g320.t1.cds;Parent=g320.t1
lcl|TmoDt5_rgH0X_scaff_1	CDS	1944660	1944675	+	ID=g320.t1.cds;Parent=g320.t1
lcl|TmoDt5_rgH0X_scaff_1	CDS	1945269	1945658	-	ID=g321.t1.cds;Parent=g321.t1
lcl|TmoDt5_rgH0X_scaff_1	CDS	1945818	1945943	-	ID=g321.t1.cds;Parent=g321.t1
lcl|TmoDt5_rgH0X_scaff_1	CDS	1946019	1946152	-	ID=g321.t1.cds;Parent=g321.t1
lcl|TmoDt5_rgH0X_scaff_1	CDS	1946207	1946334	-	ID=g321.t1.cds;Parent=g321.t1
lcl|TmoDt5_rgH0X_scaff_1	CDS	1946637	1946832	-	ID=g321.t1.cds;Parent=g321.t1
lcl|TmoDt5_rgH0X_scaff_1	CDS	1947335	1947417	-	ID=g321.t1.cds;Parent=g321.t1
lcl|TmoDt5_rgH0X_scaff_1	CDS	1953698	1953921	-	ID=g321.t1.cds;Parent=g321.t1
lcl|TmoDt5_rgH0X_scaff_1	CDS	1954030	1954097	-	ID=g321.t1.cds;Parent=g321.t1
lcl|TmoDt5_rgH0X_scaff_1	CDS	1954147	1954324	-	ID=g321.t1.cds;Parent=g321.t1
lcl|TmoDt5_rgH0X_scaff_1	CDS	1955650	1956190	+	ID=g322.t1.cds;Parent=g322.t1
lcl|TmoDt5_rgH0X_scaff_1	CDS	1956445	1956581	+	ID=g322.t1.cds;Parent=g322.t1
lcl|TmoDt5_rgH0X_scaff_1	CDS	1968074	1968127	-	ID=g323.t1.cds;Parent=g323.t1
lcl|TmoDt5_rgH0X_scaff_1	CDS	1968182	1968395	-	ID=g323.t1.cds;Parent=g323.t1
lcl|TmoDt5_rgH0X_scaff_1	CDS	1968610	1968851	-	ID=g323.t1.cds;Parent=g323.t1
lcl|TmoDt5_rgH0X_scaff_1	CDS	1968898	1969170	-	ID=g323.t1.cds;Parent=g323.t1
lcl|TmoDt5_rgH0X_scaff_1	CDS	1969216	1969594	-	ID=g323.t1.cds;Parent=g323.t1
lcl|TmoDt5_rgH0X_scaff_1	CDS	1969642	1969720	-	ID=g323.t1.cds;Parent=g323.t1
lcl|TmoDt5_rgH0X_scaff_1	CDS	1969771	1970188	-	ID=g323.t1.cds;Parent=g323.t1
lcl|TmoDt5_rgH0X_scaff_1	CDS	1970239	1970343	-	ID=g323.t1.cds;Parent=g323.t1
lcl|TmoDt5_rgH0X_scaff_1	CDS	1970393	1970467	-	ID=g323.t1.cds;Parent=g323.t1
lcl|TmoDt5_rgH0X_scaff_1	CDS	1970517	1970672	-	ID=g323.t1.cds;Parent=g323.t1
lcl|TmoDt5_rgH0X_scaff_1	CDS	1970723	1971585	-	ID=g323.t1.cds;Parent=g323.t1
lcl|TmoDt5_rgH0X_scaff_1	CDS	1971632	1971763	-	ID=g323.t1.cds;Parent=g323.t1
lcl|TmoDt5_rgH0X_scaff_1	CDS	1971811	1972063	-	ID=g323.t1.cds;Parent=g323.t1
lcl|TmoDt5_rgH0X_scaff_1	CDS	1972109	1972261	-	ID=g323.t1.cds;Parent=g323.t1
lcl|TmoDt5_rgH0X_scaff_1	CDS	1972308	1972418	-	ID=g323.t1.cds;Parent=g323.t1
lcl|TmoDt5_rgH0X_scaff_1	CDS	1972466	1972547	-	ID=g323.t1.cds;Parent=g323.t1
lcl|TmoDt5_rgH0X_scaff_1	CDS	1972908	1973014	-	ID=g323.t1.cds;Parent=g323.t1
lcl|TmoDt5_rgH0X_scaff_1	CDS	1973810	1973943	+	ID=g324.t1.cds;Parent=g324.t1
lcl|TmoDt5_rgH0X_scaff_1	CDS	1973999	1974133	+	ID=g324.t1.cds;Parent=g324.t1
lcl|TmoDt5_rgH0X_scaff_1	CDS	1974187	1974332	+	ID=g324.t1.cds;Parent=g324.t1
lcl|TmoDt5_rgH0X_scaff_1	CDS	1974380	1974541	+	ID=g324.t1.cds;Parent=g324.t1
lcl|TmoDt5_rgH0X_scaff_1	CDS	1974595	1974689	+	ID=g324.t1.cds;Parent=g324.t1
lcl|TmoDt5_rgH0X_scaff_1	CDS	1974908	1974962	+	ID=g325.t1.cds;Parent=g325.t1
lcl|TmoDt5_rgH0X_scaff_1	CDS	1975010	1975265	+	ID=g325.t1.cds;Parent=g325.t1
lcl|TmoDt5_rgH0X_scaff_1	CDS	1975316	1975526	+	ID=g325.t1.cds;Parent=g325.t1
lcl|TmoDt5_rgH0X_scaff_1	CDS	1975578	1975739	+	ID=g325.t1.cds;Parent=g325.t1
lcl|TmoDt5_rgH0X_scaff_1	CDS	1976146	1977800	+	ID=g326.t1.cds;Parent=g326.t1
lcl|TmoDt5_rgH0X_scaff_1	CDS	1977910	1978168	+	ID=g326.t1.cds;Parent=g326.t1
lcl|TmoDt5_rgH0X_scaff_1	CDS	1978269	1978420	-	ID=g327.t1.cds;Parent=g327.t1
lcl|TmoDt5_rgH0X_scaff_1	CDS	1978545	1978880	-	ID=g327.t1.cds;Parent=g327.t1
lcl|TmoDt5_rgH0X_scaff_1	CDS	1978936	1980314	-	ID=g327.t1.cds;Parent=g327.t1
lcl|TmoDt5_rgH0X_scaff_1	CDS	1980370	1980398	-	ID=g327.t1.cds;Parent=g327.t1
lcl|TmoDt5_rgH0X_scaff_1	CDS	1980508	1980636	+	ID=g328.t1.cds;Parent=g328.t1
lcl|TmoDt5_rgH0X_scaff_1	CDS	1980694	1981986	+	ID=g328.t1.cds;Parent=g328.t1
lcl|TmoDt5_rgH0X_scaff_1	CDS	1982405	1985595	-	ID=g329.t1.cds;Parent=g329.t1
lcl|TmoDt5_rgH0X_scaff_1	CDS	1985653	1985855	-	ID=g329.t1.cds;Parent=g329.t1
lcl|TmoDt5_rgH0X_scaff_1	CDS	1985912	1986026	-	ID=g329.t1.cds;Parent=g329.t1
lcl|TmoDt5_rgH0X_scaff_1	CDS	1986080	1986968	-	ID=g329.t1.cds;Parent=g329.t1
lcl|TmoDt5_rgH0X_scaff_1	CDS	1987109	1989412	-	ID=g329.t1.cds;Parent=g329.t1
lcl|TmoDt5_rgH0X_scaff_1	CDS	1989580	1989987	-	ID=g329.t1.cds;Parent=g329.t1
lcl|TmoDt5_rgH0X_scaff_1	CDS	1990878	1991003	-	ID=g329.t1.cds;Parent=g329.t1
lcl|TmoDt5_rgH0X_scaff_1	CDS	1991453	1991629	-	ID=g329.t1.cds;Parent=g329.t1
lcl|TmoDt5_rgH0X_scaff_1	CDS	1996859	1997264	+	ID=g330.t1.cds;Parent=g330.t1
lcl|TmoDt5_rgH0X_scaff_1	CDS	1997315	1997466	+	ID=g330.t1.cds;Parent=g330.t1
lcl|TmoDt5_rgH0X_scaff_1	CDS	1997513	1997617	+	ID=g330.t1.cds;Parent=g330.t1
lcl|TmoDt5_rgH0X_scaff_1	CDS	1998314	1998529	-	ID=g331.t1.cds;Parent=g331.t1
lcl|TmoDt5_rgH0X_scaff_1	CDS	1999518	1999927	-	ID=g331.t1.cds;Parent=g331.t1
lcl|TmoDt5_rgH0X_scaff_1	CDS	1999973	2000146	-	ID=g331.t1.cds;Parent=g331.t1
lcl|TmoDt5_rgH0X_scaff_1	CDS	2000190	2000297	-	ID=g331.t1.cds;Parent=g331.t1
lcl|TmoDt5_rgH0X_scaff_1	CDS	2000350	2000524	-	ID=g331.t1.cds;Parent=g331.t1
lcl|TmoDt5_rgH0X_scaff_1	CDS	2001424	2001590	+	ID=g332.t1.cds;Parent=g332.t1
lcl|TmoDt5_rgH0X_scaff_1	CDS	2001832	2002013	+	ID=g332.t1.cds;Parent=g332.t1
lcl|TmoDt5_rgH0X_scaff_1	CDS	2002082	2002149	+	ID=g332.t1.cds;Parent=g332.t1
lcl|TmoDt5_rgH0X_scaff_1	CDS	2002200	2002333	+	ID=g332.t1.cds;Parent=g332.t1
lcl|TmoDt5_rgH0X_scaff_1	CDS	2003076	2003301	+	ID=g332.t1.cds;Parent=g332.t1
lcl|TmoDt5_rgH0X_scaff_1	CDS	2003754	2003927	-	ID=g333.t1.cds;Parent=g333.t1
lcl|TmoDt5_rgH0X_scaff_1	CDS	2003975	2004132	-	ID=g333.t1.cds;Parent=g333.t1
lcl|TmoDt5_rgH0X_scaff_1	CDS	2004184	2004550	-	ID=g333.t1.cds;Parent=g333.t1
lcl|TmoDt5_rgH0X_scaff_1	CDS	2004738	2004767	-	ID=g333.t1.cds;Parent=g333.t1
lcl|TmoDt5_rgH0X_scaff_1	CDS	2004987	2005943	+	ID=g334.t1.cds;Parent=g334.t1
lcl|TmoDt5_rgH0X_scaff_1	CDS	2006136	2006312	+	ID=g335.t1.cds;Parent=g335.t1
lcl|TmoDt5_rgH0X_scaff_1	CDS	2006362	2006885	+	ID=g335.t1.cds;Parent=g335.t1
lcl|TmoDt5_rgH0X_scaff_1	CDS	2006942	2007248	+	ID=g335.t1.cds;Parent=g335.t1
lcl|TmoDt5_rgH0X_scaff_1	CDS	2013330	2013449	+	ID=g336.t1.cds;Parent=g336.t1
lcl|TmoDt5_rgH0X_scaff_1	CDS	2013498	2013707	+	ID=g336.t1.cds;Parent=g336.t1
lcl|TmoDt5_rgH0X_scaff_1	CDS	2020807	2021932	+	ID=g337.t1.cds;Parent=g337.t1
lcl|TmoDt5_rgH0X_scaff_1	CDS	2022813	2023597	+	ID=g337.t1.cds;Parent=g337.t1
lcl|TmoDt5_rgH0X_scaff_1	CDS	2026348	2026466	+	ID=g338.t1.cds;Parent=g338.t1
lcl|TmoDt5_rgH0X_scaff_1	CDS	2026521	2026814	+	ID=g338.t1.cds;Parent=g338.t1
lcl|TmoDt5_rgH0X_scaff_1	CDS	2026905	2027492	+	ID=g338.t1.cds;Parent=g338.t1
lcl|TmoDt5_rgH0X_scaff_1	CDS	2028266	2028508	+	ID=g338.t1.cds;Parent=g338.t1
lcl|TmoDt5_rgH0X_scaff_1	CDS	2028749	2028846	+	ID=g338.t1.cds;Parent=g338.t1
lcl|TmoDt5_rgH0X_scaff_1	CDS	2028998	2029065	+	ID=g338.t1.cds;Parent=g338.t1
lcl|TmoDt5_rgH0X_scaff_1	CDS	2029116	2029249	+	ID=g338.t1.cds;Parent=g338.t1
lcl|TmoDt5_rgH0X_scaff_1	CDS	2029302	2029539	+	ID=g338.t1.cds;Parent=g338.t1
lcl|TmoDt5_rgH0X_scaff_1	CDS	2029643	2029664	+	ID=g339.t1.cds;Parent=g339.t1
lcl|TmoDt5_rgH0X_scaff_1	CDS	2029721	2029890	+	ID=g339.t1.cds;Parent=g339.t1
lcl|TmoDt5_rgH0X_scaff_1	CDS	2029993	2030166	-	ID=g340.t1.cds;Parent=g340.t1
lcl|TmoDt5_rgH0X_scaff_1	CDS	2030214	2030371	-	ID=g340.t1.cds;Parent=g340.t1
lcl|TmoDt5_rgH0X_scaff_1	CDS	2030424	2030727	-	ID=g340.t1.cds;Parent=g340.t1
lcl|TmoDt5_rgH0X_scaff_1	CDS	2030854	2030913	+	ID=g341.t1.cds;Parent=g341.t1
lcl|TmoDt5_rgH0X_scaff_1	CDS	2031210	2032184	+	ID=g341.t1.cds;Parent=g341.t1
lcl|TmoDt5_rgH0X_scaff_1	CDS	2032377	2032553	+	ID=g342.t1.cds;Parent=g342.t1
lcl|TmoDt5_rgH0X_scaff_1	CDS	2032603	2032728	+	ID=g342.t1.cds;Parent=g342.t1
lcl|TmoDt5_rgH0X_scaff_1	CDS	2039505	2039624	+	ID=g343.t1.cds;Parent=g343.t1
lcl|TmoDt5_rgH0X_scaff_1	CDS	2039673	2039919	+	ID=g343.t1.cds;Parent=g343.t1
lcl|TmoDt5_rgH0X_scaff_1	CDS	2039967	2040017	+	ID=g343.t1.cds;Parent=g343.t1
lcl|TmoDt5_rgH0X_scaff_1	CDS	2040067	2040405	+	ID=g343.t1.cds;Parent=g343.t1
lcl|TmoDt5_rgH0X_scaff_1	CDS	2045122	2045205	+	ID=g343.t1.cds;Parent=g343.t1
lcl|TmoDt5_rgH0X_scaff_1	CDS	2045255	2045367	+	ID=g343.t1.cds;Parent=g343.t1
lcl|TmoDt5_rgH0X_scaff_1	CDS	2045416	2045662	+	ID=g343.t1.cds;Parent=g343.t1
lcl|TmoDt5_rgH0X_scaff_1	CDS	2045710	2046284	+	ID=g343.t1.cds;Parent=g343.t1
lcl|TmoDt5_rgH0X_scaff_1	CDS	2053122	2053149	+	ID=g344.t1.cds;Parent=g344.t1
lcl|TmoDt5_rgH0X_scaff_1	CDS	2053199	2053311	+	ID=g344.t1.cds;Parent=g344.t1
lcl|TmoDt5_rgH0X_scaff_1	CDS	2053360	2053606	+	ID=g344.t1.cds;Parent=g344.t1
lcl|TmoDt5_rgH0X_scaff_1	CDS	2053654	2053704	+	ID=g344.t1.cds;Parent=g344.t1
lcl|TmoDt5_rgH0X_scaff_1	CDS	2053755	2054093	+	ID=g344.t1.cds;Parent=g344.t1
lcl|TmoDt5_rgH0X_scaff_1	CDS	2054242	2054327	+	ID=g344.t1.cds;Parent=g344.t1
lcl|TmoDt5_rgH0X_scaff_1	CDS	2054383	2054582	+	ID=g344.t1.cds;Parent=g344.t1
lcl|TmoDt5_rgH0X_scaff_1	CDS	2054638	2054704	+	ID=g344.t1.cds;Parent=g344.t1
lcl|TmoDt5_rgH0X_scaff_1	CDS	2058997	2059116	+	ID=g345.t1.cds;Parent=g345.t1
lcl|TmoDt5_rgH0X_scaff_1	CDS	2059165	2059411	+	ID=g345.t1.cds;Parent=g345.t1
lcl|TmoDt5_rgH0X_scaff_1	CDS	2059458	2059508	+	ID=g345.t1.cds;Parent=g345.t1
lcl|TmoDt5_rgH0X_scaff_1	CDS	2059562	2059996	+	ID=g345.t1.cds;Parent=g345.t1
lcl|TmoDt5_rgH0X_scaff_1	CDS	2060054	2060139	+	ID=g345.t1.cds;Parent=g345.t1
lcl|TmoDt5_rgH0X_scaff_1	CDS	2060191	2060390	+	ID=g345.t1.cds;Parent=g345.t1
lcl|TmoDt5_rgH0X_scaff_1	CDS	2060441	2060552	+	ID=g345.t1.cds;Parent=g345.t1
lcl|TmoDt5_rgH0X_scaff_1	CDS	2061823	2061850	+	ID=g346.t1.cds;Parent=g346.t1
lcl|TmoDt5_rgH0X_scaff_1	CDS	2061900	2062012	+	ID=g346.t1.cds;Parent=g346.t1
lcl|TmoDt5_rgH0X_scaff_1	CDS	2062058	2062304	+	ID=g346.t1.cds;Parent=g346.t1
lcl|TmoDt5_rgH0X_scaff_1	CDS	2062354	2062404	+	ID=g346.t1.cds;Parent=g346.t1
lcl|TmoDt5_rgH0X_scaff_1	CDS	2062453	2062882	+	ID=g346.t1.cds;Parent=g346.t1
lcl|TmoDt5_rgH0X_scaff_1	CDS	2063102	2063269	+	ID=g346.t1.cds;Parent=g346.t1
lcl|TmoDt5_rgH0X_scaff_1	CDS	2063320	2063431	+	ID=g346.t1.cds;Parent=g346.t1
lcl|TmoDt5_rgH0X_scaff_1	CDS	2063521	2063771	-	ID=g347.t1.cds;Parent=g347.t1
lcl|TmoDt5_rgH0X_scaff_1	CDS	2066377	2066672	-	ID=g347.t1.cds;Parent=g347.t1
lcl|TmoDt5_rgH0X_scaff_1	CDS	2069812	2069825	-	ID=g347.t1.cds;Parent=g347.t1
lcl|TmoDt5_rgH0X_scaff_1	CDS	2071107	2071337	+	ID=g348.t1.cds;Parent=g348.t1
lcl|TmoDt5_rgH0X_scaff_1	CDS	2072565	2072831	+	ID=g349.t1.cds;Parent=g349.t1
lcl|TmoDt5_rgH0X_scaff_1	CDS	2074854	2075157	-	ID=g350.t1.cds;Parent=g350.t1
lcl|TmoDt5_rgH0X_scaff_1	CDS	2075257	2075466	-	ID=g350.t1.cds;Parent=g350.t1
lcl|TmoDt5_rgH0X_scaff_1	CDS	2075604	2075818	-	ID=g350.t1.cds;Parent=g350.t1
lcl|TmoDt5_rgH0X_scaff_1	CDS	2075924	2075944	-	ID=g350.t1.cds;Parent=g350.t1
lcl|TmoDt5_rgH0X_scaff_1	CDS	2078044	2078251	+	ID=g351.t1.cds;Parent=g351.t1
lcl|TmoDt5_rgH0X_scaff_1	CDS	2078649	2078842	+	ID=g351.t1.cds;Parent=g351.t1
lcl|TmoDt5_rgH0X_scaff_1	CDS	2081099	2081347	-	ID=g352.t1.cds;Parent=g352.t1
lcl|TmoDt5_rgH0X_scaff_1	CDS	2081479	2081570	-	ID=g352.t1.cds;Parent=g352.t1
lcl|TmoDt5_rgH0X_scaff_1	CDS	2082164	2082347	-	ID=g352.t1.cds;Parent=g352.t1
lcl|TmoDt5_rgH0X_scaff_1	CDS	2084655	2085287	-	ID=g353.t1.cds;Parent=g353.t1
lcl|TmoDt5_rgH0X_scaff_1	CDS	2092441	2092558	+	ID=g354.t1.cds;Parent=g354.t1
lcl|TmoDt5_rgH0X_scaff_1	CDS	2092597	2092851	+	ID=g354.t1.cds;Parent=g354.t1
lcl|TmoDt5_rgH0X_scaff_1	CDS	2093114	2093433	+	ID=g354.t1.cds;Parent=g354.t1
lcl|TmoDt5_rgH0X_scaff_1	CDS	2098019	2098447	+	ID=g355.t1.cds;Parent=g355.t1
lcl|TmoDt5_rgH0X_scaff_1	CDS	2099887	2101012	+	ID=g356.t1.cds;Parent=g356.t1
lcl|TmoDt5_rgH0X_scaff_1	CDS	2102226	2102630	+	ID=g356.t1.cds;Parent=g356.t1
lcl|TmoDt5_rgH0X_scaff_1	CDS	2104579	2104662	+	ID=g356.t1.cds;Parent=g356.t1
lcl|TmoDt5_rgH0X_scaff_1	CDS	2104712	2104824	+	ID=g356.t1.cds;Parent=g356.t1
lcl|TmoDt5_rgH0X_scaff_1	CDS	2104873	2105119	+	ID=g356.t1.cds;Parent=g356.t1
lcl|TmoDt5_rgH0X_scaff_1	CDS	2105167	2105703	+	ID=g356.t1.cds;Parent=g356.t1
lcl|TmoDt5_rgH0X_scaff_1	CDS	2105757	2105842	+	ID=g356.t1.cds;Parent=g356.t1
lcl|TmoDt5_rgH0X_scaff_1	CDS	2105898	2106097	+	ID=g356.t1.cds;Parent=g356.t1
lcl|TmoDt5_rgH0X_scaff_1	CDS	2106153	2106253	+	ID=g356.t1.cds;Parent=g356.t1
lcl|TmoDt5_rgH0X_scaff_1	CDS	2110739	2110851	+	ID=g356.t1.cds;Parent=g356.t1
lcl|TmoDt5_rgH0X_scaff_1	CDS	2110900	2111146	+	ID=g356.t1.cds;Parent=g356.t1
lcl|TmoDt5_rgH0X_scaff_1	CDS	2111195	2111245	+	ID=g356.t1.cds;Parent=g356.t1
lcl|TmoDt5_rgH0X_scaff_1	CDS	2111299	2111733	+	ID=g356.t1.cds;Parent=g356.t1
lcl|TmoDt5_rgH0X_scaff_1	CDS	2111791	2111876	+	ID=g356.t1.cds;Parent=g356.t1
lcl|TmoDt5_rgH0X_scaff_1	CDS	2111928	2112127	+	ID=g356.t1.cds;Parent=g356.t1
lcl|TmoDt5_rgH0X_scaff_1	CDS	2112178	2112289	+	ID=g356.t1.cds;Parent=g356.t1
lcl|TmoDt5_rgH0X_scaff_1	CDS	2113629	2113656	+	ID=g357.t1.cds;Parent=g357.t1
lcl|TmoDt5_rgH0X_scaff_1	CDS	2113706	2113818	+	ID=g357.t1.cds;Parent=g357.t1
lcl|TmoDt5_rgH0X_scaff_1	CDS	2113864	2114110	+	ID=g357.t1.cds;Parent=g357.t1
lcl|TmoDt5_rgH0X_scaff_1	CDS	2114160	2114210	+	ID=g357.t1.cds;Parent=g357.t1
lcl|TmoDt5_rgH0X_scaff_1	CDS	2114259	2114693	+	ID=g357.t1.cds;Parent=g357.t1
lcl|TmoDt5_rgH0X_scaff_1	CDS	2114744	2114829	+	ID=g357.t1.cds;Parent=g357.t1
lcl|TmoDt5_rgH0X_scaff_1	CDS	2114885	2115084	+	ID=g357.t1.cds;Parent=g357.t1
lcl|TmoDt5_rgH0X_scaff_1	CDS	2115134	2115245	+	ID=g357.t1.cds;Parent=g357.t1
lcl|TmoDt5_rgH0X_scaff_1	CDS	2115346	2115615	+	ID=g358.t1.cds;Parent=g358.t1
lcl|TmoDt5_rgH0X_scaff_1	CDS	2117388	2117581	+	ID=g358.t1.cds;Parent=g358.t1
lcl|TmoDt5_rgH0X_scaff_1	CDS	2118293	2118450	+	ID=g358.t1.cds;Parent=g358.t1
lcl|TmoDt5_rgH0X_scaff_1	CDS	2118539	2118723	+	ID=g358.t1.cds;Parent=g358.t1
lcl|TmoDt5_rgH0X_scaff_1	CDS	2119589	2119837	-	ID=g359.t1.cds;Parent=g359.t1
lcl|TmoDt5_rgH0X_scaff_1	CDS	2121197	2121262	-	ID=g359.t1.cds;Parent=g359.t1
lcl|TmoDt5_rgH0X_scaff_1	CDS	2121320	2123623	-	ID=g360.t1.cds;Parent=g360.t1
lcl|TmoDt5_rgH0X_scaff_1	CDS	2123790	2123803	+	ID=g361.t1.cds;Parent=g361.t1
lcl|TmoDt5_rgH0X_scaff_1	CDS	2123853	2124072	+	ID=g361.t1.cds;Parent=g361.t1
lcl|TmoDt5_rgH0X_scaff_1	CDS	2127256	2127329	+	ID=g362.t1.cds;Parent=g362.t1
lcl|TmoDt5_rgH0X_scaff_1	CDS	2127390	2127534	+	ID=g362.t1.cds;Parent=g362.t1
lcl|TmoDt5_rgH0X_scaff_1	CDS	2127664	2128065	+	ID=g363.t1.cds;Parent=g363.t1
lcl|TmoDt5_rgH0X_scaff_1	CDS	2129161	2129485	+	ID=g364.t1.cds;Parent=g364.t1
lcl|TmoDt5_rgH0X_scaff_1	CDS	2131410	2131721	+	ID=g364.t1.cds;Parent=g364.t1
lcl|TmoDt5_rgH0X_scaff_1	CDS	2132164	2132425	+	ID=g364.t1.cds;Parent=g364.t1
lcl|TmoDt5_rgH0X_scaff_1	CDS	2134888	2135030	+	ID=g364.t1.cds;Parent=g364.t1
lcl|TmoDt5_rgH0X_scaff_1	CDS	2135371	2135621	+	ID=g364.t1.cds;Parent=g364.t1
lcl|TmoDt5_rgH0X_scaff_1	CDS	2137741	2138061	-	ID=g365.t1.cds;Parent=g365.t1
lcl|TmoDt5_rgH0X_scaff_1	CDS	2138185	2138322	-	ID=g365.t1.cds;Parent=g365.t1
lcl|TmoDt5_rgH0X_scaff_1	CDS	2141771	2142007	-	ID=g366.t1.cds;Parent=g366.t1
lcl|TmoDt5_rgH0X_scaff_1	CDS	2145887	2146159	-	ID=g367.t1.cds;Parent=g367.t1
lcl|TmoDt5_rgH0X_scaff_1	CDS	2146203	2146492	-	ID=g367.t1.cds;Parent=g367.t1
lcl|TmoDt5_rgH0X_scaff_1	CDS	2149337	2149484	-	ID=g367.t1.cds;Parent=g367.t1
lcl|TmoDt5_rgH0X_scaff_1	CDS	2151104	2151308	-	ID=g368.t1.cds;Parent=g368.t1
lcl|TmoDt5_rgH0X_scaff_1	CDS	2151356	2151646	-	ID=g368.t1.cds;Parent=g368.t1
lcl|TmoDt5_rgH0X_scaff_1	CDS	2151747	2151949	-	ID=g368.t1.cds;Parent=g368.t1
lcl|TmoDt5_rgH0X_scaff_1	CDS	2154289	2154470	-	ID=g368.t1.cds;Parent=g368.t1
lcl|TmoDt5_rgH0X_scaff_1	CDS	2155553	2155891	-	ID=g368.t1.cds;Parent=g368.t1
lcl|TmoDt5_rgH0X_scaff_1	CDS	2156030	2156225	-	ID=g368.t1.cds;Parent=g368.t1
lcl|TmoDt5_rgH0X_scaff_1	CDS	2157097	2157553	-	ID=g368.t1.cds;Parent=g368.t1
lcl|TmoDt5_rgH0X_scaff_1	CDS	2157603	2157765	-	ID=g368.t1.cds;Parent=g368.t1
lcl|TmoDt5_rgH0X_scaff_1	CDS	2164842	2165049	-	ID=g368.t1.cds;Parent=g368.t1
lcl|TmoDt5_rgH0X_scaff_1	CDS	2165130	2165312	-	ID=g368.t1.cds;Parent=g368.t1
lcl|TmoDt5_rgH0X_scaff_1	CDS	2167256	2167304	+	ID=g369.t1.cds;Parent=g369.t1
lcl|TmoDt5_rgH0X_scaff_1	CDS	2170093	2170403	+	ID=g369.t1.cds;Parent=g369.t1
lcl|TmoDt5_rgH0X_scaff_1	CDS	2174104	2174360	-	ID=g370.t1.cds;Parent=g370.t1
lcl|TmoDt5_rgH0X_scaff_1	CDS	2177830	2178146	-	ID=g370.t1.cds;Parent=g370.t1
lcl|TmoDt5_rgH0X_scaff_1	CDS	2178422	2178590	-	ID=g370.t1.cds;Parent=g370.t1
lcl|TmoDt5_rgH0X_scaff_1	CDS	2182873	2183005	-	ID=g370.t1.cds;Parent=g370.t1
lcl|TmoDt5_rgH0X_scaff_1	CDS	2183044	2183336	-	ID=g370.t1.cds;Parent=g370.t1
lcl|TmoDt5_rgH0X_scaff_1	CDS	2183596	2183731	-	ID=g370.t1.cds;Parent=g370.t1
lcl|TmoDt5_rgH0X_scaff_1	CDS	2192291	2192473	-	ID=g370.t1.cds;Parent=g370.t1
lcl|TmoDt5_rgH0X_scaff_1	CDS	2194297	2195109	+	ID=g371.t1.cds;Parent=g371.t1
lcl|TmoDt5_rgH0X_scaff_1	CDS	2195157	2195405	+	ID=g371.t1.cds;Parent=g371.t1
lcl|TmoDt5_rgH0X_scaff_1	CDS	2196346	2196431	-	ID=g372.t1.cds;Parent=g372.t1
lcl|TmoDt5_rgH0X_scaff_1	CDS	2196627	2196852	-	ID=g372.t1.cds;Parent=g372.t1
lcl|TmoDt5_rgH0X_scaff_1	CDS	2196897	2197700	-	ID=g372.t1.cds;Parent=g372.t1
lcl|TmoDt5_rgH0X_scaff_1	CDS	2198165	2198247	+	ID=g373.t1.cds;Parent=g373.t1
lcl|TmoDt5_rgH0X_scaff_1	CDS	2198297	2198539	+	ID=g373.t1.cds;Parent=g373.t1
lcl|TmoDt5_rgH0X_scaff_1	CDS	2198590	2198769	+	ID=g373.t1.cds;Parent=g373.t1
lcl|TmoDt5_rgH0X_scaff_1	CDS	2199002	2199522	+	ID=g373.t1.cds;Parent=g373.t1
lcl|TmoDt5_rgH0X_scaff_1	CDS	2199570	2199709	+	ID=g373.t1.cds;Parent=g373.t1
lcl|TmoDt5_rgH0X_scaff_1	CDS	2205844	2205981	-	ID=g374.t1.cds;Parent=g374.t1
lcl|TmoDt5_rgH0X_scaff_1	CDS	2206039	2206056	-	ID=g374.t1.cds;Parent=g374.t1
lcl|TmoDt5_rgH0X_scaff_1	CDS	2206947	2207062	+	ID=g375.t1.cds;Parent=g375.t1
lcl|TmoDt5_rgH0X_scaff_1	CDS	2207138	2207175	+	ID=g375.t1.cds;Parent=g375.t1
lcl|TmoDt5_rgH0X_scaff_1	CDS	2207227	2207525	+	ID=g375.t1.cds;Parent=g375.t1
lcl|TmoDt5_rgH0X_scaff_1	CDS	2208268	2208464	-	ID=g376.t1.cds;Parent=g376.t1
lcl|TmoDt5_rgH0X_scaff_1	CDS	2208514	2208583	-	ID=g376.t1.cds;Parent=g376.t1
lcl|TmoDt5_rgH0X_scaff_1	CDS	2210400	2210693	-	ID=g377.t1.cds;Parent=g377.t1
lcl|TmoDt5_rgH0X_scaff_1	CDS	2211401	2212354	+	ID=g378.t1.cds;Parent=g378.t1
lcl|TmoDt5_rgH0X_scaff_1	CDS	2212473	2213830	-	ID=g379.t1.cds;Parent=g379.t1
lcl|TmoDt5_rgH0X_scaff_1	CDS	2213878	2214181	-	ID=g379.t1.cds;Parent=g379.t1
lcl|TmoDt5_rgH0X_scaff_1	CDS	2215012	2215788	+	ID=g380.t1.cds;Parent=g380.t1
lcl|TmoDt5_rgH0X_scaff_1	CDS	2215843	2216099	+	ID=g380.t1.cds;Parent=g380.t1
lcl|TmoDt5_rgH0X_scaff_1	CDS	2216143	2216739	+	ID=g380.t1.cds;Parent=g380.t1
lcl|TmoDt5_rgH0X_scaff_1	CDS	2216796	2217015	+	ID=g380.t1.cds;Parent=g380.t1
lcl|TmoDt5_rgH0X_scaff_1	CDS	2217064	2217231	+	ID=g380.t1.cds;Parent=g380.t1
lcl|TmoDt5_rgH0X_scaff_1	CDS	2217263	2217826	-	ID=g381.t1.cds;Parent=g381.t1
lcl|TmoDt5_rgH0X_scaff_1	CDS	2217874	2218061	-	ID=g381.t1.cds;Parent=g381.t1
lcl|TmoDt5_rgH0X_scaff_1	CDS	2218115	2218240	-	ID=g381.t1.cds;Parent=g381.t1
lcl|TmoDt5_rgH0X_scaff_1	CDS	2218287	2218438	-	ID=g381.t1.cds;Parent=g381.t1
lcl|TmoDt5_rgH0X_scaff_1	CDS	2218486	2218634	-	ID=g381.t1.cds;Parent=g381.t1
lcl|TmoDt5_rgH0X_scaff_1	CDS	2219038	2219421	-	ID=g382.t1.cds;Parent=g382.t1
lcl|TmoDt5_rgH0X_scaff_1	CDS	2220487	2220557	+	ID=g383.t1.cds;Parent=g383.t1
lcl|TmoDt5_rgH0X_scaff_1	CDS	2223829	2224210	+	ID=g383.t1.cds;Parent=g383.t1
lcl|TmoDt5_rgH0X_scaff_1	CDS	2224403	2224490	+	ID=g384.t1.cds;Parent=g384.t1
lcl|TmoDt5_rgH0X_scaff_1	CDS	2224540	2224745	+	ID=g384.t1.cds;Parent=g384.t1
lcl|TmoDt5_rgH0X_scaff_1	CDS	2226581	2226825	-	ID=g385.t1.cds;Parent=g385.t1
lcl|TmoDt5_rgH0X_scaff_1	CDS	2229640	2229736	-	ID=g385.t1.cds;Parent=g385.t1
lcl|TmoDt5_rgH0X_scaff_1	CDS	2231895	2232305	-	ID=g386.t1.cds;Parent=g386.t1
lcl|TmoDt5_rgH0X_scaff_1	CDS	2235601	2235645	+	ID=g387.t1.cds;Parent=g387.t1
lcl|TmoDt5_rgH0X_scaff_1	CDS	2235692	2235964	+	ID=g387.t1.cds;Parent=g387.t1
lcl|TmoDt5_rgH0X_scaff_1	CDS	2236894	2237081	-	ID=g388.t1.cds;Parent=g388.t1
lcl|TmoDt5_rgH0X_scaff_1	CDS	2237907	2239334	-	ID=g388.t1.cds;Parent=g388.t1
lcl|TmoDt5_rgH0X_scaff_1	CDS	2239387	2239602	-	ID=g388.t1.cds;Parent=g388.t1
lcl|TmoDt5_rgH0X_scaff_1	CDS	2239654	2239825	-	ID=g388.t1.cds;Parent=g388.t1
lcl|TmoDt5_rgH0X_scaff_1	CDS	2241965	2242669	-	ID=g389.t1.cds;Parent=g389.t1
lcl|TmoDt5_rgH0X_scaff_1	CDS	2242705	2243396	-	ID=g390.t1.cds;Parent=g390.t1
lcl|TmoDt5_rgH0X_scaff_1	CDS	2243449	2243664	-	ID=g390.t1.cds;Parent=g390.t1
lcl|TmoDt5_rgH0X_scaff_1	CDS	2243716	2243887	-	ID=g390.t1.cds;Parent=g390.t1
lcl|TmoDt5_rgH0X_scaff_1	CDS	2246134	2246307	-	ID=g391.t1.cds;Parent=g391.t1
lcl|TmoDt5_rgH0X_scaff_1	CDS	2246896	2248334	-	ID=g391.t1.cds;Parent=g391.t1
lcl|TmoDt5_rgH0X_scaff_1	CDS	2248388	2248603	-	ID=g391.t1.cds;Parent=g391.t1
lcl|TmoDt5_rgH0X_scaff_1	CDS	2248655	2248835	-	ID=g391.t1.cds;Parent=g391.t1
lcl|TmoDt5_rgH0X_scaff_1	CDS	2249154	2250073	-	ID=g392.t1.cds;Parent=g392.t1
lcl|TmoDt5_rgH0X_scaff_1	CDS	2250114	2250599	-	ID=g392.t1.cds;Parent=g392.t1
lcl|TmoDt5_rgH0X_scaff_1	CDS	2250648	2250863	-	ID=g392.t1.cds;Parent=g392.t1
lcl|TmoDt5_rgH0X_scaff_1	CDS	2251072	2251087	-	ID=g392.t1.cds;Parent=g392.t1
lcl|TmoDt5_rgH0X_scaff_1	CDS	2251350	2253007	-	ID=g393.t1.cds;Parent=g393.t1
lcl|TmoDt5_rgH0X_scaff_1	CDS	2253057	2253228	-	ID=g393.t1.cds;Parent=g393.t1
lcl|TmoDt5_rgH0X_scaff_1	CDS	2253301	2253365	+	ID=g394.t1.cds;Parent=g394.t1
lcl|TmoDt5_rgH0X_scaff_1	CDS	2253415	2253513	+	ID=g394.t1.cds;Parent=g394.t1
lcl|TmoDt5_rgH0X_scaff_1	CDS	2253829	2253896	+	ID=g394.t1.cds;Parent=g394.t1
lcl|TmoDt5_rgH0X_scaff_1	CDS	2253958	2254145	+	ID=g394.t1.cds;Parent=g394.t1
lcl|TmoDt5_rgH0X_scaff_1	CDS	2255383	2255550	+	ID=g394.t1.cds;Parent=g394.t1
lcl|TmoDt5_rgH0X_scaff_1	CDS	2255603	2255934	+	ID=g394.t1.cds;Parent=g394.t1
lcl|TmoDt5_rgH0X_scaff_1	CDS	2255988	2256468	+	ID=g394.t1.cds;Parent=g394.t1
lcl|TmoDt5_rgH0X_scaff_1	CDS	2262373	2262809	+	ID=g395.t1.cds;Parent=g395.t1
lcl|TmoDt5_rgH0X_scaff_1	CDS	2262861	2263035	+	ID=g395.t1.cds;Parent=g395.t1
lcl|TmoDt5_rgH0X_scaff_1	CDS	2263086	2263378	+	ID=g395.t1.cds;Parent=g395.t1
lcl|TmoDt5_rgH0X_scaff_1	CDS	2263428	2263543	+	ID=g395.t1.cds;Parent=g395.t1
lcl|TmoDt5_rgH0X_scaff_1	CDS	2263598	2263779	+	ID=g395.t1.cds;Parent=g395.t1
lcl|TmoDt5_rgH0X_scaff_1	CDS	2263829	2264014	+	ID=g395.t1.cds;Parent=g395.t1
lcl|TmoDt5_rgH0X_scaff_1	CDS	2264266	2264360	+	ID=g395.t1.cds;Parent=g395.t1
lcl|TmoDt5_rgH0X_scaff_1	CDS	2264418	2266062	+	ID=g395.t1.cds;Parent=g395.t1
lcl|TmoDt5_rgH0X_scaff_1	CDS	2271450	2272412	+	ID=g395.t1.cds;Parent=g395.t1
lcl|TmoDt5_rgH0X_scaff_1	CDS	2272502	2272648	+	ID=g395.t1.cds;Parent=g395.t1
lcl|TmoDt5_rgH0X_scaff_1	CDS	2272732	2272983	+	ID=g395.t1.cds;Parent=g395.t1
lcl|TmoDt5_rgH0X_scaff_1	CDS	2273036	2273599	+	ID=g395.t1.cds;Parent=g395.t1
lcl|TmoDt5_rgH0X_scaff_1	CDS	2273648	2273827	+	ID=g395.t1.cds;Parent=g395.t1
lcl|TmoDt5_rgH0X_scaff_1	CDS	2274359	2274556	+	ID=g396.t1.cds;Parent=g396.t1
lcl|TmoDt5_rgH0X_scaff_1	CDS	2275069	2275141	+	ID=g396.t1.cds;Parent=g396.t1
lcl|TmoDt5_rgH0X_scaff_1	CDS	2275507	2275553	+	ID=g396.t1.cds;Parent=g396.t1
lcl|TmoDt5_rgH0X_scaff_1	CDS	2275806	2276180	+	ID=g396.t1.cds;Parent=g396.t1
lcl|TmoDt5_rgH0X_scaff_1	CDS	2281053	2281232	-	ID=g397.t1.cds;Parent=g397.t1
lcl|TmoDt5_rgH0X_scaff_1	CDS	2281300	2281426	-	ID=g397.t1.cds;Parent=g397.t1
lcl|TmoDt5_rgH0X_scaff_1	CDS	2282236	2282420	-	ID=g397.t1.cds;Parent=g397.t1
lcl|TmoDt5_rgH0X_scaff_1	CDS	2282467	2282573	+	ID=g398.t1.cds;Parent=g398.t1
lcl|TmoDt5_rgH0X_scaff_1	CDS	2282615	2282942	+	ID=g398.t1.cds;Parent=g398.t1
lcl|TmoDt5_rgH0X_scaff_1	CDS	2283372	2284889	+	ID=g399.t1.cds;Parent=g399.t1
lcl|TmoDt5_rgH0X_scaff_1	CDS	2287545	2287820	-	ID=g400.t1.cds;Parent=g400.t1
lcl|TmoDt5_rgH0X_scaff_1	CDS	2287900	2288009	-	ID=g401.t1.cds;Parent=g401.t1
lcl|TmoDt5_rgH0X_scaff_1	CDS	2288140	2288284	-	ID=g401.t1.cds;Parent=g401.t1
lcl|TmoDt5_rgH0X_scaff_1	CDS	2298088	2298346	+	ID=g402.t1.cds;Parent=g402.t1
lcl|TmoDt5_rgH0X_scaff_1	CDS	2300089	2300435	+	ID=g402.t1.cds;Parent=g402.t1
lcl|TmoDt5_rgH0X_scaff_1	CDS	2305947	2306909	-	ID=g403.t1.cds;Parent=g403.t1
lcl|TmoDt5_rgH0X_scaff_1	CDS	2308159	2308941	-	ID=g404.t1.cds;Parent=g404.t1
lcl|TmoDt5_rgH0X_scaff_1	CDS	2312094	2312202	+	ID=g405.t1.cds;Parent=g405.t1
lcl|TmoDt5_rgH0X_scaff_1	CDS	2317284	2317664	+	ID=g405.t1.cds;Parent=g405.t1
lcl|TmoDt5_rgH0X_scaff_1	CDS	2321673	2321996	+	ID=g405.t1.cds;Parent=g405.t1
lcl|TmoDt5_rgH0X_scaff_1	CDS	2322046	2322144	+	ID=g405.t1.cds;Parent=g405.t1
lcl|TmoDt5_rgH0X_scaff_1	CDS	2341185	2341711	+	ID=g405.t1.cds;Parent=g405.t1
lcl|TmoDt5_rgH0X_scaff_1	CDS	2343599	2343793	-	ID=g406.t1.cds;Parent=g406.t1
lcl|TmoDt5_rgH0X_scaff_1	CDS	2344010	2344070	-	ID=g406.t1.cds;Parent=g406.t1
lcl|TmoDt5_rgH0X_scaff_1	CDS	2344119	2344153	-	ID=g406.t1.cds;Parent=g406.t1
lcl|TmoDt5_rgH0X_scaff_1	CDS	2351986	2352107	+	ID=g407.t1.cds;Parent=g407.t1
lcl|TmoDt5_rgH0X_scaff_1	CDS	2355607	2355826	+	ID=g407.t1.cds;Parent=g407.t1
lcl|TmoDt5_rgH0X_scaff_1	CDS	2356347	2356559	-	ID=g408.t1.cds;Parent=g408.t1
lcl|TmoDt5_rgH0X_scaff_1	CDS	2360674	2360952	-	ID=g409.t1.cds;Parent=g409.t1
lcl|TmoDt5_rgH0X_scaff_1	CDS	2365456	2365896	-	ID=g410.t1.cds;Parent=g410.t1
lcl|TmoDt5_rgH0X_scaff_1	CDS	2366352	2366498	-	ID=g410.t1.cds;Parent=g410.t1
lcl|TmoDt5_rgH0X_scaff_1	CDS	2366714	2366880	-	ID=g411.t1.cds;Parent=g411.t1
lcl|TmoDt5_rgH0X_scaff_1	CDS	2367610	2368036	-	ID=g411.t1.cds;Parent=g411.t1
lcl|TmoDt5_rgH0X_scaff_1	CDS	2388239	2388400	-	ID=g412.t1.cds;Parent=g412.t1
lcl|TmoDt5_rgH0X_scaff_1	CDS	2391925	2392260	+	ID=g413.t1.cds;Parent=g413.t1
lcl|TmoDt5_rgH0X_scaff_1	CDS	2393390	2393569	+	ID=g414.t1.cds;Parent=g414.t1
lcl|TmoDt5_rgH0X_scaff_1	CDS	2396744	2396857	+	ID=g414.t1.cds;Parent=g414.t1
lcl|TmoDt5_rgH0X_scaff_1	CDS	2396885	2397319	-	ID=g415.t1.cds;Parent=g415.t1
lcl|TmoDt5_rgH0X_scaff_1	CDS	2402033	2402095	-	ID=g415.t1.cds;Parent=g415.t1
lcl|TmoDt5_rgH0X_scaff_1	CDS	2406848	2407468	+	ID=g416.t1.cds;Parent=g416.t1
lcl|TmoDt5_rgH0X_scaff_1	CDS	2408286	2409464	+	ID=g417.t1.cds;Parent=g417.t1
lcl|TmoDt5_rgH0X_scaff_1	CDS	2411831	2411864	+	ID=g418.t1.cds;Parent=g418.t1
lcl|TmoDt5_rgH0X_scaff_1	CDS	2417996	2418161	+	ID=g418.t1.cds;Parent=g418.t1
lcl|TmoDt5_rgH0X_scaff_1	CDS	2418250	2418442	+	ID=g418.t1.cds;Parent=g418.t1
lcl|TmoDt5_rgH0X_scaff_1	CDS	2419939	2420104	+	ID=g419.t1.cds;Parent=g419.t1
lcl|TmoDt5_rgH0X_scaff_1	CDS	2421249	2421496	+	ID=g419.t1.cds;Parent=g419.t1
lcl|TmoDt5_rgH0X_scaff_1	CDS	2421804	2421994	+	ID=g419.t1.cds;Parent=g419.t1
lcl|TmoDt5_rgH0X_scaff_1	CDS	2424342	2424560	+	ID=g419.t1.cds;Parent=g419.t1
lcl|TmoDt5_rgH0X_scaff_1	CDS	2425050	2425150	+	ID=g419.t1.cds;Parent=g419.t1
lcl|TmoDt5_rgH0X_scaff_1	CDS	2425190	2425356	+	ID=g419.t1.cds;Parent=g419.t1
lcl|TmoDt5_rgH0X_scaff_1	CDS	2425489	2425998	+	ID=g420.t1.cds;Parent=g420.t1
lcl|TmoDt5_rgH0X_scaff_1	CDS	2427816	2427941	+	ID=g421.t1.cds;Parent=g421.t1
lcl|TmoDt5_rgH0X_scaff_1	CDS	2430387	2430480	+	ID=g422.t1.cds;Parent=g422.t1
lcl|TmoDt5_rgH0X_scaff_1	CDS	2430986	2431195	+	ID=g422.t1.cds;Parent=g422.t1
lcl|TmoDt5_rgH0X_scaff_1	CDS	2431250	2431453	+	ID=g422.t1.cds;Parent=g422.t1
lcl|TmoDt5_rgH0X_scaff_1	CDS	2434941	2435096	+	ID=g422.t1.cds;Parent=g422.t1
lcl|TmoDt5_rgH0X_scaff_1	CDS	2435261	2435640	+	ID=g422.t1.cds;Parent=g422.t1
lcl|TmoDt5_rgH0X_scaff_1	CDS	2439197	2439382	-	ID=g423.t1.cds;Parent=g423.t1
lcl|TmoDt5_rgH0X_scaff_1	CDS	2441362	2441522	+	ID=g424.t1.cds;Parent=g424.t1
lcl|TmoDt5_rgH0X_scaff_1	CDS	2442265	2442568	+	ID=g424.t1.cds;Parent=g424.t1
lcl|TmoDt5_rgH0X_scaff_1	CDS	2446979	2447120	-	ID=g425.t1.cds;Parent=g425.t1
lcl|TmoDt5_rgH0X_scaff_1	CDS	2447173	2447330	-	ID=g425.t1.cds;Parent=g425.t1
lcl|TmoDt5_rgH0X_scaff_1	CDS	2447378	2447453	-	ID=g425.t1.cds;Parent=g425.t1
lcl|TmoDt5_rgH0X_scaff_1	CDS	2450077	2450314	-	ID=g425.t1.cds;Parent=g425.t1
lcl|TmoDt5_rgH0X_scaff_1	CDS	2453969	2454260	-	ID=g425.t1.cds;Parent=g425.t1
lcl|TmoDt5_rgH0X_scaff_1	CDS	2455117	2455335	+	ID=g426.t1.cds;Parent=g426.t1
lcl|TmoDt5_rgH0X_scaff_1	CDS	2456109	2456306	+	ID=g427.t1.cds;Parent=g427.t1
lcl|TmoDt5_rgH0X_scaff_1	CDS	2457117	2457380	+	ID=g427.t1.cds;Parent=g427.t1
lcl|TmoDt5_rgH0X_scaff_1	CDS	2459436	2459554	+	ID=g428.t1.cds;Parent=g428.t1
lcl|TmoDt5_rgH0X_scaff_1	CDS	2459593	2459791	+	ID=g428.t1.cds;Parent=g428.t1
lcl|TmoDt5_rgH0X_scaff_1	CDS	2460053	2460330	-	ID=g429.t1.cds;Parent=g429.t1
lcl|TmoDt5_rgH0X_scaff_1	CDS	2460709	2460805	-	ID=g429.t1.cds;Parent=g429.t1
lcl|TmoDt5_rgH0X_scaff_1	CDS	2462263	2462345	+	ID=g430.t1.cds;Parent=g430.t1
lcl|TmoDt5_rgH0X_scaff_1	CDS	2462397	2462466	+	ID=g430.t1.cds;Parent=g430.t1
lcl|TmoDt5_rgH0X_scaff_1	CDS	2462584	2462712	+	ID=g430.t1.cds;Parent=g430.t1
lcl|TmoDt5_rgH0X_scaff_1	CDS	2463105	2463335	+	ID=g431.t1.cds;Parent=g431.t1
lcl|TmoDt5_rgH0X_scaff_1	CDS	2469997	2470156	+	ID=g432.t1.cds;Parent=g432.t1
lcl|TmoDt5_rgH0X_scaff_1	CDS	2470409	2470593	+	ID=g432.t1.cds;Parent=g432.t1
lcl|TmoDt5_rgH0X_scaff_1	CDS	2480011	2480565	-	ID=g433.t1.cds;Parent=g433.t1
lcl|TmoDt5_rgH0X_scaff_1	CDS	2482073	2482406	-	ID=g433.t1.cds;Parent=g433.t1
lcl|TmoDt5_rgH0X_scaff_1	CDS	2484632	2484690	-	ID=g433.t1.cds;Parent=g433.t1
lcl|TmoDt5_rgH0X_scaff_1	CDS	2486037	2486296	+	ID=g434.t1.cds;Parent=g434.t1
lcl|TmoDt5_rgH0X_scaff_1	CDS	2489826	2490097	+	ID=g434.t1.cds;Parent=g434.t1
lcl|TmoDt5_rgH0X_scaff_1	CDS	2491381	2491500	+	ID=g434.t1.cds;Parent=g434.t1
lcl|TmoDt5_rgH0X_scaff_1	CDS	2491564	2492466	+	ID=g434.t1.cds;Parent=g434.t1
lcl|TmoDt5_rgH0X_scaff_1	CDS	2492664	2493068	+	ID=g434.t1.cds;Parent=g434.t1
lcl|TmoDt5_rgH0X_scaff_1	CDS	2493232	2493417	+	ID=g434.t1.cds;Parent=g434.t1
lcl|TmoDt5_rgH0X_scaff_1	CDS	2493661	2493807	+	ID=g434.t1.cds;Parent=g434.t1
lcl|TmoDt5_rgH0X_scaff_1	CDS	2494466	2494673	+	ID=g434.t1.cds;Parent=g434.t1
lcl|TmoDt5_rgH0X_scaff_1	CDS	2494769	2495060	+	ID=g434.t1.cds;Parent=g434.t1
lcl|TmoDt5_rgH0X_scaff_1	CDS	2495340	2495759	-	ID=g435.t1.cds;Parent=g435.t1
lcl|TmoDt5_rgH0X_scaff_1	CDS	2496923	2497029	+	ID=g436.t1.cds;Parent=g436.t1
lcl|TmoDt5_rgH0X_scaff_1	CDS	2499493	2499660	+	ID=g436.t1.cds;Parent=g436.t1
lcl|TmoDt5_rgH0X_scaff_1	CDS	2499712	2500762	+	ID=g436.t1.cds;Parent=g436.t1
lcl|TmoDt5_rgH0X_scaff_1	CDS	2500818	2501069	+	ID=g436.t1.cds;Parent=g436.t1
lcl|TmoDt5_rgH0X_scaff_1	CDS	2501121	2501314	+	ID=g436.t1.cds;Parent=g436.t1
lcl|TmoDt5_rgH0X_scaff_1	CDS	2501433	2502042	+	ID=g436.t1.cds;Parent=g436.t1
lcl|TmoDt5_rgH0X_scaff_1	CDS	2502092	2502281	+	ID=g436.t1.cds;Parent=g436.t1
lcl|TmoDt5_rgH0X_scaff_1	CDS	2502332	2503796	+	ID=g436.t1.cds;Parent=g436.t1
lcl|TmoDt5_rgH0X_scaff_1	CDS	2503845	2504045	+	ID=g436.t1.cds;Parent=g436.t1
lcl|TmoDt5_rgH0X_scaff_1	CDS	2504094	2504424	+	ID=g436.t1.cds;Parent=g436.t1
lcl|TmoDt5_rgH0X_scaff_1	CDS	2504473	2504650	+	ID=g436.t1.cds;Parent=g436.t1
lcl|TmoDt5_rgH0X_scaff_1	CDS	2504699	2505705	+	ID=g436.t1.cds;Parent=g436.t1
lcl|TmoDt5_rgH0X_scaff_1	CDS	2509951	2510309	-	ID=g437.t1.cds;Parent=g437.t1
lcl|TmoDt5_rgH0X_scaff_1	CDS	2511341	2511675	-	ID=g437.t1.cds;Parent=g437.t1
lcl|TmoDt5_rgH0X_scaff_1	CDS	2511736	2511992	-	ID=g437.t1.cds;Parent=g437.t1
lcl|TmoDt5_rgH0X_scaff_1	CDS	2512047	2512333	-	ID=g437.t1.cds;Parent=g437.t1
lcl|TmoDt5_rgH0X_scaff_1	CDS	2512376	2512724	-	ID=g437.t1.cds;Parent=g437.t1
lcl|TmoDt5_rgH0X_scaff_1	CDS	2513359	2513543	-	ID=g437.t1.cds;Parent=g437.t1
lcl|TmoDt5_rgH0X_scaff_1	CDS	2513661	2513736	-	ID=g437.t1.cds;Parent=g437.t1
lcl|TmoDt5_rgH0X_scaff_1	CDS	2514530	2514784	+	ID=g438.t1.cds;Parent=g438.t1
lcl|TmoDt5_rgH0X_scaff_1	CDS	2514837	2515322	+	ID=g439.t1.cds;Parent=g439.t1
lcl|TmoDt5_rgH0X_scaff_1	CDS	2515370	2515661	-	ID=g440.t1.cds;Parent=g440.t1
lcl|TmoDt5_rgH0X_scaff_1	CDS	2515714	2515942	-	ID=g440.t1.cds;Parent=g440.t1
lcl|TmoDt5_rgH0X_scaff_1	CDS	2516082	2516148	-	ID=g440.t1.cds;Parent=g440.t1
lcl|TmoDt5_rgH0X_scaff_1	CDS	2516199	2516299	+	ID=g441.t1.cds;Parent=g441.t1
lcl|TmoDt5_rgH0X_scaff_1	CDS	2516471	2516661	+	ID=g441.t1.cds;Parent=g441.t1
lcl|TmoDt5_rgH0X_scaff_1	CDS	2517659	2518065	+	ID=g441.t1.cds;Parent=g441.t1
lcl|TmoDt5_rgH0X_scaff_1	CDS	2522119	2522595	+	ID=g442.t1.cds;Parent=g442.t1
lcl|TmoDt5_rgH0X_scaff_1	CDS	2526128	2526280	+	ID=g443.t1.cds;Parent=g443.t1
lcl|TmoDt5_rgH0X_scaff_1	CDS	2526333	2526509	+	ID=g443.t1.cds;Parent=g443.t1
lcl|TmoDt5_rgH0X_scaff_1	CDS	2531005	2531143	+	ID=g443.t1.cds;Parent=g443.t1
lcl|TmoDt5_rgH0X_scaff_1	CDS	2531372	2531474	+	ID=g443.t1.cds;Parent=g443.t1
lcl|TmoDt5_rgH0X_scaff_1	CDS	2531678	2531834	+	ID=g443.t1.cds;Parent=g443.t1
lcl|TmoDt5_rgH0X_scaff_1	CDS	2532860	2532996	+	ID=g443.t1.cds;Parent=g443.t1
lcl|TmoDt5_rgH0X_scaff_1	CDS	2533230	2533917	+	ID=g443.t1.cds;Parent=g443.t1
lcl|TmoDt5_rgH0X_scaff_1	CDS	2535116	2535263	-	ID=g444.t1.cds;Parent=g444.t1
lcl|TmoDt5_rgH0X_scaff_1	CDS	2535351	2535942	-	ID=g444.t1.cds;Parent=g444.t1
lcl|TmoDt5_rgH0X_scaff_1	CDS	2536005	2536535	-	ID=g444.t1.cds;Parent=g444.t1
lcl|TmoDt5_rgH0X_scaff_1	CDS	2537043	2537229	-	ID=g444.t1.cds;Parent=g444.t1
lcl|TmoDt5_rgH0X_scaff_1	CDS	2537429	2537756	+	ID=g445.t1.cds;Parent=g445.t1
lcl|TmoDt5_rgH0X_scaff_1	CDS	2537931	2538422	+	ID=g445.t1.cds;Parent=g445.t1
lcl|TmoDt5_rgH0X_scaff_1	CDS	2538650	2538849	+	ID=g445.t1.cds;Parent=g445.t1
lcl|TmoDt5_rgH0X_scaff_1	CDS	2541940	2542296	+	ID=g446.t1.cds;Parent=g446.t1
lcl|TmoDt5_rgH0X_scaff_1	CDS	2542338	2542488	+	ID=g446.t1.cds;Parent=g446.t1
lcl|TmoDt5_rgH0X_scaff_1	CDS	2545888	2546150	+	ID=g446.t1.cds;Parent=g446.t1
lcl|TmoDt5_rgH0X_scaff_1	CDS	2546235	2546450	+	ID=g447.t1.cds;Parent=g447.t1
lcl|TmoDt5_rgH0X_scaff_1	CDS	2546512	2547162	+	ID=g448.t1.cds;Parent=g448.t1
lcl|TmoDt5_rgH0X_scaff_1	CDS	2549748	2550325	-	ID=g449.t1.cds;Parent=g449.t1
lcl|TmoDt5_rgH0X_scaff_1	CDS	2550432	2550474	-	ID=g449.t1.cds;Parent=g449.t1
lcl|TmoDt5_rgH0X_scaff_1	CDS	2550688	2551649	-	ID=g450.t1.cds;Parent=g450.t1
lcl|TmoDt5_rgH0X_scaff_1	CDS	2551729	2551846	-	ID=g450.t1.cds;Parent=g450.t1
lcl|TmoDt5_rgH0X_scaff_1	CDS	2552078	2553585	-	ID=g450.t1.cds;Parent=g450.t1
lcl|TmoDt5_rgH0X_scaff_1	CDS	2553720	2555327	-	ID=g450.t1.cds;Parent=g450.t1
lcl|TmoDt5_rgH0X_scaff_1	CDS	2555655	2556035	-	ID=g450.t1.cds;Parent=g450.t1
lcl|TmoDt5_rgH0X_scaff_1	CDS	2556084	2556192	-	ID=g450.t1.cds;Parent=g450.t1
lcl|TmoDt5_rgH0X_scaff_1	CDS	2556252	2556545	-	ID=g450.t1.cds;Parent=g450.t1
lcl|TmoDt5_rgH0X_scaff_1	CDS	2556592	2556852	-	ID=g450.t1.cds;Parent=g450.t1
lcl|TmoDt5_rgH0X_scaff_1	CDS	2557451	2557479	+	ID=g451.t1.cds;Parent=g451.t1
lcl|TmoDt5_rgH0X_scaff_1	CDS	2557535	2557880	+	ID=g451.t1.cds;Parent=g451.t1
lcl|TmoDt5_rgH0X_scaff_1	CDS	2557932	2558109	+	ID=g451.t1.cds;Parent=g451.t1
lcl|TmoDt5_rgH0X_scaff_1	CDS	2558162	2558244	+	ID=g451.t1.cds;Parent=g451.t1
lcl|TmoDt5_rgH0X_scaff_1	CDS	2559328	2559448	+	ID=g452.t1.cds;Parent=g452.t1
lcl|TmoDt5_rgH0X_scaff_1	CDS	2560879	2561093	+	ID=g452.t1.cds;Parent=g452.t1
lcl|TmoDt5_rgH0X_scaff_1	CDS	2561145	2561837	+	ID=g452.t1.cds;Parent=g452.t1
lcl|TmoDt5_rgH0X_scaff_1	CDS	2562612	2563161	+	ID=g453.t1.cds;Parent=g453.t1
lcl|TmoDt5_rgH0X_scaff_1	CDS	2563209	2563447	+	ID=g453.t1.cds;Parent=g453.t1
lcl|TmoDt5_rgH0X_scaff_1	CDS	2563495	2563644	+	ID=g453.t1.cds;Parent=g453.t1
lcl|TmoDt5_rgH0X_scaff_1	CDS	2563692	2563991	+	ID=g453.t1.cds;Parent=g453.t1
lcl|TmoDt5_rgH0X_scaff_1	CDS	2564340	2564428	+	ID=g453.t1.cds;Parent=g453.t1
lcl|TmoDt5_rgH0X_scaff_1	CDS	2564467	2564659	+	ID=g453.t1.cds;Parent=g453.t1
lcl|TmoDt5_rgH0X_scaff_1	CDS	2564705	2564926	+	ID=g453.t1.cds;Parent=g453.t1
lcl|TmoDt5_rgH0X_scaff_1	CDS	2564974	2565123	+	ID=g453.t1.cds;Parent=g453.t1
lcl|TmoDt5_rgH0X_scaff_1	CDS	2565175	2565312	+	ID=g453.t1.cds;Parent=g453.t1
lcl|TmoDt5_rgH0X_scaff_1	CDS	2565360	2565460	+	ID=g453.t1.cds;Parent=g453.t1
lcl|TmoDt5_rgH0X_scaff_1	CDS	2565527	2565767	+	ID=g453.t1.cds;Parent=g453.t1
lcl|TmoDt5_rgH0X_scaff_1	CDS	2565806	2565929	+	ID=g453.t1.cds;Parent=g453.t1
lcl|TmoDt5_rgH0X_scaff_1	CDS	2566689	2567051	+	ID=g453.t1.cds;Parent=g453.t1
lcl|TmoDt5_rgH0X_scaff_1	CDS	2567097	2567202	+	ID=g453.t1.cds;Parent=g453.t1
lcl|TmoDt5_rgH0X_scaff_1	CDS	2567250	2567514	+	ID=g453.t1.cds;Parent=g453.t1
lcl|TmoDt5_rgH0X_scaff_1	CDS	2567565	2567817	+	ID=g453.t1.cds;Parent=g453.t1
lcl|TmoDt5_rgH0X_scaff_1	CDS	2567864	2568153	+	ID=g453.t1.cds;Parent=g453.t1
lcl|TmoDt5_rgH0X_scaff_1	CDS	2568201	2568298	+	ID=g453.t1.cds;Parent=g453.t1
lcl|TmoDt5_rgH0X_scaff_1	CDS	2568354	2568493	+	ID=g453.t1.cds;Parent=g453.t1
lcl|TmoDt5_rgH0X_scaff_1	CDS	2568546	2568721	+	ID=g453.t1.cds;Parent=g453.t1
lcl|TmoDt5_rgH0X_scaff_1	CDS	2569065	2569244	-	ID=g454.t1.cds;Parent=g454.t1
lcl|TmoDt5_rgH0X_scaff_1	CDS	2569297	2569445	-	ID=g454.t1.cds;Parent=g454.t1
lcl|TmoDt5_rgH0X_scaff_1	CDS	2569492	2569668	-	ID=g454.t1.cds;Parent=g454.t1
lcl|TmoDt5_rgH0X_scaff_1	CDS	2569721	2569951	-	ID=g454.t1.cds;Parent=g454.t1
lcl|TmoDt5_rgH0X_scaff_1	CDS	2569998	2570129	-	ID=g454.t1.cds;Parent=g454.t1
lcl|TmoDt5_rgH0X_scaff_1	CDS	2570174	2570219	-	ID=g454.t1.cds;Parent=g454.t1
lcl|TmoDt5_rgH0X_scaff_1	CDS	2570393	2570518	-	ID=g455.t1.cds;Parent=g455.t1
lcl|TmoDt5_rgH0X_scaff_1	CDS	2570575	2571053	-	ID=g455.t1.cds;Parent=g455.t1
lcl|TmoDt5_rgH0X_scaff_1	CDS	2571101	2571185	-	ID=g455.t1.cds;Parent=g455.t1
lcl|TmoDt5_rgH0X_scaff_1	CDS	2571233	2571439	-	ID=g455.t1.cds;Parent=g455.t1
lcl|TmoDt5_rgH0X_scaff_1	CDS	2571488	2571924	-	ID=g455.t1.cds;Parent=g455.t1
lcl|TmoDt5_rgH0X_scaff_1	CDS	2571973	2572090	-	ID=g455.t1.cds;Parent=g455.t1
lcl|TmoDt5_rgH0X_scaff_1	CDS	2572142	2572534	-	ID=g455.t1.cds;Parent=g455.t1
lcl|TmoDt5_rgH0X_scaff_1	CDS	2572602	2572997	-	ID=g455.t1.cds;Parent=g455.t1
lcl|TmoDt5_rgH0X_scaff_1	CDS	2573046	2573359	-	ID=g455.t1.cds;Parent=g455.t1
lcl|TmoDt5_rgH0X_scaff_1	CDS	2573414	2573630	-	ID=g455.t1.cds;Parent=g455.t1
lcl|TmoDt5_rgH0X_scaff_1	CDS	2573677	2573881	-	ID=g455.t1.cds;Parent=g455.t1
lcl|TmoDt5_rgH0X_scaff_1	CDS	2573928	2574156	-	ID=g455.t1.cds;Parent=g455.t1
lcl|TmoDt5_rgH0X_scaff_1	CDS	2574204	2574428	-	ID=g455.t1.cds;Parent=g455.t1
lcl|TmoDt5_rgH0X_scaff_1	CDS	2574484	2574502	-	ID=g455.t1.cds;Parent=g455.t1
lcl|TmoDt5_rgH0X_scaff_1	CDS	2575148	2575313	-	ID=g456.t1.cds;Parent=g456.t1
lcl|TmoDt5_rgH0X_scaff_1	CDS	2575363	2576876	-	ID=g456.t1.cds;Parent=g456.t1
lcl|TmoDt5_rgH0X_scaff_1	CDS	2577820	2577848	+	ID=g457.t1.cds;Parent=g457.t1
lcl|TmoDt5_rgH0X_scaff_1	CDS	2577978	2578086	+	ID=g457.t1.cds;Parent=g457.t1
lcl|TmoDt5_rgH0X_scaff_1	CDS	2578272	2580137	+	ID=g457.t1.cds;Parent=g457.t1
lcl|TmoDt5_rgH0X_scaff_1	CDS	2580207	2580323	+	ID=g458.t1.cds;Parent=g458.t1
lcl|TmoDt5_rgH0X_scaff_1	CDS	2580356	2580373	-	ID=g459.t1.cds;Parent=g459.t1
lcl|TmoDt5_rgH0X_scaff_1	CDS	2580428	2580607	-	ID=g459.t1.cds;Parent=g459.t1
lcl|TmoDt5_rgH0X_scaff_1	CDS	2581169	2581744	-	ID=g459.t1.cds;Parent=g459.t1
lcl|TmoDt5_rgH0X_scaff_1	CDS	2581796	2582103	-	ID=g459.t1.cds;Parent=g459.t1
lcl|TmoDt5_rgH0X_scaff_1	CDS	2582158	2582311	-	ID=g459.t1.cds;Parent=g459.t1
lcl|TmoDt5_rgH0X_scaff_1	CDS	2582370	2582537	-	ID=g459.t1.cds;Parent=g459.t1
lcl|TmoDt5_rgH0X_scaff_1	CDS	2582596	2582685	-	ID=g459.t1.cds;Parent=g459.t1
lcl|TmoDt5_rgH0X_scaff_1	CDS	2582737	2582789	-	ID=g459.t1.cds;Parent=g459.t1
lcl|TmoDt5_rgH0X_scaff_1	CDS	2582936	2583038	-	ID=g459.t1.cds;Parent=g459.t1
lcl|TmoDt5_rgH0X_scaff_1	CDS	2583455	2583542	+	ID=g460.t1.cds;Parent=g460.t1
lcl|TmoDt5_rgH0X_scaff_1	CDS	2583593	2583710	+	ID=g460.t1.cds;Parent=g460.t1
lcl|TmoDt5_rgH0X_scaff_1	CDS	2583760	2583946	+	ID=g460.t1.cds;Parent=g460.t1
lcl|TmoDt5_rgH0X_scaff_1	CDS	2583994	2584635	+	ID=g460.t1.cds;Parent=g460.t1
lcl|TmoDt5_rgH0X_scaff_1	CDS	2584912	2585144	-	ID=g461.t1.cds;Parent=g461.t1
lcl|TmoDt5_rgH0X_scaff_1	CDS	2585192	2585519	-	ID=g461.t1.cds;Parent=g461.t1
lcl|TmoDt5_rgH0X_scaff_1	CDS	2585567	2585936	-	ID=g461.t1.cds;Parent=g461.t1
lcl|TmoDt5_rgH0X_scaff_1	CDS	2585985	2586241	-	ID=g461.t1.cds;Parent=g461.t1
lcl|TmoDt5_rgH0X_scaff_1	CDS	2587261	2587437	-	ID=g462.t1.cds;Parent=g462.t1
lcl|TmoDt5_rgH0X_scaff_1	CDS	2587634	2587703	-	ID=g462.t1.cds;Parent=g462.t1
lcl|TmoDt5_rgH0X_scaff_1	CDS	2588875	2589051	-	ID=g462.t1.cds;Parent=g462.t1
lcl|TmoDt5_rgH0X_scaff_1	CDS	2589094	2589446	-	ID=g462.t1.cds;Parent=g462.t1
lcl|TmoDt5_rgH0X_scaff_1	CDS	2589496	2589794	-	ID=g462.t1.cds;Parent=g462.t1
lcl|TmoDt5_rgH0X_scaff_1	CDS	2589840	2589928	-	ID=g462.t1.cds;Parent=g462.t1
lcl|TmoDt5_rgH0X_scaff_1	CDS	2590072	2590254	-	ID=g462.t1.cds;Parent=g462.t1
lcl|TmoDt5_rgH0X_scaff_1	CDS	2590296	2590998	-	ID=g462.t1.cds;Parent=g462.t1
lcl|TmoDt5_rgH0X_scaff_1	CDS	2591044	2591125	-	ID=g462.t1.cds;Parent=g462.t1
lcl|TmoDt5_rgH0X_scaff_1	CDS	2592450	2592615	-	ID=g463.t1.cds;Parent=g463.t1
lcl|TmoDt5_rgH0X_scaff_1	CDS	2592657	2593311	-	ID=g463.t1.cds;Parent=g463.t1
lcl|TmoDt5_rgH0X_scaff_1	CDS	2593359	2593440	-	ID=g463.t1.cds;Parent=g463.t1
lcl|TmoDt5_rgH0X_scaff_1	CDS	2593636	2593807	-	ID=g464.t1.cds;Parent=g464.t1
lcl|TmoDt5_rgH0X_scaff_1	CDS	2593849	2594204	-	ID=g464.t1.cds;Parent=g464.t1
lcl|TmoDt5_rgH0X_scaff_1	CDS	2594250	2594548	-	ID=g464.t1.cds;Parent=g464.t1
lcl|TmoDt5_rgH0X_scaff_1	CDS	2594596	2594677	-	ID=g464.t1.cds;Parent=g464.t1
lcl|TmoDt5_rgH0X_scaff_1	CDS	2595343	2595485	-	ID=g465.t1.cds;Parent=g465.t1
lcl|TmoDt5_rgH0X_scaff_1	CDS	2595535	2595646	-	ID=g465.t1.cds;Parent=g465.t1
lcl|TmoDt5_rgH0X_scaff_1	CDS	2596418	2596936	+	ID=g466.t1.cds;Parent=g466.t1
lcl|TmoDt5_rgH0X_scaff_1	CDS	2597390	2597474	-	ID=g467.t1.cds;Parent=g467.t1
lcl|TmoDt5_rgH0X_scaff_1	CDS	2597528	2597612	-	ID=g467.t1.cds;Parent=g467.t1
lcl|TmoDt5_rgH0X_scaff_1	CDS	2597665	2598107	-	ID=g467.t1.cds;Parent=g467.t1
lcl|TmoDt5_rgH0X_scaff_1	CDS	2598160	2598374	-	ID=g467.t1.cds;Parent=g467.t1
lcl|TmoDt5_rgH0X_scaff_1	CDS	2598420	2598798	-	ID=g467.t1.cds;Parent=g467.t1
lcl|TmoDt5_rgH0X_scaff_1	CDS	2598848	2599261	-	ID=g467.t1.cds;Parent=g467.t1
lcl|TmoDt5_rgH0X_scaff_1	CDS	2599456	2599941	-	ID=g467.t1.cds;Parent=g467.t1
lcl|TmoDt5_rgH0X_scaff_1	CDS	2599991	2600425	-	ID=g467.t1.cds;Parent=g467.t1
lcl|TmoDt5_rgH0X_scaff_1	CDS	2600480	2600646	-	ID=g467.t1.cds;Parent=g467.t1
lcl|TmoDt5_rgH0X_scaff_1	CDS	2601024	2601835	-	ID=g467.t1.cds;Parent=g467.t1
lcl|TmoDt5_rgH0X_scaff_1	CDS	2601887	2602052	-	ID=g467.t1.cds;Parent=g467.t1
lcl|TmoDt5_rgH0X_scaff_1	CDS	2602199	2602330	-	ID=g467.t1.cds;Parent=g467.t1
lcl|TmoDt5_rgH0X_scaff_1	CDS	2602390	2602580	-	ID=g467.t1.cds;Parent=g467.t1
lcl|TmoDt5_rgH0X_scaff_1	CDS	2602625	2602745	-	ID=g467.t1.cds;Parent=g467.t1
lcl|TmoDt5_rgH0X_scaff_1	CDS	2602851	2602973	-	ID=g467.t1.cds;Parent=g467.t1
lcl|TmoDt5_rgH0X_scaff_1	CDS	2603357	2603487	-	ID=g468.t1.cds;Parent=g468.t1
lcl|TmoDt5_rgH0X_scaff_1	CDS	2603561	2603681	-	ID=g468.t1.cds;Parent=g468.t1
lcl|TmoDt5_rgH0X_scaff_1	CDS	2603732	2603916	-	ID=g468.t1.cds;Parent=g468.t1
lcl|TmoDt5_rgH0X_scaff_1	CDS	2604062	2604337	-	ID=g468.t1.cds;Parent=g468.t1
lcl|TmoDt5_rgH0X_scaff_1	CDS	2604387	2604870	-	ID=g468.t1.cds;Parent=g468.t1
lcl|TmoDt5_rgH0X_scaff_1	CDS	2605155	2605340	-	ID=g468.t1.cds;Parent=g468.t1
lcl|TmoDt5_rgH0X_scaff_1	CDS	2605724	2605747	+	ID=g469.t1.cds;Parent=g469.t1
lcl|TmoDt5_rgH0X_scaff_1	CDS	2605809	2606174	+	ID=g469.t1.cds;Parent=g469.t1
lcl|TmoDt5_rgH0X_scaff_1	CDS	2607116	2607331	+	ID=g469.t1.cds;Parent=g469.t1
lcl|TmoDt5_rgH0X_scaff_1	CDS	2607387	2607490	+	ID=g469.t1.cds;Parent=g469.t1
lcl|TmoDt5_rgH0X_scaff_1	CDS	2607570	2607885	+	ID=g469.t1.cds;Parent=g469.t1
lcl|TmoDt5_rgH0X_scaff_1	CDS	2607942	2608526	+	ID=g469.t1.cds;Parent=g469.t1
lcl|TmoDt5_rgH0X_scaff_1	CDS	2608567	2609033	+	ID=g469.t1.cds;Parent=g469.t1
lcl|TmoDt5_rgH0X_scaff_1	CDS	2609085	2609314	+	ID=g469.t1.cds;Parent=g469.t1
lcl|TmoDt5_rgH0X_scaff_1	CDS	2610727	2611914	+	ID=g469.t1.cds;Parent=g469.t1
lcl|TmoDt5_rgH0X_scaff_1	CDS	2612586	2612734	+	ID=g469.t1.cds;Parent=g469.t1
lcl|TmoDt5_rgH0X_scaff_1	CDS	2614028	2614109	-	ID=g470.t1.cds;Parent=g470.t1
lcl|TmoDt5_rgH0X_scaff_1	CDS	2614151	2614259	-	ID=g470.t1.cds;Parent=g470.t1
lcl|TmoDt5_rgH0X_scaff_1	CDS	2614311	2614514	-	ID=g470.t1.cds;Parent=g470.t1
lcl|TmoDt5_rgH0X_scaff_1	CDS	2614573	2614726	-	ID=g470.t1.cds;Parent=g470.t1
lcl|TmoDt5_rgH0X_scaff_1	CDS	2614780	2614989	-	ID=g470.t1.cds;Parent=g470.t1
lcl|TmoDt5_rgH0X_scaff_1	CDS	2615040	2615187	-	ID=g470.t1.cds;Parent=g470.t1
lcl|TmoDt5_rgH0X_scaff_1	CDS	2615238	2615419	-	ID=g470.t1.cds;Parent=g470.t1
lcl|TmoDt5_rgH0X_scaff_1	CDS	2615467	2616133	-	ID=g470.t1.cds;Parent=g470.t1
lcl|TmoDt5_rgH0X_scaff_1	CDS	2616188	2616550	-	ID=g470.t1.cds;Parent=g470.t1
lcl|TmoDt5_rgH0X_scaff_1	CDS	2616605	2617024	-	ID=g470.t1.cds;Parent=g470.t1
lcl|TmoDt5_rgH0X_scaff_1	CDS	2617076	2617968	-	ID=g470.t1.cds;Parent=g470.t1
lcl|TmoDt5_rgH0X_scaff_1	CDS	2618015	2618216	-	ID=g470.t1.cds;Parent=g470.t1
lcl|TmoDt5_rgH0X_scaff_1	CDS	2618264	2618457	-	ID=g470.t1.cds;Parent=g470.t1
lcl|TmoDt5_rgH0X_scaff_1	CDS	2618514	2618705	-	ID=g470.t1.cds;Parent=g470.t1
lcl|TmoDt5_rgH0X_scaff_1	CDS	2618826	2619117	-	ID=g470.t1.cds;Parent=g470.t1
lcl|TmoDt5_rgH0X_scaff_1	CDS	2620064	2620445	-	ID=g470.t1.cds;Parent=g470.t1
lcl|TmoDt5_rgH0X_scaff_1	CDS	2620496	2620751	-	ID=g470.t1.cds;Parent=g470.t1
lcl|TmoDt5_rgH0X_scaff_1	CDS	2621010	2621228	-	ID=g471.t1.cds;Parent=g471.t1
lcl|TmoDt5_rgH0X_scaff_1	CDS	2621278	2621691	-	ID=g471.t1.cds;Parent=g471.t1
lcl|TmoDt5_rgH0X_scaff_1	CDS	2621859	2622100	-	ID=g471.t1.cds;Parent=g471.t1
lcl|TmoDt5_rgH0X_scaff_1	CDS	2622153	2622342	-	ID=g471.t1.cds;Parent=g471.t1
lcl|TmoDt5_rgH0X_scaff_1	CDS	2623824	2623899	+	ID=g472.t1.cds;Parent=g472.t1
lcl|TmoDt5_rgH0X_scaff_1	CDS	2623948	2624057	+	ID=g472.t1.cds;Parent=g472.t1
lcl|TmoDt5_rgH0X_scaff_1	CDS	2624105	2624281	+	ID=g472.t1.cds;Parent=g472.t1
lcl|TmoDt5_rgH0X_scaff_1	CDS	2624335	2624537	+	ID=g472.t1.cds;Parent=g472.t1
lcl|TmoDt5_rgH0X_scaff_1	CDS	2624910	2626763	+	ID=g472.t1.cds;Parent=g472.t1
lcl|TmoDt5_rgH0X_scaff_1	CDS	2626820	2627709	+	ID=g472.t1.cds;Parent=g472.t1
lcl|TmoDt5_rgH0X_scaff_1	CDS	2627756	2627951	+	ID=g472.t1.cds;Parent=g472.t1
lcl|TmoDt5_rgH0X_scaff_1	CDS	2628077	2628275	+	ID=g472.t1.cds;Parent=g472.t1
lcl|TmoDt5_rgH0X_scaff_1	CDS	2629420	2631059	+	ID=g473.t1.cds;Parent=g473.t1
lcl|TmoDt5_rgH0X_scaff_1	CDS	2631120	2632138	+	ID=g473.t1.cds;Parent=g473.t1
lcl|TmoDt5_rgH0X_scaff_1	CDS	2632187	2632291	+	ID=g473.t1.cds;Parent=g473.t1
lcl|TmoDt5_rgH0X_scaff_1	CDS	2632358	2632455	+	ID=g473.t1.cds;Parent=g473.t1
lcl|TmoDt5_rgH0X_scaff_1	CDS	2632610	2632747	+	ID=g473.t1.cds;Parent=g473.t1
lcl|TmoDt5_rgH0X_scaff_1	CDS	2632798	2633382	+	ID=g473.t1.cds;Parent=g473.t1
lcl|TmoDt5_rgH0X_scaff_1	CDS	2633624	2633806	+	ID=g473.t1.cds;Parent=g473.t1
lcl|TmoDt5_rgH0X_scaff_1	CDS	2633860	2633875	+	ID=g473.t1.cds;Parent=g473.t1
lcl|TmoDt5_rgH0X_scaff_1	CDS	2634462	2634676	+	ID=g473.t1.cds;Parent=g473.t1
lcl|TmoDt5_rgH0X_scaff_1	CDS	2634774	2635108	+	ID=g473.t1.cds;Parent=g473.t1
lcl|TmoDt5_rgH0X_scaff_1	CDS	2635173	2635377	+	ID=g473.t1.cds;Parent=g473.t1
lcl|TmoDt5_rgH0X_scaff_1	CDS	2635427	2636050	+	ID=g473.t1.cds;Parent=g473.t1
lcl|TmoDt5_rgH0X_scaff_1	CDS	2636103	2636246	+	ID=g474.t1.cds;Parent=g474.t1
lcl|TmoDt5_rgH0X_scaff_1	CDS	2636298	2636480	+	ID=g474.t1.cds;Parent=g474.t1
lcl|TmoDt5_rgH0X_scaff_1	CDS	2636707	2636709	+	ID=g475.t1.cds;Parent=g475.t1
lcl|TmoDt5_rgH0X_scaff_1	CDS	2636892	2637899	+	ID=g475.t1.cds;Parent=g475.t1
lcl|TmoDt5_rgH0X_scaff_1	CDS	2637943	2638095	+	ID=g475.t1.cds;Parent=g475.t1
lcl|TmoDt5_rgH0X_scaff_1	CDS	2638141	2638341	+	ID=g475.t1.cds;Parent=g475.t1
lcl|TmoDt5_rgH0X_scaff_1	CDS	2638412	2638476	-	ID=g476.t1.cds;Parent=g476.t1
lcl|TmoDt5_rgH0X_scaff_1	CDS	2638524	2638632	-	ID=g476.t1.cds;Parent=g476.t1
lcl|TmoDt5_rgH0X_scaff_1	CDS	2638680	2639003	-	ID=g476.t1.cds;Parent=g476.t1
lcl|TmoDt5_rgH0X_scaff_1	CDS	2639048	2639147	-	ID=g476.t1.cds;Parent=g476.t1
lcl|TmoDt5_rgH0X_scaff_1	CDS	2639194	2639384	-	ID=g476.t1.cds;Parent=g476.t1
lcl|TmoDt5_rgH0X_scaff_1	CDS	2639433	2639977	-	ID=g476.t1.cds;Parent=g476.t1
lcl|TmoDt5_rgH0X_scaff_1	CDS	2640024	2640100	-	ID=g476.t1.cds;Parent=g476.t1
lcl|TmoDt5_rgH0X_scaff_1	CDS	2640145	2640389	-	ID=g476.t1.cds;Parent=g476.t1
lcl|TmoDt5_rgH0X_scaff_1	CDS	2640435	2640553	-	ID=g476.t1.cds;Parent=g476.t1
lcl|TmoDt5_rgH0X_scaff_1	CDS	2642789	2642900	-	ID=g476.t1.cds;Parent=g476.t1
lcl|TmoDt5_rgH0X_scaff_1	CDS	2642953	2643276	-	ID=g476.t1.cds;Parent=g476.t1
lcl|TmoDt5_rgH0X_scaff_1	CDS	2643324	2643423	-	ID=g476.t1.cds;Parent=g476.t1
lcl|TmoDt5_rgH0X_scaff_1	CDS	2643471	2643661	-	ID=g476.t1.cds;Parent=g476.t1
lcl|TmoDt5_rgH0X_scaff_1	CDS	2643707	2643875	-	ID=g476.t1.cds;Parent=g476.t1
lcl|TmoDt5_rgH0X_scaff_1	CDS	2643922	2644094	-	ID=g476.t1.cds;Parent=g476.t1
lcl|TmoDt5_rgH0X_scaff_1	CDS	2644141	2644340	-	ID=g476.t1.cds;Parent=g476.t1
lcl|TmoDt5_rgH0X_scaff_1	CDS	2644386	2644462	-	ID=g476.t1.cds;Parent=g476.t1
lcl|TmoDt5_rgH0X_scaff_1	CDS	2644510	2644742	-	ID=g476.t1.cds;Parent=g476.t1
lcl|TmoDt5_rgH0X_scaff_1	CDS	2644791	2645017	-	ID=g476.t1.cds;Parent=g476.t1
lcl|TmoDt5_rgH0X_scaff_1	CDS	2645063	2645219	-	ID=g476.t1.cds;Parent=g476.t1
lcl|TmoDt5_rgH0X_scaff_1	CDS	2645531	2645665	-	ID=g477.t1.cds;Parent=g477.t1
lcl|TmoDt5_rgH0X_scaff_1	CDS	2645713	2645858	-	ID=g477.t1.cds;Parent=g477.t1
lcl|TmoDt5_rgH0X_scaff_1	CDS	2645906	2646216	-	ID=g477.t1.cds;Parent=g477.t1
lcl|TmoDt5_rgH0X_scaff_1	CDS	2646266	2646453	-	ID=g477.t1.cds;Parent=g477.t1
lcl|TmoDt5_rgH0X_scaff_1	CDS	2646504	2646672	-	ID=g477.t1.cds;Parent=g477.t1
lcl|TmoDt5_rgH0X_scaff_1	CDS	2646719	2646876	-	ID=g477.t1.cds;Parent=g477.t1
lcl|TmoDt5_rgH0X_scaff_1	CDS	2646927	2647191	-	ID=g477.t1.cds;Parent=g477.t1
lcl|TmoDt5_rgH0X_scaff_1	CDS	2647239	2647462	-	ID=g477.t1.cds;Parent=g477.t1
lcl|TmoDt5_rgH0X_scaff_1	CDS	2647518	2647684	-	ID=g477.t1.cds;Parent=g477.t1
lcl|TmoDt5_rgH0X_scaff_1	CDS	2647730	2647934	-	ID=g477.t1.cds;Parent=g477.t1
lcl|TmoDt5_rgH0X_scaff_1	CDS	2648391	2648534	-	ID=g478.t1.cds;Parent=g478.t1
lcl|TmoDt5_rgH0X_scaff_1	CDS	2648582	2648727	-	ID=g478.t1.cds;Parent=g478.t1
lcl|TmoDt5_rgH0X_scaff_1	CDS	2648775	2649085	-	ID=g478.t1.cds;Parent=g478.t1
lcl|TmoDt5_rgH0X_scaff_1	CDS	2649421	2649540	-	ID=g478.t1.cds;Parent=g478.t1
lcl|TmoDt5_rgH0X_scaff_1	CDS	2649589	2649746	-	ID=g478.t1.cds;Parent=g478.t1
lcl|TmoDt5_rgH0X_scaff_1	CDS	2649794	2650061	-	ID=g478.t1.cds;Parent=g478.t1
lcl|TmoDt5_rgH0X_scaff_1	CDS	2650103	2650326	-	ID=g478.t1.cds;Parent=g478.t1
lcl|TmoDt5_rgH0X_scaff_1	CDS	2650376	2650542	-	ID=g478.t1.cds;Parent=g478.t1
lcl|TmoDt5_rgH0X_scaff_1	CDS	2650595	2650799	-	ID=g478.t1.cds;Parent=g478.t1
lcl|TmoDt5_rgH0X_scaff_1	CDS	2651032	2651172	-	ID=g479.t1.cds;Parent=g479.t1
lcl|TmoDt5_rgH0X_scaff_1	CDS	2651220	2651362	-	ID=g479.t1.cds;Parent=g479.t1
lcl|TmoDt5_rgH0X_scaff_1	CDS	2651410	2651720	-	ID=g479.t1.cds;Parent=g479.t1
lcl|TmoDt5_rgH0X_scaff_1	CDS	2651768	2651955	-	ID=g479.t1.cds;Parent=g479.t1
lcl|TmoDt5_rgH0X_scaff_1	CDS	2652003	2652174	-	ID=g479.t1.cds;Parent=g479.t1
lcl|TmoDt5_rgH0X_scaff_1	CDS	2652221	2652378	-	ID=g479.t1.cds;Parent=g479.t1
lcl|TmoDt5_rgH0X_scaff_1	CDS	2652426	2652693	-	ID=g479.t1.cds;Parent=g479.t1
lcl|TmoDt5_rgH0X_scaff_1	CDS	2652739	2652938	-	ID=g479.t1.cds;Parent=g479.t1
lcl|TmoDt5_rgH0X_scaff_1	CDS	2652987	2653177	-	ID=g479.t1.cds;Parent=g479.t1
lcl|TmoDt5_rgH0X_scaff_1	CDS	2653229	2653439	-	ID=g479.t1.cds;Parent=g479.t1
lcl|TmoDt5_rgH0X_scaff_1	CDS	2655446	2655776	-	ID=g480.t1.cds;Parent=g480.t1
lcl|TmoDt5_rgH0X_scaff_1	CDS	2655826	2656004	-	ID=g480.t1.cds;Parent=g480.t1
lcl|TmoDt5_rgH0X_scaff_1	CDS	2656058	2656384	-	ID=g480.t1.cds;Parent=g480.t1
lcl|TmoDt5_rgH0X_scaff_1	CDS	2656434	2656701	-	ID=g480.t1.cds;Parent=g480.t1
lcl|TmoDt5_rgH0X_scaff_1	CDS	2656746	2656966	-	ID=g480.t1.cds;Parent=g480.t1
lcl|TmoDt5_rgH0X_scaff_1	CDS	2657013	2657188	-	ID=g480.t1.cds;Parent=g480.t1
lcl|TmoDt5_rgH0X_scaff_1	CDS	2657238	2657340	-	ID=g480.t1.cds;Parent=g480.t1
lcl|TmoDt5_rgH0X_scaff_1	CDS	2660303	2660633	-	ID=g481.t1.cds;Parent=g481.t1
lcl|TmoDt5_rgH0X_scaff_1	CDS	2660683	2660870	-	ID=g481.t1.cds;Parent=g481.t1
lcl|TmoDt5_rgH0X_scaff_1	CDS	2660915	2661241	-	ID=g481.t1.cds;Parent=g481.t1
lcl|TmoDt5_rgH0X_scaff_1	CDS	2661297	2661564	-	ID=g481.t1.cds;Parent=g481.t1
lcl|TmoDt5_rgH0X_scaff_1	CDS	2661609	2661829	-	ID=g481.t1.cds;Parent=g481.t1
lcl|TmoDt5_rgH0X_scaff_1	CDS	2661877	2662052	-	ID=g481.t1.cds;Parent=g481.t1
lcl|TmoDt5_rgH0X_scaff_1	CDS	2662102	2662204	-	ID=g481.t1.cds;Parent=g481.t1
lcl|TmoDt5_rgH0X_scaff_1	CDS	2664950	2665280	-	ID=g482.t1.cds;Parent=g482.t1
lcl|TmoDt5_rgH0X_scaff_1	CDS	2665330	2665508	-	ID=g482.t1.cds;Parent=g482.t1
lcl|TmoDt5_rgH0X_scaff_1	CDS	2665562	2665888	-	ID=g482.t1.cds;Parent=g482.t1
lcl|TmoDt5_rgH0X_scaff_1	CDS	2665938	2666205	-	ID=g482.t1.cds;Parent=g482.t1
lcl|TmoDt5_rgH0X_scaff_1	CDS	2666251	2666471	-	ID=g482.t1.cds;Parent=g482.t1
lcl|TmoDt5_rgH0X_scaff_1	CDS	2666519	2666691	-	ID=g482.t1.cds;Parent=g482.t1
lcl|TmoDt5_rgH0X_scaff_1	CDS	2666741	2666843	-	ID=g482.t1.cds;Parent=g482.t1
lcl|TmoDt5_rgH0X_scaff_1	CDS	2667215	2667385	-	ID=g483.t1.cds;Parent=g483.t1
lcl|TmoDt5_rgH0X_scaff_1	CDS	2668603	2668745	-	ID=g483.t1.cds;Parent=g483.t1
lcl|TmoDt5_rgH0X_scaff_1	CDS	2668790	2669100	-	ID=g483.t1.cds;Parent=g483.t1
lcl|TmoDt5_rgH0X_scaff_1	CDS	2669500	2669708	-	ID=g483.t1.cds;Parent=g483.t1
lcl|TmoDt5_rgH0X_scaff_1	CDS	2672292	2672434	-	ID=g483.t1.cds;Parent=g483.t1
lcl|TmoDt5_rgH0X_scaff_1	CDS	2672479	2672662	-	ID=g483.t1.cds;Parent=g483.t1
lcl|TmoDt5_rgH0X_scaff_1	CDS	2673070	2673396	-	ID=g483.t1.cds;Parent=g483.t1
lcl|TmoDt5_rgH0X_scaff_1	CDS	2673452	2673542	-	ID=g483.t1.cds;Parent=g483.t1
lcl|TmoDt5_rgH0X_scaff_1	CDS	2673598	2673720	-	ID=g483.t1.cds;Parent=g483.t1
lcl|TmoDt5_rgH0X_scaff_1	CDS	2673766	2673824	-	ID=g483.t1.cds;Parent=g483.t1
lcl|TmoDt5_rgH0X_scaff_1	CDS	2673868	2673987	-	ID=g483.t1.cds;Parent=g483.t1
lcl|TmoDt5_rgH0X_scaff_1	CDS	2674035	2674210	-	ID=g483.t1.cds;Parent=g483.t1
lcl|TmoDt5_rgH0X_scaff_1	CDS	2675743	2675829	-	ID=g483.t1.cds;Parent=g483.t1
lcl|TmoDt5_rgH0X_scaff_1	CDS	2675876	2675989	-	ID=g483.t1.cds;Parent=g483.t1
lcl|TmoDt5_rgH0X_scaff_1	CDS	2676097	2676411	-	ID=g483.t1.cds;Parent=g483.t1
lcl|TmoDt5_rgH0X_scaff_1	CDS	2676465	2676469	-	ID=g483.t1.cds;Parent=g483.t1
lcl|TmoDt5_rgH0X_scaff_1	CDS	2676719	2676865	-	ID=g483.t1.cds;Parent=g483.t1
lcl|TmoDt5_rgH0X_scaff_1	CDS	2676917	2677098	-	ID=g483.t1.cds;Parent=g483.t1
lcl|TmoDt5_rgH0X_scaff_1	CDS	2677144	2677450	-	ID=g483.t1.cds;Parent=g483.t1
lcl|TmoDt5_rgH0X_scaff_1	CDS	2677498	2677805	-	ID=g483.t1.cds;Parent=g483.t1
lcl|TmoDt5_rgH0X_scaff_1	CDS	2677860	2678220	-	ID=g483.t1.cds;Parent=g483.t1
lcl|TmoDt5_rgH0X_scaff_1	CDS	2678275	2678694	-	ID=g483.t1.cds;Parent=g483.t1
lcl|TmoDt5_rgH0X_scaff_1	CDS	2678746	2678970	-	ID=g483.t1.cds;Parent=g483.t1
lcl|TmoDt5_rgH0X_scaff_1	CDS	2679020	2679391	-	ID=g483.t1.cds;Parent=g483.t1
lcl|TmoDt5_rgH0X_scaff_1	CDS	2679432	2679718	-	ID=g483.t1.cds;Parent=g483.t1
lcl|TmoDt5_rgH0X_scaff_1	CDS	2679769	2679873	-	ID=g483.t1.cds;Parent=g483.t1
lcl|TmoDt5_rgH0X_scaff_1	CDS	2679917	2680339	-	ID=g483.t1.cds;Parent=g483.t1
lcl|TmoDt5_rgH0X_scaff_1	CDS	2680380	2680773	-	ID=g483.t1.cds;Parent=g483.t1
lcl|TmoDt5_rgH0X_scaff_1	CDS	2681784	2682058	-	ID=g483.t1.cds;Parent=g483.t1
lcl|TmoDt5_rgH0X_scaff_1	CDS	2682109	2682399	-	ID=g483.t1.cds;Parent=g483.t1
lcl|TmoDt5_rgH0X_scaff_1	CDS	2682562	2682712	-	ID=g484.t1.cds;Parent=g484.t1
lcl|TmoDt5_rgH0X_scaff_1	CDS	2682835	2682991	-	ID=g484.t1.cds;Parent=g484.t1
lcl|TmoDt5_rgH0X_scaff_1	CDS	2683141	2683351	-	ID=g484.t1.cds;Parent=g484.t1
lcl|TmoDt5_rgH0X_scaff_1	CDS	2684332	2684407	+	ID=g485.t1.cds;Parent=g485.t1
lcl|TmoDt5_rgH0X_scaff_1	CDS	2684455	2684563	+	ID=g485.t1.cds;Parent=g485.t1
lcl|TmoDt5_rgH0X_scaff_1	CDS	2684640	2684744	+	ID=g485.t1.cds;Parent=g485.t1
lcl|TmoDt5_rgH0X_scaff_1	CDS	2685380	2688171	+	ID=g485.t1.cds;Parent=g485.t1
lcl|TmoDt5_rgH0X_scaff_1	CDS	2688229	2688412	+	ID=g485.t1.cds;Parent=g485.t1
lcl|TmoDt5_rgH0X_scaff_1	CDS	2688535	2688733	+	ID=g485.t1.cds;Parent=g485.t1
lcl|TmoDt5_rgH0X_scaff_1	CDS	2691175	2691219	-	ID=g486.t1.cds;Parent=g486.t1
lcl|TmoDt5_rgH0X_scaff_1	CDS	2691261	2691728	-	ID=g486.t1.cds;Parent=g486.t1
lcl|TmoDt5_rgH0X_scaff_1	CDS	2691820	2691874	-	ID=g486.t1.cds;Parent=g486.t1
lcl|TmoDt5_rgH0X_scaff_1	CDS	2691921	2692110	-	ID=g486.t1.cds;Parent=g486.t1
lcl|TmoDt5_rgH0X_scaff_1	CDS	2692152	2692399	-	ID=g486.t1.cds;Parent=g486.t1
lcl|TmoDt5_rgH0X_scaff_1	CDS	2692447	2692538	-	ID=g486.t1.cds;Parent=g486.t1
lcl|TmoDt5_rgH0X_scaff_1	CDS	2692585	2692778	-	ID=g486.t1.cds;Parent=g486.t1
lcl|TmoDt5_rgH0X_scaff_1	CDS	2692824	2692900	-	ID=g486.t1.cds;Parent=g486.t1
lcl|TmoDt5_rgH0X_scaff_1	CDS	2692946	2693107	-	ID=g486.t1.cds;Parent=g486.t1
lcl|TmoDt5_rgH0X_scaff_1	CDS	2693226	2693263	-	ID=g486.t1.cds;Parent=g486.t1
lcl|TmoDt5_rgH0X_scaff_1	CDS	2693316	2693410	-	ID=g487.t1.cds;Parent=g487.t1
lcl|TmoDt5_rgH0X_scaff_1	CDS	2693456	2693501	-	ID=g487.t1.cds;Parent=g487.t1
lcl|TmoDt5_rgH0X_scaff_1	CDS	2693894	2693998	-	ID=g488.t1.cds;Parent=g488.t1
lcl|TmoDt5_rgH0X_scaff_1	CDS	2694046	2694191	-	ID=g488.t1.cds;Parent=g488.t1
lcl|TmoDt5_rgH0X_scaff_1	CDS	2694238	2694541	-	ID=g488.t1.cds;Parent=g488.t1
lcl|TmoDt5_rgH0X_scaff_1	CDS	2694591	2694897	-	ID=g488.t1.cds;Parent=g488.t1
lcl|TmoDt5_rgH0X_scaff_1	CDS	2695063	2695161	-	ID=g488.t1.cds;Parent=g488.t1
lcl|TmoDt5_rgH0X_scaff_1	CDS	2695212	2695312	-	ID=g488.t1.cds;Parent=g488.t1
lcl|TmoDt5_rgH0X_scaff_1	CDS	2695541	2695732	-	ID=g488.t1.cds;Parent=g488.t1
lcl|TmoDt5_rgH0X_scaff_1	CDS	2695788	2695954	-	ID=g488.t1.cds;Parent=g488.t1
lcl|TmoDt5_rgH0X_scaff_1	CDS	2696000	2696210	-	ID=g488.t1.cds;Parent=g488.t1
lcl|TmoDt5_rgH0X_scaff_1	CDS	2696656	2696799	-	ID=g489.t1.cds;Parent=g489.t1
lcl|TmoDt5_rgH0X_scaff_1	CDS	2696847	2696992	-	ID=g489.t1.cds;Parent=g489.t1
lcl|TmoDt5_rgH0X_scaff_1	CDS	2697040	2697347	-	ID=g489.t1.cds;Parent=g489.t1
lcl|TmoDt5_rgH0X_scaff_1	CDS	2697850	2698007	-	ID=g489.t1.cds;Parent=g489.t1
lcl|TmoDt5_rgH0X_scaff_1	CDS	2698054	2698321	-	ID=g489.t1.cds;Parent=g489.t1
lcl|TmoDt5_rgH0X_scaff_1	CDS	2698363	2698586	-	ID=g489.t1.cds;Parent=g489.t1
lcl|TmoDt5_rgH0X_scaff_1	CDS	2698636	2698802	-	ID=g489.t1.cds;Parent=g489.t1
lcl|TmoDt5_rgH0X_scaff_1	CDS	2698847	2698922	-	ID=g489.t1.cds;Parent=g489.t1
lcl|TmoDt5_rgH0X_scaff_1	CDS	2699786	2699986	-	ID=g490.t1.cds;Parent=g490.t1
lcl|TmoDt5_rgH0X_scaff_1	CDS	2700034	2700222	-	ID=g490.t1.cds;Parent=g490.t1
lcl|TmoDt5_rgH0X_scaff_1	CDS	2700269	2700439	-	ID=g490.t1.cds;Parent=g490.t1
lcl|TmoDt5_rgH0X_scaff_1	CDS	2703551	2703693	-	ID=g490.t1.cds;Parent=g490.t1
lcl|TmoDt5_rgH0X_scaff_1	CDS	2703738	2704048	-	ID=g490.t1.cds;Parent=g490.t1
lcl|TmoDt5_rgH0X_scaff_1	CDS	2704098	2704276	-	ID=g490.t1.cds;Parent=g490.t1
lcl|TmoDt5_rgH0X_scaff_1	CDS	2704330	2704656	-	ID=g490.t1.cds;Parent=g490.t1
lcl|TmoDt5_rgH0X_scaff_1	CDS	2704706	2704973	-	ID=g490.t1.cds;Parent=g490.t1
lcl|TmoDt5_rgH0X_scaff_1	CDS	2705018	2705076	-	ID=g490.t1.cds;Parent=g490.t1
lcl|TmoDt5_rgH0X_scaff_1	CDS	2705120	2705239	-	ID=g490.t1.cds;Parent=g490.t1
lcl|TmoDt5_rgH0X_scaff_1	CDS	2705286	2705461	-	ID=g490.t1.cds;Parent=g490.t1
lcl|TmoDt5_rgH0X_scaff_1	CDS	2705511	2705754	-	ID=g490.t1.cds;Parent=g490.t1
lcl|TmoDt5_rgH0X_scaff_1	CDS	2708433	2708575	-	ID=g490.t1.cds;Parent=g490.t1
lcl|TmoDt5_rgH0X_scaff_1	CDS	2708620	2708930	-	ID=g490.t1.cds;Parent=g490.t1
lcl|TmoDt5_rgH0X_scaff_1	CDS	2708980	2709167	-	ID=g490.t1.cds;Parent=g490.t1
lcl|TmoDt5_rgH0X_scaff_1	CDS	2709212	2709538	-	ID=g490.t1.cds;Parent=g490.t1
lcl|TmoDt5_rgH0X_scaff_1	CDS	2709594	2709861	-	ID=g490.t1.cds;Parent=g490.t1
lcl|TmoDt5_rgH0X_scaff_1	CDS	2709906	2710102	-	ID=g490.t1.cds;Parent=g490.t1
lcl|TmoDt5_rgH0X_scaff_1	CDS	2710173	2710348	-	ID=g490.t1.cds;Parent=g490.t1
lcl|TmoDt5_rgH0X_scaff_1	CDS	2710394	2710499	-	ID=g490.t1.cds;Parent=g490.t1
lcl|TmoDt5_rgH0X_scaff_1	CDS	2718031	2718141	-	ID=g491.t1.cds;Parent=g491.t1
lcl|TmoDt5_rgH0X_scaff_1	CDS	2718213	2718263	-	ID=g491.t1.cds;Parent=g491.t1
lcl|TmoDt5_rgH0X_scaff_1	CDS	2721157	2721175	+	ID=g492.t1.cds;Parent=g492.t1
lcl|TmoDt5_rgH0X_scaff_1	CDS	2722623	2722859	+	ID=g492.t1.cds;Parent=g492.t1
lcl|TmoDt5_rgH0X_scaff_1	CDS	2722902	2723201	+	ID=g492.t1.cds;Parent=g492.t1
lcl|TmoDt5_rgH0X_scaff_1	CDS	2726174	2726597	+	ID=g492.t1.cds;Parent=g492.t1
lcl|TmoDt5_rgH0X_scaff_1	CDS	2731518	2731803	+	ID=g492.t1.cds;Parent=g492.t1
[truncated: 403,553+ more rows]

## Sheet: Count
Unique scaffolds	Scaffold size	Number	Sum_Genes
3	44869262	3911	39608
918	36672367	3529
910	26202212	3170
1	29768908	3110
11	27932205	2546
907	32859705	2489
5	28138196	2486
393	22085568	2249
7	13224340	1918
4	17171955	1565
224	14650137	1558
908	12842380	1459
14	12058895	1263
2	11365132	911	32164	scaffolds>10,000,000		0.812058
6	2095531	134
10	964949	114
22	757159	111
909	743354	108	32631	genes>100
935	252780	98
9	1044943	89
17	529977	86
8	1019766	85
16	661079	83
150	1187891	79
15	781533	77
917	505892	69
24	550091	67
79	2386707	61
28	416896	59
21	555654	58
932	247801	58
915	355732	55
12	585462	54
13	580308	53
23	494645	52
1025	702796	52
912	440331	51
937	#N/A	51
53	266195	48
18	787003	47
29	526158	47
922	487600	47
924	338461	47
20	723688	45
914	436196	43
963	100224	43
25	440998	42
27	349748	41
26	353584	39
31	281034	38
921	364073	38
35	293399	37
103	105706	37
1031	442278	37
920	303172	36
926	311648	36
42	312369	35
48	322831	34
19	992857	33
36	90908	33
41	333488	33
45	348547	33
913	586464	33
38	402134	32
916	331369	32
40	276654	31
43	310034	31
47	320293	31
939	185146	31
37	253758	30
39	333819	30
58	239675	30
66	174928	29
919	275014	29
1029	284414	28
74	61805	27
934	249340	27
936	290740	27
33	294378	26
55	259106	26
62	213142	26
1022	119580	26
46	302121	25
68	163170	24
86	378522	24
996	57392	24
1023	197291	24
44	257636	23
52	239693	23
56	338325	23
116	122501	23
984	46175	23
986	42262	23
118	79388	22
898	44843	22
925	242961	22
64	206971	21
49	137121	20
65	124569	20
124	122884	20
929	240021	20
1011	30113	20
54	247257	19
928	237926	19
949	40758	19
959	35658	19
1024	168638	19
30	355244	18
84	88522	18
91	95105	18
265	60787	18
938	210931	18
940	203649	18
76	144963	17
105	131868	17
933	222707	17
953	39045	17
968	49725	17
82	136658	16
290	53544	16
923	227125	16
930	332464	16
947	165963	16
50	146703	15
60	171828	15
63	157504	15
80	137592	15
94	107247	15
98	27087	15
157	44995	15
931	144857	15
941	101247	15
945	130637	15
1001	33376	15
380	45206	14
911	91485	14
1013	24335	14
57	237563	13
87	104423	13
90	54867	13
104	78906	13
108	69306	13
120	102210	13
182	73443	13
198	42226	13
220	58459	13
326	42321	13
443	34752	13
980	27810	13
61	536666	12
92	181872	12
117	56588	12
379	38788	12
442	21148	12
499	37638	12
675	25769	12
1004	53631	12
51	110841	11
77	115104	11
158	46714	11
214	60025	11
219	62744	11
240	66640	11
327	45003	11
394	35202	11
447	33447	11
564	28637	11
948	191142	11
955	87207	11
956	64452	11
1027	167901	11
1028	105722	11
1030	120750	11
32	144749	10
59	199355	10
78	138124	10
140	86366	10
213	58629	10
258	37993	10
336	37833	10
516	34262	10
537	29594	10
660	22981	10
946	150683	10
951	92970	10
977	56576	10
995	29104	10
67	206511	9
72	237206	9
88	103700	9
95	85761	9
142	84169	9
144	74995	9
156	76870	9
173	52855	9
188	52542	9
285	45460	9
294	51621	9
363	33232	9
408	32125	9
460	34517	9
467	16514	9
628	22366	9
648	22955	9
954	77854	9
69	158129	8
71	89361	8
81	60885	8
113	44318	8
121	67244	8
135	58967	8
137	53873	8
138	44705	8
151	56163	8
254	48659	8
286	49581	8
395	37647	8
401	38720	8
430	38267	8
504	28788	8
567	18189	8
576	29250	8
664	23799	8
783	20096	8
788	16671	8
834	13532	8
944	66644	8
985	46056	8
988	23040	8
989	44150	8
34	50985	7
70	92879	7
99	94666	7
134	41950	7
136	77444	7
161	25521	7
171	23571	7
181	59573	7
183	33594	7
192	16807	7
193	54882	7
194	55735	7
205	52951	7
209	55827	7
234	67322	7
269	33489	7
281	50844	7
297	44259	7
305	48277	7
313	36115	7
314	42276	7
330	47500	7
334	43229	7
391	32549	7
449	25340	7
501	29495	7
512	31422	7
518	32428	7
528	23540	7
530	27974	7
572	21438	7
616	27014	7
680	21313	7
688	24592	7
844	7784	7
927	136703	7
942	158190	7
992	91448	7
1014	15242	7
1020	26296	7
1026	159832	7
75	195851	6
89	109494	6
93	81417	6
101	84470	6
102	55941	6
107	57945	6
127	60529	6
159	52507	6
177	54376	6
179	70580	6
195	57401	6
201	67855	6
203	73090	6
207	19911	6
217	66892	6
243	53186	6
245	31510	6
257	37814	6
262	52074	6
270	51133	6
309	45243	6
319	39727	6
339	44820	6
342	34623	6
368	35270	6
381	38335	6
418	38857	6
419	33766	6
426	36801	6
427	38212	6
458	28941	6
464	34442	6
486	31778	6
521	24346	6
623	23153	6
643	22203	6
650	24541	6
663	26702	6
696	16255	6
776	16290	6
777	19761	6
795	16193	6
803	11652	6
962	58098	6
965	59134	6
969	36439	6
983	31657	6
987	23702	6
83	125823	5
85	139462	5
114	45504	5
119	36340	5
123	76422	5
128	41193	5
162	60564	5
185	29016	5
187	59550	5
190	44749	5
191	22440	5
208	35151	5
221	66114	5
223	66447	5
225	58531	5
227	45358	5
228	31255	5
231	62321	5
232	55202	5
250	52687	5
251	38473	5
263	33947	5
287	50734	5
323	16043	5
347	34100	5
373	23604	5
374	35983	5
377	34910	5
398	15726	5
405	34383	5
425	31831	5
437	32891	5
444	28093	5
465	34769	5
485	27864	5
489	21403	5
496	26203	5
505	36418	5
525	32557	5
544	30088	5
545	24985	5
553	18923	5
554	25132	5
558	25368	5
568	25298	5
584	26944	5
587	11576	5
591	20524	5
603	28831	5
605	27003	5
610	26986	5
619	27569	5
626	22331	5
627	16499	5
637	25455	5
642	25094	5
653	20619	5
657	27210	5
668	23804	5
709	14979	5
712	11964	5
719	20266	5
729	23086	5
756	16109	5
961	71770	5
973	51025	5
975	40616	5
1007	38043	5
1015	12114	5
1019	22710	5
73	68552	4
96	64691	4
106	50629	4
109	42067	4
112	41196	4
115	24761	4
126	47188	4
129	115073	4
133	50105	4
148	63274	4
149	54436	4
154	48172	4
163	68746	4
164	85087	4
167	46129	4
189	31364	4
204	27441	4
210	45363	4
241	45482	4
248	31243	4
252	33565	4
255	42032	4
271	42004	4
272	42227	4
279	22988	4
282	45976	4
291	35857	4
307	45162	4
318	26446	4
321	46524	4
322	39994	4
343	26886	4
344	48624	4
346	42637	4
362	40148	4
382	36244	4
399	36138	4
404	35345	4
412	37576	4
416	34645	4
417	39749	4
423	14249	4
435	28893	4
448	24917	4
469	23247	4
474	22137	4
479	34398	4
483	33893	4
493	37545	4
511	27249	4
519	29613	4
524	15900	4
532	21023	4
535	14185	4
557	13100	4
575	25777	4
578	33407	4
582	24758	4
586	21319	4
588	23229	4
592	24146	4
594	18473	4
600	25327	4
615	27955	4
632	24171	4
636	25298	4
655	21178	4
658	24893	4
674	19515	4
702	20737	4
706	22103	4
713	25350	4
723	22780	4
734	29452	4
735	18242	4
739	19724	4
744	21111	4
752	18072	4
762	16477	4
770	18189	4
772	15732	4
774	15683	4
782	16713	4
789	12154	4
816	13697	4
818	14741	4
835	12200	4
837	10526	4
950	53219	4
957	37527	4
958	43830	4
960	41697	4
966	69855	4
967	29852	4
994	30798	4
1021	39943	4
100	182047	3
111	65952	3
139	66149	3
153	49327	3
168	66406	3
169	48625	3
174	53870	3
175	23600	3
180	33427	3
184	48826	3
186	68238	3
197	38056	3
206	25557	3
211	61164	3
218	36562	3
222	22778	3
235	66859	3
247	44634	3
253	48719	3
259	55578	3
264	28013	3
268	25939	3
273	45799	3
275	46919	3
277	48993	3
280	45228	3
283	22334	3
296	30718	3
299	38525	3
301	29022	3
302	46202	3
320	22546	3
337	23943	3
340	42647	3
350	23449	3
354	22346	3
355	35389	3
356	30167	3
365	40515	3
366	48243	3
378	34349	3
383	39956	3
385	30662	3
386	31264	3
388	19807	3
392	24693	3
397	43389	3
409	30860	3
411	24682	3
414	30741	3
415	38394	3
420	30198	3
431	21667	3
433	13550	3
434	26856	3
454	32097	3
466	31015	3
468	19375	3
476	22094	3
480	29112	3
481	20903	3
482	34571	3
488	31809	3
491	23248	3
506	25880	3
508	29983	3
510	38583	3
513	28249	3
514	35417	3
520	25597	3
523	20574	3
531	20137	3
533	26368	3
534	24093	3
541	26087	3
542	26127	3
547	27451	3
556	23499	3
561	15845	3
577	27043	3
581	24767	3
596	14526	3
601	24217	3
604	25761	3
630	20641	3
631	15478	3
633	15677	3
634	25284	3
635	17173	3
644	22786	3
649	14346	3
666	15489	3
670	19437	3
686	16305	3
689	21486	3
695	20653	3
704	21363	3
708	15679	3
711	23764	3
718	21795	3
730	20112	3
731	18702	3
746	18499	3
758	15218	3
760	18197	3
761	16595	3
771	13124	3
781	15624	3
784	13086	3
798	15731	3
812	13883	3
815	15377	3
820	14995	3
832	12150	3
833	9563	3
943	127372	3
952	44076	3
971	52313	3
978	39340	3
979	30199	3
1005	23055	3
1006	21710	3
1008	30756	3
1010	18419	3
97	87464	2
110	95259	2
122	49237	2
125	85912	2
130	46704	2
132	54080	2
143	34120	2
145	37845	2
152	28741	2
160	52152	2
178	26297	2
199	54566	2
212	23417	2
215	69063	2
226	42742	2
230	57056	2
233	54930	2
237	36086	2
249	21844	2
260	48060	2
267	44672	2
274	44015	2
293	28007	2
310	19086	2
328	44596	2
333	28074	2
338	22147	2
341	40241	2
345	31922	2
348	18562	2
353	38615	2
358	32491	2
359	41286	2
364	37134	2
375	37353	2
384	23635	2
387	29194	2
396	14308	2
400	39694	2
406	22255	2
413	28325	2
424	25975	2
429	21298	2
432	12649	2
436	24514	2
438	16551	2
440	17040	2
441	27027	2
450	31839	2
456	29116	2
459	33775	2
461	27008	2
462	24118	2
463	31246	2
470	16853	2
477	19407	2
484	33862	2
487	20907	2
494	29115	2
509	33001	2
526	19286	2
527	23487	2
529	32355	2
536	28484	2
538	23388	2
539	14663	2
548	14751	2
550	19677	2
551	26583	2
552	15241	2
555	23562	2
559	25376	2
563	27786	2
569	27424	2
570	21925	2
574	25678	2
579	26765	2
580	23661	2
583	17955	2
590	24089	2
602	16312	2
606	23099	2
607	23812	2
608	23571	2
611	20527	2
614	17430	2
618	20804	2
621	25892	2
622	23640	2
640	20153	2
673	12703	2
677	16321	2
682	18553	2
683	22534	2
691	16225	2
693	20179	2
697	21873	2
698	19694	2
699	19725	2
705	18705	2
714	21262	2
717	10350	2
725	19840	2
728	18372	2
738	15407	2
740	17973	2
742	13335	2
747	18726	2
750	18553	2
763	11144	2
769	16720	2
773	12403	2
778	17032	2
779	15365	2
785	13887	2
787	18229	2
797	15384	2
799	14584	2
804	15075	2
805	12858	2
822	12165	2
825	13002	2
826	11120	2
828	7147	2
840	10932	2
842	7201	2
845	2374	2
855	2805	2
861	5326	2
864	4446	2
869	3855	2
874	4266	2
884	922	2
890	4330	2
900	5596	2
964	41304	2
970	40038	2
982	28241	2
991	34151	2
1000	28768	2
1002	20922	2
1018	16145	2
131	27409	1
141	49468	1
147	29146	1
155	62779	1
165	40140	1
166	61802	1
170	29628	1
172	41868	1
176	76455	1
196	60278	1
200	57573	1
202	53572	1
216	51155	1
229	50041	1
236	27494	1
238	55753	1
239	16582	1
242	35529	1
244	27067	1
261	26540	1
266	40733	1
276	32805	1
278	35086	1
284	46286	1
292	31172	1
295	47114	1
298	41034	1
300	41748	1
303	37738	1
304	30737	1
306	51489	1
308	21367	1
311	15615	1
312	36200	1
315	49058	1
316	38098	1
324	23646	1
331	14543	1
332	37975	1
349	39025	1
352	33343	1
357	17287	1
361	31764	1
367	23561	1
369	27250	1
371	40432	1
372	15145	1
376	30501	1
389	25501	1
390	29895	1
402	18154	1
403	19602	1
407	29195	1
421	34680	1
428	22221	1
445	27918	1
452	27049	1
453	33579	1
457	31751	1
471	23159	1
472	27234	1
473	30601	1
475	33738	1
478	32977	1
490	27986	1
492	18873	1
497	22088	1
498	16084	1
500	26163	1
503	28828	1
507	24559	1
515	27472	1
517	24815	1
540	18617	1
543	18321	1
546	20338	1
549	21106	1
560	20124	1
562	14032	1
565	20906	1
571	15141	1
573	21612	1
593	16704	1
595	19137	1
597	25738	1
598	20985	1
599	11582	1
609	21482	1
612	13772	1
613	27704	1
617	23950	1
620	19320	1
624	23274	1
625	16690	1
629	22653	1
638	20466	1
639	24017	1
641	24925	1
647	24878	1
652	14528	1
654	16241	1
656	14320	1
659	17539	1
661	19390	1
662	16851	1
665	16564	1
667	13171	1
669	21289	1
672	21112	1
676	16424	1
678	9712	1
687	19794	1
692	13352	1
700	17505	1
701	21251	1
703	15675	1
707	12167	1
710	19451	1
715	14650	1
720	17041	1
721	17318	1
724	18889	1
726	18272	1
727	13640	1
732	18195	1
733	14156	1
736	20054	1
741	15432	1
743	17670	1
745	19838	1
749	20011	1
751	15916	1
753	12893	1
754	17530	1
755	17893	1
757	15216	1
759	17210	1
764	14800	1
765	10584	1
766	17169	1
767	17055	1
768	19445	1
780	17574	1
786	14017	1
790	13792	1
791	13375	1
792	18062	1
793	12301	1
800	15497	1
801	12176	1
806	19555	1
809	11853	1
811	14583	1
819	8929	1
821	17117	1
823	9583	1
824	11074	1
829	12069	1
831	10008	1
836	12043	1
838	10296	1
839	9670	1
843	7079	1
848	#N/A	1
852	3788	1
856	4244	1
860	4597	1
867	4437	1
871	5762	1
876	4025	1
878	#N/A	1
881	3745	1
882	3671	1
887	3822	1
889	1012	1
892	5204	1
893	#N/A	1
894	4440	1
899	5346	1
904	5989	1
972	25093	1
974	27246	1
976	74027	1
981	28638	1
990	39914	1
993	38957	1
997	19348	1
998	35654	1
999	18868	1
1003	16283	1
1009	33178	1
1012	24559	1
1016	14148	1
		0

## Sheet: Tmo_prot_annot
Sequence Name	Sequence Description	Sequence Length	Blast Min E-Value	Blast Top Hit Description (HSP)	Blast Top Hit E-Value	Blast Top Hit Gene Identifier	Mapping GO ID	Annotation GO ID	Enzyme Code	InterPro Accession
g1.t1	lipase 3-like	1128	0	gb|KYB28091.1|Lipase 3-like Protein [Tribolium castaneum]/ref|XP_973103.2|PREDICTED: lipase 3-like [Tribolium castaneum]	0	KYB28091.1	GO:0006629-IEA;GO:0016042-IEA;GO:0016787-IEA;GO:0016788-IEA	GO:0016042;GO:0016788	EC:3.1
g2.t1	---NA---	133
g3.t1	Lipase 3-like Protein	386	0	gb|KYB28091.1|Lipase 3-like Protein [Tribolium castaneum]/ref|XP_973103.2|PREDICTED: lipase 3-like [Tribolium castaneum]	0	KYB28091.1	GO:0016042-IEA;GO:0006629-IEA;GO:0016787-IEA;GO:0016788-IEA	GO:0016042;GO:0016788	EC:3.1
g4.t1	Lipase 3-like Protein	220	3.3e-87	gb|KYB28091.1|Lipase 3-like Protein [Tribolium castaneum]/ref|XP_973103.2|PREDICTED: lipase 3-like [Tribolium castaneum]	3.3e-87	KYB28091.1	GO:0006629-IEA;GO:0016042-IEA;GO:0016787-IEA;GO:0016788-IEA	GO:0016042;GO:0016788	EC:3.1
g5.t1	T-complex protein 1 subunit alpha-like Protein	543	0	gb|EFA02100.1|T-complex protein 1 subunit gamma-like Protein [Tribolium castaneum]/ref|XP_968355.1|PREDICTED: T-complex protein 1 subunit epsilon [Tribolium castaneum]	0	EFA02100.1	GO:0000166-IEA;GO:0005737-IEA;GO:0005829-IEA;GO:0051082-IEA;GO:0051082-IBA;GO:0005832-IEA;GO:0005832-IBA;GO:0005524-IEA;GO:0140662-IEA;GO:0006457-IEA;GO:0006457-IBA;GO:0016887-IEA	GO:0005524;GO:0005832;GO:0006457;GO:0006458;GO:0016887;GO:0051082;GO:0061077;GO:0140662	EC:3.6.1.15
g6.t1	---NA---	38
g7.t1	---NA---	47
g8.t1	T-complex protein 11-like protein 1	508	0	ref|XP_972749.1|PREDICTED: T-complex protein 11-like protein 1 [Tribolium castaneum]/ref|XP_008192575.1|PREDICTED: T-complex protein 11-like protein 1 [Tribolium castaneum]/ref|XP_015834680.1|PREDICTED: T-complex protein 11-like protein 1 [Tribolium castaneum]/gb|EFA01622.1|T-complex protein 11-like protein 1 [Tribolium castaneum]	0	XP_972749.1	GO:0007165-IBA	GO:0005634;GO:0007165;GO:0019933
g9.t1	PREDICTED: uncharacterized protein LOC103312777	565	2.4e-103	gb|EFA02572.2|hypothetical protein TcasGA2_TC008283 [Tribolium castaneum]/ref|XP_015834679.1|PREDICTED: uncharacterized protein LOC103312777 [Tribolium castaneum]	2.4e-103	EFA02572.2	GO:0005802-IBA;GO:0043001-IBA;GO:0016020-IEA;GO:0016021-IEA	GO:0110165
g10.t1	apoptosis-inducing factor 1, mitochondrial isoform X1	679	0	ref|XP_972831.1|PREDICTED: apoptosis-inducing factor 1, mitochondrial isoform X1 [Tribolium castaneum]/gb|EFA01621.1|Putative apoptosis-inducing factor 1, mitochondrial-like Protein [Tribolium castaneum]	0	XP_972831.1	GO:0005737-IBA;GO:0016491-IEA;GO:0050660-IEA;GO:0046872-IEA;GO:0016651-IBA;GO:0051537-IEA;GO:0051536-IEA	GO:0005758;GO:0006805;GO:0009167;GO:0010623;GO:0016310;GO:0042775;GO:0046034;GO:0050832
g11.t1	---NA---	92
g12.t1	lipase 1	1027	8e-165	gb|KYB28089.1|hypothetical protein TcasGA2_TC032874 [Tribolium castaneum]	8e-165	KYB28089.1	GO:0006629-IEA;GO:0016042-IEA;GO:0016787-IEA;GO:0016788-IEA	GO:0016042;GO:0016788	EC:3.1
g13.t1	Lipase 3-like Protein	766	0	ref|XP_001813143.1|PREDICTED: lipase 3 [Tribolium castaneum]/gb|EFA01616.1|Lipase 3-like Protein [Tribolium castaneum]	0	XP_001813143.1	GO:0006629-IEA;GO:0016042-IEA;GO:0016787-IEA;GO:0016788-IEA	GO:0016042;GO:0016788	EC:3.1
g14.t1	Lipase 3-like Protein	542	0	gb|KYB28091.1|Lipase 3-like Protein [Tribolium castaneum]/ref|XP_973103.2|PREDICTED: lipase 3-like [Tribolium castaneum]	0	KYB28091.1	GO:0016042-IEA;GO:0006629-IEA;GO:0016787-IEA;GO:0016788-IEA	GO:0016042;GO:0016788	EC:3.1
g15.t1	Lipase 3-like Protein	388	0	gb|KYB28091.1|Lipase 3-like Protein [Tribolium castaneum]/ref|XP_973103.2|PREDICTED: lipase 3-like [Tribolium castaneum]	0	KYB28091.1	GO:0016042-IEA;GO:0006629-IEA;GO:0016787-IEA;GO:0016788-IEA	GO:0006629;GO:0016787	EC:3
g16.t1	Lipase 3-like Protein	754	0	gb|KYB28091.1|Lipase 3-like Protein [Tribolium castaneum]/ref|XP_973103.2|PREDICTED: lipase 3-like [Tribolium castaneum]	0	KYB28091.1	GO:0016042-IEA;GO:0006629-IEA;GO:0016787-IEA;GO:0016788-IEA	GO:0016042;GO:0016788	EC:3.1
g17.t1	Cadherin-related tumor suppressor-like Protein	2645	0	ref|XP_015834790.1|PREDICTED: LOW QUALITY PROTEIN: protein dachsous [Tribolium castaneum]	0	XP_015834790.1	GO:0005911-IBA;GO:0098742-IBA;GO:0045296-IBA;GO:0002009-IEA;GO:0016020-IEA;GO:0001736-IEA;GO:0016021-IEA;GO:0005509-IEA;GO:0005509-IBA;GO:0016043-IEA;GO:0030154-IEA;GO:0016342-IBA;GO:0098609-IBA;GO:0007155-IEA;GO:0007163-IEA;GO:0009887-IEA;GO:0007156-IEA;GO:0048513-IEA;GO:0005886-IEA	GO:0000904;GO:0001737;GO:0002009;GO:0005509;GO:0007156;GO:0007157;GO:0007480;GO:0008283;GO:0009887;GO:0016318;GO:0016327;GO:0016339;GO:0016342;GO:0018149;GO:0032989;GO:0035159;GO:0035222;GO:0035331;GO:0035332;GO:0044237;GO:0044331;GO:0045198;GO:0045296;GO:0045317;GO:0060562;GO:0090175;GO:0090176;GO:0090251;GO:1905330;GO:2000026
g18.t1	---NA---	98
g19.t1	Retrovirus-related Pol polyprotein from transposon TNT 1-94-like Protein	482	7e-63	gb|KYB24925.1|hypothetical protein TcasGA2_TC034911, partial [Tribolium castaneum]	7e-63	KYB24925.1	GO:0003677-IEA;GO:0003964-IEA;GO:0003887-IEA;GO:0006508-IEA;GO:0071897-IEA;GO:0016740-IEA;GO:0004190-IEA;GO:0016779-IEA;GO:0008270-IEA;GO:0006278-IEA;GO:0015074-IEA;GO:0042575-IEA;GO:0003676-IEA	GO:0003676;GO:0016318;GO:0034061;GO:0035018;GO:0071897	EC:2.7.7
g20.t1	Protein dachsous-like Protein	259	3.3e-126	gb|KYB28093.1|Protein dachsous-like Protein [Tribolium castaneum]	3.3e-126	KYB28093.1	GO:0098742-IBA;GO:0045296-IBA;GO:0002009-IEA;GO:0007155-IEA;GO:0016020-IEA;GO:0016021-IEA;GO:0005509-IEA;GO:0005509-IBA;GO:0009887-IEA;GO:0016342-IBA;GO:0007156-IEA;GO:0005886-IEA;GO:0098609-IBA	GO:0000904;GO:0001737;GO:0002009;GO:0005509;GO:0007156;GO:0007157;GO:0007480;GO:0008283;GO:0009887;GO:0016318;GO:0016327;GO:0016339;GO:0016342;GO:0018149;GO:0032989;GO:0035159;GO:0035222;GO:0035331;GO:0035332;GO:0044237;GO:0044331;GO:0045198;GO:0045296;GO:0045317;GO:0060562;GO:0090175;GO:0090176;GO:0090251;GO:1905330;GO:2000026
g21.t1	Facilitated trehalose transporter Tret1-2 homolog-like Protein	473	0	ref|XP_008192579.1|PREDICTED: facilitated trehalose transporter Tret1-like [Tribolium castaneum]/gb|KYB28094.1|Facilitated trehalose transporter Tret1-2 homolog-like Protein [Tribolium castaneum]	0	XP_008192579.1	GO:0055085-IEA;GO:0055085-IBA;GO:0016020-IEA;GO:0016020-IBA;GO:0016021-IEA;GO:0008643-IEA;GO:0022857-IEA;GO:0022857-IBA;GO:0051119-IEA;GO:0034219-IEA;GO:0005886-IEA	GO:0016020;GO:0022857;GO:0055085
g22.t1	---NA---	93
g23.t1	protocadherin-like wing polarity protein stan isoform X1	742	0	ref|XP_015834790.1|PREDICTED: LOW QUALITY PROTEIN: protein dachsous [Tribolium castaneum]	0	XP_015834790.1	GO:0005911-IBA;GO:0098742-IBA;GO:0045296-IBA;GO:0002009-IEA;GO:0016020-IEA;GO:0001736-IEA;GO:0016021-IEA;GO:0005509-IEA;GO:0005509-IBA;GO:0016043-IEA;GO:0030154-IEA;GO:0016342-IBA;GO:0098609-IBA;GO:0007155-IEA;GO:0007163-IEA;GO:0009887-IEA;GO:0007156-IEA;GO:0048513-IEA;GO:0005886-IEA	GO:0000904;GO:0001737;GO:0002009;GO:0005509;GO:0007156;GO:0007157;GO:0007480;GO:0008283;GO:0009887;GO:0016318;GO:0016327;GO:0016339;GO:0016342;GO:0018149;GO:0032989;GO:0035159;GO:0035222;GO:0035331;GO:0035332;GO:0044237;GO:0044331;GO:0045198;GO:0045296;GO:0045317;GO:0060562;GO:0090175;GO:0090176;GO:0090251;GO:1905330;GO:2000026
g24.t1	Facilitated trehalose transporter Tret1-2 homolog-like Protein	286	4.3e-173	ref|XP_008192579.1|PREDICTED: facilitated trehalose transporter Tret1-like [Tribolium castaneum]/gb|KYB28094.1|Facilitated trehalose transporter Tret1-2 homolog-like Protein [Tribolium castaneum]	4.3e-173	XP_008192579.1	GO:0055085-IEA;GO:0055085-IBA;GO:0016020-IEA;GO:0016020-IBA;GO:0016021-IEA;GO:0008643-IEA;GO:0022857-IEA;GO:0022857-IBA;GO:0051119-IEA;GO:0034219-IEA;GO:0005886-IEA	GO:0016020;GO:0022857;GO:0055085
g25.t1	---NA---	110
g26.t1	protocadherin-like wing polarity protein stan isoform X1	581	0	ref|XP_015834790.1|PREDICTED: LOW QUALITY PROTEIN: protein dachsous [Tribolium castaneum]	0	XP_015834790.1	GO:0004888-IEA;GO:0005911-IBA;GO:0048468-IEA;GO:0048731-IEA;GO:0016020-IEA;GO:0001736-IEA;GO:0016021-IEA;GO:0016043-IEA;GO:0005509-IEA;GO:0005509-IBA;GO:0030154-IEA;GO:0098609-IEA;GO:0098609-IBA;GO:0007155-IEA;GO:0007155-IBA;GO:0007166-IEA;GO:0007163-IEA;GO:0007186-IEA;GO:0007156-IEA;GO:0048513-IEA;GO:0004930-IEA;GO:0005887-IBA;GO:0005886-IEA	GO:0000904;GO:0001737;GO:0005509;GO:0005886;GO:0007156;GO:0007157;GO:0007480;GO:0008283;GO:0016318;GO:0016327;GO:0016339;GO:0018149;GO:0032502;GO:0032989;GO:0035159;GO:0035222;GO:0035331;GO:0035332;GO:0044237;GO:0044331;GO:0045198;GO:0045296;GO:0045317;GO:0060562;GO:0090175;GO:0090176;GO:0090251;GO:1905330;GO:2000026
g27.t1	---NA---	208
g28.t1	gem-associated protein 8	211	1.2e-86	gb|EFA01612.2|hypothetical protein TcasGA2_TC007179 [Tribolium castaneum]	1.2e-86	EFA01612.2	GO:0000387-IEA;GO:0000387-IBA;GO:0032797-IEA;GO:0032797-IBA	GO:0000387;GO:0032797
g29.t1	eukaryotic translation initiation factor 3 subunit K	244	7e-157	gb|EFA01611.1|Eukaryotic translation initiation factor 3 subunit K-like Protein [Tribolium castaneum]/ref|XP_973326.1|PREDICTED: eukaryotic translation initiation factor 3 subunit K [Tribolium castaneum]	7e-157	EFA01611.1	GO:0003743-IEA;GO:0003743-IBA;GO:0003723-IEA;GO:0001732-IEA;GO:0005737-IEA;GO:0016282-IEA;GO:0043022-IEA;GO:0002183-IEA;GO:0005852-IEA;GO:0005852-IBA;GO:0033290-IEA;GO:0006412-IEA;GO:0006446-IEA;GO:0006413-IEA	GO:0001732;GO:0003723;GO:0003743;GO:0005852;GO:0006446;GO:0016282;GO:0033290;GO:0043022
g30.t1	Syntaxin 13	121	9.1e-63	ref|XP_973359.1|PREDICTED: syntaxin-12 [Tribolium castaneum]/gb|EFA02809.1|Syntaxin 13 [Tribolium castaneum]	9.1e-63	XP_973359.1	GO:0016192-IEA;GO:0006906-IBA;GO:0016020-IEA;GO:0016021-IEA;GO:0016021-IBA;GO:0008021-IBA;GO:0048278-IBA;GO:0012505-IBA;GO:0031201-IBA;GO:0005484-IEA;GO:0005484-IBA;GO:0000149-IBA;GO:0006886-IEA;GO:0006886-IBA	GO:0000149;GO:0000278;GO:0005484;GO:0005886;GO:0006886;GO:0006906;GO:0007140;GO:0007143;GO:0012505;GO:0015833;GO:0016081;GO:0017156;GO:0031201;GO:0044703;GO:0048278;GO:0048489;GO:0097480
g31.t1	glucosamine-6-phosphate isomerase isoform X1	279	0	ref|XP_008191796.1|PREDICTED: glucosamine-6-phosphate isomerase isoform X1 [Tribolium castaneum]/ref|XP_008191797.1|PREDICTED: glucosamine-6-phosphate isomerase isoform X1 [Tribolium castaneum]/gb|EFA02005.2|Glucosamine-6-phosphate isomerase-like Protein [Tribolium castaneum]	0	XP_008191796.1	GO:0042802-IBA;GO:0005737-IEA;GO:0005737-IBA;GO:0019262-IBA;GO:0006043-IBA;GO:0006044-IEA;GO:0004342-IEA;GO:0004342-IBA;GO:0006046-IBA;GO:0005975-IEA;GO:0016787-IEA;GO:0016853-IEA	GO:0004342;GO:0005737;GO:0005975;GO:0006043;GO:0006046;GO:0016853;GO:0019262;GO:0042802	EC:3.5.99.6;EC:5
g32.t1	---NA---	43
g33.t1	PREDICTED: uncharacterized protein LOC655368	396	2.3e-126	ref|XP_967001.1|PREDICTED: uncharacterized protein LOC655368 [Tribolium castaneum]/gb|EFA05154.1|hypothetical protein TcasGA2_TC015272 [Tribolium castaneum]	2.3e-126	XP_967001.1	GO:0005737-IEA;GO:0008270-IEA;GO:0046872-IEA;GO:0046983-IEA;GO:0016740-IEA;GO:0006511-IEA;GO:0016567-IEA	GO:0005488
g34.t1	PREDICTED: uncharacterized protein LOC655368	397	2.7e-122	ref|XP_967001.1|PREDICTED: uncharacterized protein LOC655368 [Tribolium castaneum]/gb|EFA05154.1|hypothetical protein TcasGA2_TC015272 [Tribolium castaneum]	2.7e-122	XP_967001.1	GO:0005737-IEA;GO:0008270-IEA;GO:0046872-IEA;GO:0046983-IEA;GO:0016740-IEA;GO:0006511-IEA;GO:0016567-IEA	GO:0005488
g35.t1	PREDICTED: uncharacterized protein LOC655368	396	2e-153	ref|XP_967001.1|PREDICTED: uncharacterized protein LOC655368 [Tribolium castaneum]/gb|EFA05154.1|hypothetical protein TcasGA2_TC015272 [Tribolium castaneum]	2e-153	XP_967001.1	GO:0005737-IEA;GO:0008270-IEA;GO:0046872-IEA;GO:0046983-IEA;GO:0016740-IEA;GO:0006511-IEA;GO:0016567-IEA	GO:0005488
g36.t1	PREDICTED: uncharacterized protein LOC655368	377	5.9e-87	ref|XP_967001.1|PREDICTED: uncharacterized protein LOC655368 [Tribolium castaneum]/gb|EFA05154.1|hypothetical protein TcasGA2_TC015272 [Tribolium castaneum]	5.9e-87	XP_967001.1	GO:0005737-IEA;GO:0008270-IEA;GO:0046872-IEA;GO:0016740-IEA;GO:0016567-IEA;GO:0006511-IEA
g37.t1	Bestrophin-2-like Protein	1226	0	ref|XP_008191800.1|PREDICTED: bestrophin-2 [Tribolium castaneum]/gb|EFA02214.1|Bestrophin-2-like Protein [Tribolium castaneum]	0	XP_008191800.1	GO:0034707-IEA;GO:1902476-IEA;GO:0016020-IEA;GO:0016021-IEA;GO:0005254-IEA;GO:0005254-IBA;GO:0006821-IEA;GO:0006811-IEA;GO:0005886-IEA	GO:0005254;GO:0005886;GO:0034707;GO:1902476
g38.t1	Bestrophin-2-like Protein	314	0	ref|XP_015834830.1|PREDICTED: bestrophin-3 isoform X2 [Tribolium castaneum]	0	XP_015834830.1	GO:0034707-IEA;GO:1902476-IEA;GO:0016020-IEA;GO:0016021-IEA;GO:0005254-IEA;GO:0005254-IBA;GO:0006821-IEA;GO:0006811-IEA;GO:0005886-IEA	GO:0005254;GO:0005886;GO:0034707;GO:1902476
g39.t1	copper transport protein ATOX1	74	4.4e-42	gb|KYB27848.1|Copper transport protein ATOX1-like Protein [Tribolium castaneum]/ref|XP_008191803.1|PREDICTED: copper transport protein ATOX1 [Tribolium castaneum]	4.4e-42	KYB27848.1	GO:0006825-IBA;GO:0046872-IEA;GO:0005829-IBA;GO:0016531-IBA	GO:0005507;GO:0005829;GO:0006825;GO:0006878;GO:0006979;GO:0015680;GO:0016531;GO:0046872;GO:0046907;GO:0065008
g40.t1	ectopic P granules protein 5 homolog	2286	0	gb|EFA02217.2|Ectopic P granules protein 5 homolog-like Protein [Tribolium castaneum]/ref|XP_971019.1|PREDICTED: ectopic P granules protein 5 homolog [Tribolium castaneum]	0	EFA02217.2	GO:0006914-IEA;GO:0005737-IBA;GO:0097352-IBA	GO:0005737;GO:0097352
g41.t1	---NA---	163
g42.t1	---NA---	164
g43.t1	Cadherin-related tumor suppressor-like Protein	1739	0	ref|XP_971084.2|PREDICTED: cadherin-related tumor suppressor [Tribolium castaneum]/gb|KYB27849.1|Cadherin-related tumor suppressor-like Protein [Tribolium castaneum]	0	XP_971084.2	GO:0005911-IBA;GO:0098742-IBA;GO:0045296-IBA;GO:0002009-IEA;GO:0016020-IEA;GO:0001736-IEA;GO:0016021-IEA;GO:0005509-IEA;GO:0005509-IBA;GO:0016043-IEA;GO:0030154-IEA;GO:0016342-IBA;GO:0098609-IBA;GO:0007155-IEA;GO:0007163-IEA;GO:0009887-IEA;GO:0007156-IEA;GO:0048513-IEA;GO:0005886-IEA	GO:0001736;GO:0005509;GO:0005886;GO:0005911;GO:0007156;GO:0007163;GO:0016043;GO:0030154;GO:0048513
g44.t1	---NA---	94
g45.t1	---NA---	83
g46.t1	Cadherin-related tumor suppressor-like Protein	3290	0	ref|XP_971084.2|PREDICTED: cadherin-related tumor suppressor [Tribolium castaneum]/gb|KYB27849.1|Cadherin-related tumor suppressor-like Protein [Tribolium castaneum]	0	XP_971084.2	GO:0005911-IBA;GO:0016020-IEA;GO:0001736-IEA;GO:0016021-IEA;GO:0005509-IEA;GO:0005509-IBA;GO:0016043-IEA;GO:0030154-IEA;GO:0098609-IBA;GO:0007155-IEA;GO:0007163-IEA;GO:0007156-IEA;GO:0048513-IEA;GO:0005886-IEA	GO:0001736;GO:0005509;GO:0005886;GO:0005911;GO:0007156;GO:0007163;GO:0016043;GO:0030154;GO:0048513
g47.t1	zinc finger protein ZFP69B	163	5.3e-40	ref|XP_008191806.1|PREDICTED: zinc finger protein ZFP69B [Tribolium castaneum]/gb|EFA02218.1|Zinc finger protein 782-like Protein [Tribolium castaneum]	5.3e-40	XP_008191806.1	GO:0000981-IBA;GO:0003700-IBA;GO:0008270-IEA;GO:0046872-IEA;GO:0000978-IBA;GO:0000977-IBA;GO:0005634-IEA;GO:0006357-IBA	GO:0000977;GO:0003700;GO:0005634;GO:0006355
g48.t1	5'-AMP-activated protein kinase subunit beta-1	232	3e-145	ref|XP_971142.1|PREDICTED: 5'-AMP-activated protein kinase subunit beta-1 [Tribolium castaneum]/gb|EFA02004.1|5'-AMP-activated protein kinase subunit beta-1-like Protein [Tribolium castaneum]	3e-145	XP_971142.1	GO:0005737-IEA;GO:0005737-IBA;GO:0007165-IBA;GO:0050790-IEA;GO:0006629-IEA;GO:0006631-IEA;GO:0016310-IEA;GO:0016301-IEA;GO:0019901-IBA;GO:0005634-IBA;GO:0031588-IBA;GO:0006633-IEA	GO:0005634;GO:0005737;GO:0006633;GO:0007165;GO:0016301;GO:0016310;GO:0019901;GO:0031588;GO:0035090;GO:0050790;GO:0060249;GO:0065008;GO:0070050	EC:2.7
g49.t1	serine/arginine-rich splicing factor RSZ21	226	6.5e-97	ref|XP_001812169.1|PREDICTED: serine/arginine-rich splicing factor RSZ21 [Tribolium castaneum]/ref|XP_008191805.1|PREDICTED: serine/arginine-rich splicing factor RSZ21 [Tribolium castaneum]/gb|EFA02219.1|hypothetical protein TcasGA2_TC007880 [Tribolium castaneum]	6.5e-97	XP_001812169.1	GO:0000398-IBA;GO:0003723-IEA;GO:0003723-IBA;GO:0005737-IBA;GO:0008270-IEA;GO:0016607-IBA;GO:0003729-IBA;GO:0003676-IEA	GO:0000398;GO:0003723;GO:0005737;GO:0008270;GO:0016607
g50.t1	coiled-coil domain-containing protein 85C	413	0	ref|XP_008191807.1|PREDICTED: coiled-coil domain-containing protein 85C [Tribolium castaneum]	0	XP_008191807.1	GO:0005912-IEA	GO:0035194;GO:0040029
g51.t1	---NA---	127
g52.t1	Cadherin-related tumor suppressor-like Protein	217	5.2e-52	ref|XP_971084.2|PREDICTED: cadherin-related tumor suppressor [Tribolium castaneum]/gb|KYB27849.1|Cadherin-related tumor suppressor-like Protein [Tribolium castaneum]	5.2e-52	XP_971084.2	GO:0005911-IBA;GO:0016020-IEA;GO:0001736-IEA;GO:0016021-IEA;GO:0005509-IEA;GO:0005509-IBA;GO:0016043-IEA;GO:0030154-IEA;GO:0098609-IBA;GO:0007155-IEA;GO:0007163-IEA;GO:0007156-IEA;GO:0048513-IEA;GO:0005886-IEA	GO:0000904;GO:0001737;GO:0005509;GO:0005911;GO:0007157;GO:0007447;GO:0008285;GO:0010629;GO:0016020;GO:0016327;GO:0016336;GO:0016339;GO:0018149;GO:0032880;GO:0032989;GO:0035159;GO:0035209;GO:0035332;GO:0043065;GO:0044237;GO:0044331;GO:0045198;GO:0045296;GO:0045317;GO:0045571;GO:0046621;GO:0048105;GO:0048856;GO:0060562;GO:0090176;GO:0090251;GO:0098609;GO:2000026
g53.t1	5'-AMP-activated protein kinase subunit beta-1	73	2.8e-15	ref|XP_971142.1|PREDICTED: 5'-AMP-activated protein kinase subunit beta-1 [Tribolium castaneum]/gb|EFA02004.1|5'-AMP-activated protein kinase subunit beta-1-like Protein [Tribolium castaneum]	2.8e-15	XP_971142.1	GO:0005737-IEA;GO:0005737-IBA;GO:0007165-IBA;GO:0050790-IEA;GO:0006629-IEA;GO:0006631-IEA;GO:0016310-IEA;GO:0016301-IEA;GO:0019901-IBA;GO:0005634-IBA;GO:0031588-IBA;GO:0006633-IEA	GO:0005622;GO:0006629;GO:0035090;GO:0044237;GO:0060249;GO:0065007;GO:0065008;GO:0070050
g54.t1	serine/arginine-rich splicing factor RSZ21	116	6.3e-40	ref|XP_001812169.1|PREDICTED: serine/arginine-rich splicing factor RSZ21 [Tribolium castaneum]/ref|XP_008191805.1|PREDICTED: serine/arginine-rich splicing factor RSZ21 [Tribolium castaneum]/gb|EFA02219.1|hypothetical protein TcasGA2_TC007880 [Tribolium castaneum]	6.3e-40	XP_001812169.1	GO:0000398-IBA;GO:0003723-IEA;GO:0003723-IBA;GO:0005737-IBA;GO:0008270-IEA;GO:0016607-IBA;GO:0003676-IEA	GO:0000398;GO:0003723;GO:0005737;GO:0008270;GO:0016607
g55.t1	serine/arginine-rich splicing factor RSZ21	83	1.1e-41	ref|XP_001812169.1|PREDICTED: serine/arginine-rich splicing factor RSZ21 [Tribolium castaneum]/ref|XP_008191805.1|PREDICTED: serine/arginine-rich splicing factor RSZ21 [Tribolium castaneum]/gb|EFA02219.1|hypothetical protein TcasGA2_TC007880 [Tribolium castaneum]	1.1e-41	XP_001812169.1	GO:0000398-IBA;GO:0003723-IEA;GO:0003723-IBA;GO:0005737-IBA;GO:0008270-IEA;GO:0016607-IBA;GO:0003676-IEA	GO:0000398;GO:0003723;GO:0005737;GO:0008270;GO:0016607
g56.t1	coiled-coil domain-containing protein 85C	410	0	ref|XP_008191807.1|PREDICTED: coiled-coil domain-containing protein 85C [Tribolium castaneum]	0	XP_008191807.1	GO:0005912-IEA	GO:0005912
g57.t1	protein toll isoform X1	467	8.1e-141	ref|XP_008191808.1|PREDICTED: leucine-rich repeat protein soc-2 homolog isoform X1 [Tribolium castaneum]/gb|EFA02002.2|Protein flightless-1-like Protein [Tribolium castaneum]	8.1e-141	XP_008191808.1	GO:0004888-IEA;GO:0045087-IBA;GO:0006955-IEA;GO:0038023-IBA;GO:0007165-IEA;GO:0016020-IEA;GO:0016021-IEA;GO:0005887-IBA;GO:0002224-IEA		EC:2.7.11.1
g58.t1	Fasciclin-2-like Protein	253	2.5e-80	ref|XP_008191811.1|PREDICTED: fasciclin-2 [Tribolium castaneum]/gb|EFA02221.1|Tyrosine-protein phosphatase Lar-like Protein [Tribolium castaneum]	2.5e-80	XP_008191811.1	GO:0006936-IBA;GO:0051015-IBA;GO:0007155-IEA;GO:0016020-IEA;GO:0016021-IEA;GO:0030154-IEA;GO:0031430-IBA;GO:0009653-IEA
g59.t1	Tyrosine-protein phosphatase Lar-like Protein	282	1.4e-91	ref|XP_008191811.1|PREDICTED: fasciclin-2 [Tribolium castaneum]/gb|EFA02221.1|Tyrosine-protein phosphatase Lar-like Protein [Tribolium castaneum]	1.4e-91	XP_008191811.1	GO:0005911-IBA;GO:0007155-IEA;GO:0050839-IBA;GO:0016020-IEA;GO:0016021-IEA;GO:0030154-IEA;GO:0009653-IEA;GO:0005887-IBA;GO:0098609-IBA	GO:0009987
g60.t1	Bifunctional trehalose-6-phosphate synthase/phosphatase-like Protein	795	0	gb|EFA02222.2|Bifunctional trehalose-6-phosphate synthase/phosphatase-like Protein [Tribolium castaneum]	0	EFA02222.2	GO:0005946-IBA;GO:0003824-IEA;GO:0003825-IBA;GO:0004805-IEA;GO:0005991-IEA;GO:0070413-IBA;GO:0005992-IEA;GO:0005992-IBA	GO:0003825;GO:0004805;GO:0005946;GO:0005992;GO:0016311;GO:0044249;GO:0070413	EC:2.4.1.15;EC:3.1.3.12
g61.t1	---NA---	71
g62.t1	---NA---	143
g63.t1	---NA---	87
g64.t1	---NA---	148
g65.t1	Transmembrane and TPR repeat-containing protein CG31690-like Protein	95	4.9e-21	gb|KYB27853.1|Transmembrane and TPR repeat-containing protein CG31690-like Protein [Tribolium castaneum]	4.9e-21	KYB27853.1	GO:0005789-IBA;GO:0000030-IBA;GO:0016020-IEA;GO:0016021-IEA;GO:0005783-IEA;GO:0006486-IEA;GO:0004169-IEA;GO:0035269-IEA;GO:0035269-IBA	GO:0004169;GO:0005789;GO:0035269	EC:2.4.1.109
g66.t1	---NA---	279
g67.t1	Transmembrane and TPR repeat-containing protein CG31690-like Protein	313	4e-147	ref|XP_015834865.1|PREDICTED: transmembrane and TPR repeat-containing protein CG4341 isoform X2 [Tribolium castaneum]	4e-147	XP_015834865.1	GO:0005789-IBA;GO:0000030-IBA;GO:0016020-IEA;GO:0016021-IEA;GO:0005783-IEA;GO:0005783-IBA;GO:0006486-IEA;GO:0004169-IEA;GO:0035269-IEA;GO:0035269-IBA	GO:0004169;GO:0005789;GO:0035269	EC:2.4.1.109
g68.t1	transmembrane and TPR repeat-containing protein 1	639	3.7e-154	ref|XP_015834865.1|PREDICTED: transmembrane and TPR repeat-containing protein CG4341 isoform X2 [Tribolium castaneum]	3.7e-154	XP_015834865.1	GO:0005789-IBA;GO:0000030-IBA;GO:0016020-IEA;GO:0016021-IEA;GO:0005783-IEA;GO:0006486-IEA;GO:0004169-IEA;GO:0035269-IEA;GO:0035269-IBA	GO:0004169;GO:0005789;GO:0035269	EC:2.4.1.109
g69.t1	Transmembrane and TPR repeat-containing protein CG31690-like Protein	375	0	gb|KYB27853.1|Transmembrane and TPR repeat-containing protein CG31690-like Protein [Tribolium castaneum]	0	KYB27853.1	GO:0016757-IEA;GO:0016757-IBA;GO:0005789-IBA;GO:0000030-IBA;GO:0016020-IEA;GO:0016021-IEA;GO:0006493-IEA;GO:0006493-IBA;GO:0016740-IEA;GO:0005783-IEA;GO:0006486-IEA;GO:0004169-IEA;GO:0035269-IEA;GO:0035269-IBA	GO:0004169;GO:0005789;GO:0035269	EC:2.4.1.109
g70.t1	UDP-glucuronosyltransferase 1-7-like Protein	574	0	gb|KYB27856.1|UDP-glucuronosyltransferase 1-7-like Protein [Tribolium castaneum]	0	KYB27856.1	GO:0016757-IEA;GO:0008194-IEA;GO:0016020-IEA;GO:0016021-IEA;GO:0015020-IEA;GO:0016740-IEA	GO:0005783;GO:0006011;GO:0006805;GO:0008194;GO:0015020;GO:0016020	EC:2.4.1.17
g71.t1	UDP-glucuronosyltransferase 1-7-like Protein	301	4.6e-134	ref|XP_008191816.1|PREDICTED: UDP-glucuronosyltransferase 1-7C isoform X4 [Tribolium castaneum]	4.6e-134	XP_008191816.1	GO:0016757-IEA;GO:0008194-IEA;GO:0016020-IEA;GO:0016021-IEA;GO:0015020-IEA;GO:0016740-IEA	GO:0005783;GO:0006011;GO:0006805;GO:0008194;GO:0015020;GO:0016020	EC:2.4.1.17
g72.t1	UDP-glucuronosyltransferase 1-7-like Protein	344	4.8e-158	ref|XP_008191816.1|PREDICTED: UDP-glucuronosyltransferase 1-7C isoform X4 [Tribolium castaneum]	4.8e-158	XP_008191816.1	GO:0016757-IEA;GO:0008194-IEA;GO:0016020-IEA;GO:0016021-IEA;GO:0015020-IEA;GO:0016740-IEA	GO:0005783;GO:0006011;GO:0006805;GO:0008194;GO:0015020;GO:0016020	EC:2.4.1.17
g73.t1	UDP-glucuronosyltransferase 1-7-like Protein	136	1.3e-69	ref|XP_008191815.1|PREDICTED: UDP-glucuronosyltransferase 1-7C isoform X1 [Tribolium castaneum]	1.3e-69	XP_008191815.1	GO:0016757-IEA;GO:0008194-IEA;GO:0016020-IEA;GO:0016021-IEA;GO:0015020-IEA;GO:0016740-IEA	GO:0005783;GO:0006011;GO:0006805;GO:0015020;GO:0016020	EC:2.4.1.17
g74.t1	beta-1,3-glucan-binding protein 2	276	3e-95	gb|EFA01998.1|Gram-negative bacteria-binding protein 3-like Protein [Tribolium castaneum]/ref|XP_971680.1|PREDICTED: beta-1,3-glucan-binding protein 2 [Tribolium castaneum]	3e-95	EFA01998.1	GO:0045087-IEA;GO:0030246-IEA;GO:0004553-IEA;GO:0002376-IEA;GO:0005975-IEA
g75.t1	---NA---	101
g76.t1	---NA---	66
g77.t1	---NA---	80
g78.t1	---NA---	63
g79.t1	Galectin-9-like Protein	380	5.1e-177	ref|XP_971732.1|PREDICTED: galectin-8 isoform X1 [Tribolium castaneum]	5.1e-177	XP_971732.1	GO:0016936-IBA;GO:0030246-IEA	GO:0005829;GO:0008039;GO:0016936;GO:0030246
g80.t1	Signal-induced proliferation-associated 1-like protein 2	1532	0	gb|KYB27859.1|Signal-induced proliferation-associated 1-like protein 2 [Tribolium castaneum]	0	KYB27859.1	GO:0005737-IBA;GO:0051056-IEA;GO:0005096-IEA;GO:0005096-IBA;GO:0050790-IEA;GO:0090630-IBA	GO:0005096;GO:0005737;GO:0051056;GO:0090630
g81.t1	zinc finger protein OZF	466	0	gb|EFA02409.1|Zinc finger protein 778-like Protein [Tribolium castaneum]/ref|XP_974764.1|PREDICTED: zinc finger protein OZF [Tribolium castaneum]	0	EFA02409.1	GO:0000981-IBA;GO:0003700-IBA;GO:0008270-IEA;GO:0046872-IEA;GO:0000978-IBA;GO:0005694-IBA;GO:0043035-IBA;GO:0005634-IEA;GO:0005634-IBA;GO:0006357-IBA	GO:0005694;GO:0006357;GO:0043035
g82.t1	60S ribosomal protein L9	1546	0	gb|KYB27954.1|hypothetical protein TcasGA2_TC032811 [Tribolium castaneum]	0	KYB27954.1	GO:0005737-IBA;GO:0003735-IEA;GO:0003735-IBA;GO:0016310-IEA;GO:1990904-IEA;GO:0016301-IEA;GO:0016477-IBA;GO:0016324-IEA;GO:0019843-IEA;GO:0060090-IBA;GO:0019900-IBA;GO:0007165-IBA;GO:0002181-IBA;GO:0035330-IBA;GO:0006355-IBA;GO:0022625-IBA;GO:0046621-IBA;GO:0005840-IEA;GO:0006412-IEA	GO:0002181;GO:0003735;GO:0006355;GO:0016324;GO:0016477;GO:0019843;GO:0019900;GO:0022625;GO:0035330;GO:0046621;GO:0060090
g83.t1	---NA---	122
g84.t1	---NA---	58
g85.t1	---NA---	149
g86.t1	embryonic polarity protein dorsal isoform X1	859	1.1e-102	gb|EFA02850.1|dorsal [Tribolium castaneum]	1.1e-102	EFA02850.1	GO:0003677-IEA;GO:0000981-IBA;GO:0003700-IEA;GO:0045087-IBA;GO:0005737-IEA;GO:0048468-IEA;GO:0048731-IEA;GO:0034097-IBA;GO:0006355-IEA;GO:0000978-IBA;GO:0000977-IEA;GO:0007399-IEA;GO:0009605-IEA;GO:0006357-IEA;GO:0006357-IBA;GO:0038061-IBA;GO:0005634-IEA;GO:0007249-IBA	GO:0003677;GO:0050794;GO:0050896
g87.t1	---NA---	538
g88.t1	---NA---	161
g89.t1	---NA---	319
g90.t1	protein ovo isoform X4	143	5.5e-08	gb|AYV33765.1|shavenbaby, partial [Tribolium castaneum]	5.5e-08	AYV33765.1	GO:0003677-IEA;GO:0046872-IEA;GO:0005634-IEA
g91.t1	---NA---	177
g92.t1	protein ovo isoform X1	1051	0	ref|XP_008192139.1|PREDICTED: protein ovo isoform X1 [Tribolium castaneum]	0	XP_008192139.1	GO:0000981-IBA;GO:0003677-IEA;GO:0046872-IEA;GO:0000978-IBA;GO:0009913-IBA;GO:0005634-IEA;GO:0005634-IBA;GO:0006357-IBA	GO:0000978;GO:0000981;GO:0005634;GO:0006357;GO:0009913;GO:0046872
g93.t1	probable glutamine-dependent NAD(+) synthetase	724	0	ref|XP_008192145.1|PREDICTED: probable glutamine-dependent NAD(+) synthetase [Tribolium castaneum]/gb|EFA01802.1|putative glutamine-dependent NAD(+) synthetase-like Protein [Tribolium castaneum]	0	XP_008192145.1	GO:0003952-IEA;GO:0003952-IBA;GO:0004359-IEA;GO:0004359-IBA;GO:0000166-IEA;GO:0005737-IEA;GO:0005737-IBA;GO:0006807-IEA;GO:0009435-IEA;GO:0009435-IBA;GO:0016874-IEA;GO:0005524-IEA	GO:0003952;GO:0004359;GO:0005524;GO:0005737;GO:0009435	EC:3.5.1.2;EC:6.3.5.1
g94.t1	---NA---	67
g95.t1	cytosolic carboxypeptidase 6 isoform X4	946	0	ref|XP_015834326.1|PREDICTED: uncharacterized protein LOC663775 [Tribolium castaneum]	0	XP_015834326.1	GO:0004181-IEA;GO:0008270-IEA;GO:0004180-IEA;GO:0006508-IEA;GO:0035610-IBA	GO:0002164;GO:0003407;GO:0004181;GO:0005739;GO:0006508;GO:0007005;GO:0008270;GO:0035610	EC:3.4.17
g96.t1	PREDICTED: uncharacterized protein LOC107397744	335	1.3e-134	ref|XP_015834466.1|PREDICTED: uncharacterized protein LOC107397744 [Tribolium castaneum]/gb|EFA02416.1|hypothetical protein TcasGA2_TC008101 [Tribolium castaneum]	1.3e-134	XP_015834466.1
g97.t1	PREDICTED: uncharacterized protein LOC663797	423	0	gb|EFA02417.1|hypothetical protein TcasGA2_TC008102 [Tribolium castaneum]/ref|XP_974925.1|PREDICTED: uncharacterized protein LOC663797 [Tribolium castaneum]	0	EFA02417.1
g98.t1	Chromodomain-helicase-DNA-binding protein Mi-2 homolog-like Protein	421	0	ref|XP_015834326.1|PREDICTED: uncharacterized protein LOC663775 [Tribolium castaneum]	0	XP_015834326.1	GO:0003677-IEA;GO:0003677-IBA;GO:0000166-IEA;GO:0000122-IBA;GO:0046872-IEA;GO:0042393-IBA;GO:0140658-IEA;GO:0140658-IBA;GO:0016787-IEA;GO:0016887-IBA;GO:0005694-IEA;GO:0003682-IEA;GO:0003682-IBA;GO:0004386-IEA;GO:0006338-IEA;GO:0006338-IBA;GO:0000785-IBA;GO:0005524-IEA;GO:0005634-IEA;GO:0005634-IBA;GO:0006325-IEA	GO:0046872
g99.t1	probable DNA-directed RNA polymerases I and III subunit RPAC2	102	3.9e-58	ref|XP_975661.1|PREDICTED: probable DNA-directed RNA polymerases I and III subunit RPAC2 [Tribolium castaneum]	3.9e-58	XP_975661.1	GO:0003677-IEA;GO:0000166-IEA;GO:0003899-IEA;GO:0003899-IBA;GO:0001055-IEA;GO:0046983-IEA;GO:0016310-IEA;GO:0016301-IEA;GO:0035556-IBA;GO:0006351-IEA;GO:0000428-IEA;GO:0006366-IEA;GO:0004672-IEA;GO:0005665-IEA;GO:0005665-IBA;GO:0004674-IBA;GO:0005634-IEA;GO:0005524-IEA;GO:0006468-IEA;GO:0006468-IBA	GO:0000428;GO:0003677;GO:0003899;GO:0004674;GO:0005524;GO:0006351;GO:0006468;GO:0035556;GO:0046983	EC:2.7.11.1;EC:2.7.7.6
g100.t1	testis-specific serine/threonine-protein kinase 1	364	0	ref|XP_008192371.1|PREDICTED: testis-specific serine/threonine-protein kinase 1 [Tribolium castaneum]	0	XP_008192371.1	GO:0003677-IEA;GO:0000166-IEA;GO:0003899-IEA;GO:0046983-IEA;GO:0016310-IEA;GO:0016301-IEA;GO:0035556-IBA;GO:0006351-IEA;GO:0000428-IEA;GO:0004672-IEA;GO:0004674-IEA;GO:0004674-IBA;GO:0005524-IEA;GO:0006468-IEA;GO:0006468-IBA	GO:0000428;GO:0003677;GO:0003899;GO:0004674;GO:0005524;GO:0006351;GO:0006468;GO:0035556;GO:0046983	EC:2.7.11.1;EC:2.7.7.6
g101.t1	liprin-beta-1 isoform X1	1360	0	gb|KYB28051.1|hypothetical protein TcasGA2_TC032855 [Tribolium castaneum]	0	KYB28051.1	GO:0007528-IEA;GO:0007528-IBA;GO:0050808-IBA;GO:0048786-IBA	GO:0007528;GO:0048786
g102.t1	hypothetical protein TcasGA2_TC032855	148	2.8e-20	gb|KYB28051.1|hypothetical protein TcasGA2_TC032855 [Tribolium castaneum]	2.8e-20	KYB28051.1	GO:0007528-IEA;GO:0007528-IBA;GO:0050808-IBA;GO:0048786-IBA	GO:0007528;GO:0048786
g103.t1	---NA---	178
g104.t1	PHD finger protein 21A-like Protein	371	1.2e-102	gb|EFA02418.1|PHD finger protein 21A-like Protein [Tribolium castaneum]	1.2e-102	EFA02418.1	GO:0046872-IEA
g105.t1	probable DNA-directed RNA polymerases I and III subunit RPAC2	106	1.3e-46	ref|XP_975661.1|PREDICTED: probable DNA-directed RNA polymerases I and III subunit RPAC2 [Tribolium castaneum]	1.3e-46	XP_975661.1	GO:0003677-IEA;GO:0000166-IEA;GO:0003899-IEA;GO:0003899-IBA;GO:0001055-IEA;GO:0046983-IEA;GO:0016310-IEA;GO:0016301-IEA;GO:0035556-IBA;GO:0006351-IEA;GO:0000428-IEA;GO:0006366-IEA;GO:0004672-IEA;GO:0005665-IEA;GO:0005665-IBA;GO:0004674-IBA;GO:0005634-IEA;GO:0005524-IEA;GO:0006468-IEA;GO:0006468-IBA	GO:0000428;GO:0003677;GO:0003899;GO:0004674;GO:0005524;GO:0006351;GO:0006468;GO:0035556;GO:0046983	EC:2.7.11.1;EC:2.7.7.6
g106.t1	testis-specific serine/threonine-protein kinase 1	338	2.3e-100	ref|XP_008192371.1|PREDICTED: testis-specific serine/threonine-protein kinase 1 [Tribolium castaneum]	2.3e-100	XP_008192371.1	GO:0003677-IEA;GO:0000166-IEA;GO:0003899-IEA;GO:0046983-IEA;GO:0016310-IEA;GO:0016301-IEA;GO:0035556-IBA;GO:0006351-IEA;GO:0000428-IEA;GO:0004672-IEA;GO:0004674-IEA;GO:0004674-IBA;GO:0005524-IEA;GO:0006468-IEA;GO:0006468-IBA	GO:0005488;GO:0016301;GO:0044237	EC:2.7
g107.t1	liprin-beta-2 isoform X2	773	0	ref|XP_008192368.1|PREDICTED: liprin-beta-2 isoform X2 [Tribolium castaneum]	0	XP_008192368.1	GO:0007528-IEA;GO:0007528-IBA;GO:0050808-IBA;GO:0048786-IBA	GO:0007412;GO:0007528;GO:0032991;GO:0042803;GO:0048786;GO:0051124
g108.t1	embryonic polarity protein dorsal isoform X1	675	1.2e-127	gb|EFA02850.1|dorsal [Tribolium castaneum]	1.2e-127	EFA02850.1	GO:0003677-IEA;GO:0000981-IBA;GO:0003700-IEA;GO:0045087-IBA;GO:0005737-IEA;GO:0048468-IEA;GO:0048731-IEA;GO:0034097-IBA;GO:0006355-IEA;GO:0000978-IBA;GO:0000977-IEA;GO:0007399-IEA;GO:0009605-IEA;GO:0006357-IEA;GO:0006357-IBA;GO:0038061-IBA;GO:0005634-IEA;GO:0007249-IBA	GO:0000977;GO:0003700;GO:0006355;GO:0009605;GO:0035556;GO:0048856
g109.t1	---NA---	145
g110.t1	---NA---	336
g111.t1	---NA---	198
g112.t1	hypothetical protein TcasGA2_TC007404	163	1.2e-08	gb|EFA01803.1|hypothetical protein TcasGA2_TC007404 [Tribolium castaneum]	1.2e-08	EFA01803.1
g113.t1	---NA---	160
g114.t1	protein ovo isoform X3	794	1.2e-153	ref|XP_008192141.1|PREDICTED: protein ovo isoform X3 [Tribolium castaneum]	1.2e-153	XP_008192141.1	GO:0000981-IBA;GO:0003677-IEA;GO:0046872-IEA;GO:0000978-IBA;GO:0009913-IBA;GO:0005634-IEA;GO:0005634-IBA;GO:0006357-IBA	GO:0003677
g115.t1	probable glutamine-dependent NAD(+) synthetase	394	0	ref|XP_008192145.1|PREDICTED: probable glutamine-dependent NAD(+) synthetase [Tribolium castaneum]/gb|EFA01802.1|putative glutamine-dependent NAD(+) synthetase-like Protein [Tribolium castaneum]	0	XP_008192145.1	GO:0003952-IEA;GO:0003952-IBA;GO:0004359-IEA;GO:0004359-IBA;GO:0000166-IEA;GO:0005737-IEA;GO:0005737-IBA;GO:0006807-IEA;GO:0009435-IEA;GO:0009435-IBA;GO:0016874-IEA;GO:0005524-IEA	GO:0000166;GO:0003952;GO:0004359;GO:0005737;GO:0009435	EC:3.5.1.2;EC:6.3.5.1
g116.t1	probable glutamine-dependent NAD(+) synthetase	112	2.4e-60	ref|XP_008192145.1|PREDICTED: probable glutamine-dependent NAD(+) synthetase [Tribolium castaneum]/gb|EFA01802.1|putative glutamine-dependent NAD(+) synthetase-like Protein [Tribolium castaneum]	2.4e-60	XP_008192145.1	GO:0003952-IEA;GO:0003952-IBA;GO:0004359-IEA;GO:0004359-IBA;GO:0000166-IEA;GO:0005737-IEA;GO:0005737-IBA;GO:0006807-IEA;GO:0009435-IEA;GO:0009435-IBA;GO:0016874-IEA;GO:0005524-IEA	GO:0003952;GO:0004359;GO:0005524;GO:0005737;GO:0009435	EC:3.5.1.2;EC:6.3.5.1
g117.t1	cytosolic carboxypeptidase 6 isoform X4	953	0	ref|XP_015834326.1|PREDICTED: uncharacterized protein LOC663775 [Tribolium castaneum]	0	XP_015834326.1	GO:0004181-IEA;GO:0008270-IEA;GO:0004180-IEA;GO:0006508-IEA;GO:0035610-IBA	GO:0002164;GO:0003407;GO:0004181;GO:0005739;GO:0006508;GO:0007005;GO:0008270;GO:0035610	EC:3.4.17
g118.t1	translation initiation factor eIF-2B subunit delta	406	3.4e-167	ref|XP_975655.1|PREDICTED: translation initiation factor eIF-2B subunit delta [Tribolium castaneum]/gb|EFA02518.1|Translation initiation factor eIF-2B subunit delta-like Protein [Tribolium castaneum]	3.4e-167	XP_975655.1	GO:0003743-IEA;GO:0003743-IBA;GO:0005085-IBA;GO:0050790-IEA;GO:0005851-IBA;GO:0006412-IEA;GO:0006413-IEA;GO:0006413-IBA	GO:0003723;GO:0003743;GO:0005829;GO:0005851;GO:0006413
g119.t1	hypothetical protein TcasGA2_TC032854	95	3.1e-19	gb|KYB28050.1|hypothetical protein TcasGA2_TC032854 [Tribolium castaneum]	3.1e-19	KYB28050.1	GO:0006626-IEA;GO:0005739-IEA;GO:0016020-IEA;GO:0016021-IEA;GO:0015031-IEA;GO:0005741-IEA	GO:0005741;GO:0006626
g120.t1	CREB-binding protein isoform X3	2204	0	ref|XP_008192362.1|PREDICTED: CREB-binding protein isoform X3 [Tribolium castaneum]	0	XP_008192362.1	GO:0000123-IEA;GO:0000123-IBA;GO:0050896-IEA;GO:0005737-IEA;GO:0003712-IEA;GO:0003713-IEA;GO:0003713-IBA;GO:0046872-IEA;GO:0048511-IEA;GO:0016573-IEA;GO:0016573-IBA;GO:0016740-IEA;GO:0140297-IEA;GO:0031490-IBA;GO:0016746-IEA;GO:0008270-IEA;GO:0006351-IEA;GO:0006355-IEA;GO:0005654-IEA;GO:0004402-IEA;GO:0004402-IBA;GO:0005634-IEA;GO:0005667-IBA;GO:0045944-IEA;GO:0045944-IBA	GO:0000123;GO:0003713;GO:0004402;GO:0005654;GO:0005667;GO:0005737;GO:0008270;GO:0016573;GO:0031490;GO:0045944;GO:0048511;GO:0050896;GO:0140297	EC:2.3.1.48
g121.t1	CREB-binding protein-like Protein	149	6.5e-63	gb|EFA02517.2|CREB-binding protein-like Protein [Tribolium castaneum]	6.5e-63	EFA02517.2	GO:0000123-IEA;GO:0000123-IBA;GO:0050896-IEA;GO:0005737-IEA;GO:0003712-IEA;GO:0003713-IEA;GO:0003713-IBA;GO:0046872-IEA;GO:0048511-IEA;GO:0016573-IEA;GO:0016573-IBA;GO:0016740-IEA;GO:0140297-IEA;GO:0031490-IBA;GO:0016746-IEA;GO:0008270-IEA;GO:0006351-IEA;GO:0006355-IEA;GO:0005654-IEA;GO:0004402-IEA;GO:0004402-IBA;GO:0005634-IEA;GO:0005667-IBA;GO:0045944-IEA;GO:0045944-IBA	GO:0000123;GO:0003713;GO:0004402;GO:0005654;GO:0005667;GO:0005737;GO:0008270;GO:0016573;GO:0031490;GO:0045944;GO:0048511;GO:0050896;GO:0140297	EC:2.3.1.48
g122.t1	---NA---	182
g123.t1	transcription factor Adf-1	255	2.3e-72	gb|EFA01674.1|hypothetical protein TcasGA2_TC007246 [Tribolium castaneum]/ref|XP_008192359.1|PREDICTED: uncharacterized protein LOC103312726 [Tribolium castaneum]	2.3e-72	EFA01674.1	GO:0003677-IEA;GO:0006357-IBA;GO:0005634-IEA;GO:0005634-IBA;GO:0005667-IBA
g124.t1	membrane-associated progesterone receptor component 1	225	9.2e-122	gb|EFA02516.1|Membrane-associated progesterone receptor component 2-like Protein [Tribolium castaneum]/ref|XP_975650.1|PREDICTED: membrane-associated progesterone receptor component 1 [Tribolium castaneum]	9.2e-122	EFA02516.1	GO:0016020-IEA;GO:0016020-IBA;GO:0016021-IEA;GO:0012505-IBA	GO:0012505;GO:0016020
g125.t1	translation initiation factor eIF-2B subunit epsilon isoform X1	588	0	gb|EFA02717.1|Translation initiation factor eIF-2B subunit epsilon-like Protein [Tribolium castaneum]/ref|XP_972918.1|PREDICTED: translation initiation factor eIF-2B subunit epsilon isoform X1 [Tribolium castaneum]	0	EFA02717.1	GO:0003743-IEA;GO:0003743-IBA;GO:0016779-IEA;GO:0005737-IBA;GO:0005085-IEA;GO:0005085-IBA;GO:0009058-IEA;GO:0032045-IBA;GO:0050790-IEA;GO:0002183-IBA;GO:0005851-IBA;GO:0031369-IEA;GO:0031369-IBA;GO:0006413-IEA	GO:0003723;GO:0003743;GO:0005085;GO:0005829;GO:0005851;GO:0006413;GO:0031369;GO:0050790;GO:0051020
g126.t1	Zinc finger protein 544-like Protein	510	0	ref|XP_008192838.1|PREDICTED: zinc finger protein 501 isoform X2 [Tribolium castaneum]/gb|EFA02716.1|Zinc finger protein 180-like Protein [Tribolium castaneum]	0	XP_008192838.1	GO:0000981-IBA;GO:0003700-IBA;GO:0008270-IEA;GO:0046872-IEA;GO:0000978-IBA;GO:0000977-IBA;GO:0005634-IEA;GO:0005634-IBA;GO:0006357-IBA	GO:0000978;GO:0000981;GO:0005634;GO:0006357;GO:0008270
g127.t1	arylsulfatase B	660	0	gb|EFA02715.1|Arylsulfatase J-like Protein [Tribolium castaneum]/ref|XP_015834556.1|PREDICTED: arylsulfatase B [Tribolium castaneum]	0	EFA02715.1	GO:0008484-IEA;GO:0016020-IEA;GO:0016021-IEA;GO:0004065-IBA;GO:0016787-IEA	GO:0008484;GO:0016020	EC:3.1.6
g128.t1	Sorting nexin-25-like Protein	879	0	gb|EFA01504.2|Sorting nexin-25-like Protein [Tribolium castaneum]	0	EFA01504.2	GO:0005769-IBA;GO:0016020-IEA;GO:0043231-IBA;GO:0016021-IEA;GO:0035091-IEA;GO:0035091-IBA;GO:0043547-IEA	GO:0007275;GO:0008340;GO:0016020;GO:0035091;GO:0043168;GO:0043231
g129.t1	Neuropeptide Y receptor-like Protein	594	8.3e-180	gb|EFA02911.1|Neuropeptide Y receptor-like Protein [Tribolium castaneum]/ref|XP_972750.1|PREDICTED: cholecystokinin receptor [Tribolium castaneum]	8.3e-180	EFA02911.1	GO:0007165-IEA;GO:0008188-IBA;GO:0016020-IEA;GO:0016021-IEA;GO:0007186-IEA;GO:0007186-IBA;GO:0015054-IEA;GO:0004983-IEA;GO:0007218-IEA;GO:0007218-IBA;GO:0005887-IBA;GO:0004930-IEA;GO:0004930-IBA;GO:0005886-IEA	GO:0005886;GO:0007204;GO:0007218;GO:0007528;GO:0008188;GO:0008344;GO:0008345;GO:0033555;GO:0043025;GO:0051480
g130.t1	Neuropeptide Y receptor-like Protein	171	5.2e-61	gb|EFA02911.1|Neuropeptide Y receptor-like Protein [Tribolium castaneum]/ref|XP_972750.1|PREDICTED: cholecystokinin receptor [Tribolium castaneum]	5.2e-61	EFA02911.1	GO:0007165-IEA;GO:0008188-IBA;GO:0016020-IEA;GO:0016021-IEA;GO:0007186-IEA;GO:0015054-IEA;GO:0004983-IEA;GO:0007218-IEA;GO:0007218-IBA;GO:0005887-IBA;GO:0004930-IEA;GO:0005886-IEA	GO:0005886;GO:0007204;GO:0007218;GO:0007528;GO:0008188;GO:0008344;GO:0008345;GO:0015054;GO:0033555;GO:0043025;GO:0051480
g131.t1	cytochrome P450-like protein	489	0	ref|NP_001107860.1|cytochrome P450 monooxigenase CYP4G7 [Tribolium castaneum]/gb|EFA02800.1|cytochrome P450-like protein [Tribolium castaneum]	0	NP_001107860.1	GO:0005506-IEA;GO:0016491-IEA;GO:0016705-IEA;GO:0046872-IEA;GO:0016020-IEA;GO:0016021-IEA;GO:0020037-IEA;GO:0004497-IEA	GO:0004497;GO:0005506;GO:0006723;GO:0016020;GO:0016705;GO:0020037;GO:0071771	EC:4.1;EC:1.14
g132.t1	odorant receptor Or1	533	2.2e-144	ref|XP_015834341.1|PREDICTED: odorant receptor Or1 [Tribolium castaneum]	2.2e-144	XP_015834341.1	GO:0050896-IEA;GO:0005549-IEA;GO:0007165-IEA;GO:0007608-IEA;GO:0016020-IEA;GO:0016021-IEA;GO:0016021-IBA;GO:0050911-IBA;GO:0005886-IEA;GO:0005886-IBA;GO:0004984-IEA;GO:0004984-IBA	GO:0007608;GO:0016020;GO:0050896
g133.t1	---NA---	168
g134.t1	PREDICTED: uncharacterized protein LOC661370	186	4e-33	ref|XP_976384.1|PREDICTED: uncharacterized protein LOC661370 [Tribolium castaneum]/gb|KYB28170.1|hypothetical protein TcasGA2_TC032933 [Tribolium castaneum]	4e-33	XP_976384.1
g135.t1	PREDICTED: uncharacterized protein LOC661319	351	2.3e-29	ref|XP_976382.2|PREDICTED: uncharacterized protein LOC661319 [Tribolium castaneum]	2.3e-29	XP_976382.2
g136.t1	PREDICTED: uncharacterized protein LOC661206 isoform X2	412	3.3e-53	ref|XP_015834975.1|PREDICTED: uncharacterized protein LOC661206 isoform X2 [Tribolium castaneum]/gb|KYB28168.1|hypothetical protein TcasGA2_TC032935 [Tribolium castaneum]	3.3e-53	XP_015834975.1
g137.t1	---NA---	59
g138.t1	prolactin-releasing peptide receptor isoform X1	97	3.4e-32	gb|EFA02911.1|Neuropeptide Y receptor-like Protein [Tribolium castaneum]/ref|XP_972750.1|PREDICTED: cholecystokinin receptor [Tribolium castaneum]	3.4e-32	EFA02911.1	GO:0007165-IEA;GO:0008188-IBA;GO:0016020-IEA;GO:0016021-IEA;GO:0007186-IEA;GO:0015054-IEA;GO:0007218-IBA;GO:0005887-IBA;GO:0004930-IEA;GO:0005886-IEA	GO:0005886;GO:0007204;GO:0007218;GO:0007528;GO:0008188;GO:0008344;GO:0008345;GO:0015054;GO:0033555;GO:0043025;GO:0051480
g139.t1	---NA---	204
g140.t1	cholecystokinin receptor	95	1.9e-22	gb|EFA02911.1|Neuropeptide Y receptor-like Protein [Tribolium castaneum]/ref|XP_972750.1|PREDICTED: cholecystokinin receptor [Tribolium castaneum]	1.9e-22	EFA02911.1	GO:0007165-IEA;GO:0008188-IBA;GO:0016020-IEA;GO:0016021-IEA;GO:0007186-IEA;GO:0015054-IEA;GO:0007218-IBA;GO:0005887-IBA;GO:0004930-IEA;GO:0005886-IEA	GO:0005886;GO:0007204;GO:0007218;GO:0007528;GO:0008188;GO:0008344;GO:0008345;GO:0033555;GO:0043025;GO:0051480
g141.t1	cytochrome P450-like protein	959	0	ref|NP_001107860.1|cytochrome P450 monooxigenase CYP4G7 [Tribolium castaneum]/gb|EFA02800.1|cytochrome P450-like protein [Tribolium castaneum]	0	NP_001107860.1	GO:0005506-IEA;GO:0005549-IEA;GO:0016491-IEA;GO:0046872-IEA;GO:0016020-IEA;GO:0007608-IEA;GO:0016021-IEA;GO:0016021-IBA;GO:0050911-IBA;GO:0016705-IEA;GO:0020037-IEA;GO:0004497-IEA;GO:0004984-IEA;GO:0004984-IBA;GO:0005886-IBA	GO:0004497;GO:0004984;GO:0005506;GO:0005886;GO:0006723;GO:0016705;GO:0020037;GO:0050911;GO:0071771	EC:4.1;EC:1.14
g142.t1	---NA---	217
g143.t1	achaete-scute homolog	291	5.8e-111	gb|AAQ23387.1|Ase [Tribolium castaneum]/ref|NP_001034533.1|asense [Tribolium castaneum]	5.8e-111	AAQ23387.1	GO:0000981-IBA;GO:0003700-IEA;GO:0046983-IEA;GO:0090575-IBA;GO:0000977-IBA;GO:0006357-IEA;GO:0006357-IBA;GO:0045944-IBA	GO:0000977;GO:0000981;GO:0001655;GO:0007400;GO:0007417;GO:0007422;GO:0008407;GO:0010628;GO:0042803;GO:0045839;GO:0045944;GO:0046982;GO:0046983;GO:0048867;GO:0050767;GO:0061331;GO:0061382;GO:0090575
g144.t1	---NA---	80
g145.t1	---NA---	104
g146.t1	---NA---	92
g147.t1	PREDICTED: uncharacterized protein LOC661370	402	1e-65	ref|XP_976384.1|PREDICTED: uncharacterized protein LOC661370 [Tribolium castaneum]/gb|KYB28170.1|hypothetical protein TcasGA2_TC032933 [Tribolium castaneum]	1e-65	XP_976384.1
g148.t1	hypothetical protein TcasGA2_TC032934	204	5.9e-27	gb|KYB28169.1|hypothetical protein TcasGA2_TC032934 [Tribolium castaneum]	5.9e-27	KYB28169.1
g149.t1	PREDICTED: uncharacterized protein LOC661319	337	1.8e-72	ref|XP_976382.2|PREDICTED: uncharacterized protein LOC661319 [Tribolium castaneum]	1.8e-72	XP_976382.2
g150.t1	PREDICTED: uncharacterized protein LOC661206 isoform X1	178	3.6e-61	ref|XP_976377.2|PREDICTED: uncharacterized protein LOC661206 isoform X1 [Tribolium castaneum]	3.6e-61	XP_976377.2
g151.t1	PREDICTED: uncharacterized protein LOC661206 isoform X2	541	8.2e-58	ref|XP_015834975.1|PREDICTED: uncharacterized protein LOC661206 isoform X2 [Tribolium castaneum]/gb|KYB28168.1|hypothetical protein TcasGA2_TC032935 [Tribolium castaneum]	8.2e-58	XP_015834975.1
g152.t1	---NA---	234
g153.t1	---NA---	137
g154.t1	---NA---	119
g155.t1	achaete-scute homolog	255	2.8e-148	ref|NP_001034537.1|achaete-scute homolog [Tribolium castaneum]/gb|AAQ23386.1|Ash [Tribolium castaneum]	2.8e-148	NP_001034537.1	GO:0000981-IBA;GO:0003700-IEA;GO:0030182-IBA;GO:0046983-IEA;GO:0090575-IBA;GO:0000978-IBA;GO:0000977-IBA;GO:0006357-IEA;GO:0006357-IBA;GO:0005634-IBA;GO:0045944-IBA	GO:0000977;GO:0000981;GO:0001655;GO:0007400;GO:0007419;GO:0007422;GO:0007518;GO:0010628;GO:0045944;GO:0046982;GO:0046983;GO:0048867;GO:0050767;GO:0061331;GO:0061382;GO:0090575
g156.t1	---NA---	109
g157.t1	---NA---	104
g158.t1	---NA---	175
g159.t1	---NA---	144
g160.t1	---NA---	61
g161.t1	---NA---	182
g162.t1	Chymotrypsin-elastase inhibitor ixodidin-like Protein	136	2.1e-28	gb|EFA02281.1|hypothetical protein TcasGA2_TC007945 [Tribolium castaneum]/ref|XP_967476.1|PREDICTED: mucin-5B [Tribolium castaneum]	2.1e-28	EFA02281.1
g163.t1	---NA---	219
g164.t1	---NA---	112
g165.t1	Chymotrypsin-elastase inhibitor ixodidin-like Protein	228	2.3e-27	gb|EFA02281.1|hypothetical protein TcasGA2_TC007945 [Tribolium castaneum]/ref|XP_967476.1|PREDICTED: mucin-5B [Tribolium castaneum]	2.3e-27	EFA02281.1
g166.t1	---NA---	125
g167.t1	---NA---	82
g168.t1	monocarboxylate transporter 1	450	0	ref|XP_001812083.1|PREDICTED: monocarboxylate transporter 1 [Tribolium castaneum]/gb|EFA01508.1|Monocarboxylate transporter 7-like Protein [Tribolium castaneum]	0	XP_001812083.1	GO:0055085-IEA;GO:0016020-IEA;GO:0016021-IEA;GO:0016021-IBA;GO:0008028-IBA;GO:0015718-IBA;GO:0022857-IEA	GO:0008028;GO:0008509;GO:0009636;GO:0015318;GO:0015718;GO:0016020;GO:0046903;GO:0055085;GO:0097254;GO:0098656;GO:1905039
g169.t1	Monocarboxylate transporter 9-like Protein	574	0	gb|EFA02707.1|Monocarboxylate transporter 9-like Protein [Tribolium castaneum]/ref|XP_966592.1|PREDICTED: uncharacterized protein LOC658985 isoform X8 [Tribolium castaneum]	0	EFA02707.1	GO:0055085-IEA;GO:0016020-IEA;GO:0016021-IEA;GO:0016021-IBA;GO:0015718-IBA;GO:0008028-IBA;GO:0022857-IEA	GO:0008028;GO:0008509;GO:0015318;GO:0015718;GO:0016020;GO:0055085;GO:0098656;GO:1905039
g170.t1	---NA---	202
g171.t1	---NA---	76
g172.t1	monocarboxylate transporter 13	466	0	ref|XP_015834491.1|PREDICTED: monocarboxylate transporter 13 [Tribolium castaneum]/gb|EFA01509.1|Monocarboxylate transporter 9-like Protein [Tribolium castaneum]/ref|XP_015834492.1|PREDICTED: monocarboxylate transporter 13 [Tribolium castaneum]	0	XP_015834491.1	GO:0055085-IEA;GO:0016020-IEA;GO:0016021-IEA;GO:0016021-IBA;GO:0008028-IBA;GO:0015718-IBA;GO:0022857-IEA	GO:0008028;GO:0015718;GO:0016020
g173.t1	PREDICTED: uncharacterized protein LOC107397746 isoform X1	641	0	ref|XP_015834474.1|PREDICTED: uncharacterized protein LOC107397746 isoform X1 [Tribolium castaneum]/gb|EFA01510.1|hypothetical protein TcasGA2_TC007068 [Tribolium castaneum]	0	XP_015834474.1	GO:0055085-IEA;GO:0016020-IEA;GO:0016021-IEA;GO:0016021-IBA;GO:0015718-IBA;GO:0008028-IBA;GO:0022857-IEA	GO:0007281;GO:0008028;GO:0008509;GO:0015318;GO:0015718;GO:0016020;GO:0035234;GO:0044703;GO:0055085;GO:0098656;GO:1905039
g174.t1	Monocarboxylate transporter 9-like Protein	532	0	ref|XP_008192836.1|PREDICTED: monocarboxylate transporter 13 [Tribolium castaneum]/gb|EFA02965.2|Monocarboxylate transporter 9-like Protein [Tribolium castaneum]	0	XP_008192836.1	GO:0055085-IEA;GO:0016020-IEA;GO:0016021-IEA;GO:0016021-IBA;GO:0008028-IBA;GO:0015718-IBA;GO:0022857-IEA	GO:0008028;GO:0015718;GO:0016020;GO:0055085
g175.t1	monocarboxylate transporter 13	521	0	ref|XP_008192836.1|PREDICTED: monocarboxylate transporter 13 [Tribolium castaneum]/gb|EFA02965.2|Monocarboxylate transporter 9-like Protein [Tribolium castaneum]	0	XP_008192836.1	GO:0055085-IEA;GO:0016020-IEA;GO:0016021-IEA;GO:0016021-IBA;GO:0015718-IBA;GO:0008028-IBA;GO:0022857-IEA	GO:0008028;GO:0015718;GO:0016020;GO:0055085
g176.t1	hemK methyltransferase family member 1	337	9.7e-148	ref|XP_972117.1|PREDICTED: hemK methyltransferase family member 1 [Tribolium castaneum]	9.7e-148	XP_972117.1	GO:0008276-IEA;GO:0102559-IEA;GO:0016740-IEA;GO:0008168-IEA;GO:0043414-IEA;GO:0008757-IEA;GO:0019538-IEA;GO:0032259-IEA;GO:0003676-IEA;GO:0006479-IEA	GO:0008168;GO:0019538;GO:0043414	EC:2.1.1
g177.t1	PBAN-type neuropeptides isoform X3	158	3.8e-72	ref|XP_008192828.1|PREDICTED: uncharacterized protein LOC103312856 [Tribolium castaneum]/gb|EFA02910.1|hypothetical protein TcasGA2_TC008429 [Tribolium castaneum]	3.8e-72	XP_008192828.1	GO:0005184-IEA;GO:0005576-IEA;GO:0007218-IEA	GO:0005184;GO:0005576;GO:0007218
g178.t1	Monocarboxylate transporter 6-like Protein	417	0	gb|KYB28167.1|Monocarboxylate transporter 6-like Protein [Tribolium castaneum]/ref|XP_008192826.1|PREDICTED: monocarboxylate transporter 4-like [Tribolium castaneum]	0	KYB28167.1	GO:0055085-IEA;GO:0016020-IEA;GO:0016021-IEA;GO:0016021-IBA;GO:0015718-IBA;GO:0008028-IBA;GO:0022857-IEA	GO:0008028;GO:0015718;GO:0016020
g179.t1	Monocarboxylate transporter 6-like Protein	861	0	gb|EFA01512.1|Monocarboxylate transporter 12-like Protein [Tribolium castaneum]	0	EFA01512.1	GO:0055085-IEA;GO:0016020-IEA;GO:0016021-IEA;GO:0016021-IBA;GO:0008028-IBA;GO:0015718-IBA;GO:0022857-IEA	GO:0008028;GO:0015718;GO:0016020;GO:0055085
g180.t1	Monocarboxylate transporter 6-like Protein	445	0	ref|XP_008192895.1|PREDICTED: uncharacterized protein LOC660594 [Tribolium castaneum]	0	XP_008192895.1	GO:0055085-IEA;GO:0016020-IEA;GO:0016021-IEA;GO:0016021-IBA;GO:0008028-IBA;GO:0015718-IBA;GO:0022857-IEA	GO:0008028;GO:0015718;GO:0016020;GO:0055085
g181.t1	---NA---	92
g182.t1	Protein white-like Protein	633	0	ref|XP_015834339.1|PREDICTED: uncharacterized protein LOC100141557 [Tribolium castaneum]	0	XP_015834339.1	GO:0042626-IBA;GO:0000166-IEA;GO:0055085-IBA;GO:0016020-IEA;GO:0016020-IBA;GO:0016021-IEA;GO:0140359-IEA;GO:0005524-IEA;GO:0005886-IBA	GO:0005524;GO:0005886;GO:0015318;GO:0016887;GO:0030301;GO:0034041;GO:0055085;GO:0120020;GO:0140359	EC:7;EC:3.6.1.15
g183.t1	hypothetical protein TcasGA2_TC032939	1703	0	gb|KYB28164.1|hypothetical protein TcasGA2_TC032939 [Tribolium castaneum]	0	KYB28164.1	GO:0000463-IBA;GO:0005730-IBA;GO:0000466-IBA	GO:0000463;GO:0000466;GO:0005730
g184.t1	histidine-rich glycoprotein	275	4.1e-103	gb|EFA01514.1|hypothetical protein TcasGA2_TC007073 [Tribolium castaneum]/ref|XP_971797.1|PREDICTED: histidine-rich glycoprotein [Tribolium castaneum]	4.1e-103	EFA01514.1
g185.t1	Protein white-like Protein	650	0	gb|EFA01515.1|Protein white-like Protein [Tribolium castaneum]/ref|XP_971735.1|PREDICTED: ATP-binding cassette sub-family G member 1 [Tribolium castaneum]	0	EFA01515.1	GO:0042626-IBA;GO:0000166-IEA;GO:0055085-IBA;GO:0016020-IEA;GO:0016020-IBA;GO:0016021-IEA;GO:0140359-IEA;GO:0005524-IEA;GO:0005886-IBA	GO:0005524;GO:0005886;GO:0015318;GO:0016887;GO:0030301;GO:0034041;GO:0055085;GO:0120020;GO:0140359	EC:7;EC:3.6.1.15
g186.t1	---NA---	54
g187.t1	probable 39S ribosomal protein L49, mitochondrial	177	3.7e-93	gb|EFA01516.1|putative 39S ribosomal protein L49, mitochondrial-like Protein [Tribolium castaneum]/ref|XP_971683.1|PREDICTED: probable 39S ribosomal protein L49, mitochondrial [Tribolium castaneum]	3.7e-93	EFA01516.1	GO:0003735-IEA;GO:0003735-IBA;GO:0005739-IEA;GO:0005762-IBA;GO:1990904-IEA;GO:0005840-IEA;GO:0006412-IEA	GO:0003735;GO:0005762;GO:0006412;GO:0032543
g188.t1	leucine-zipper-like transcriptional regulator 1	728	0	ref|XP_971628.1|PREDICTED: leucine-zipper-like transcriptional regulator 1 [Tribolium castaneum]/gb|EFA02704.1|Leucine-zipper-like transcriptional regulator 1 [Tribolium castaneum]	0	XP_971628.1	GO:0005737-IBA;GO:0003779-IEA;GO:0003682-IBA;GO:0005794-IBA;GO:0016567-IEA	GO:0005794
g189.t1	hypothetical protein TcasGA2_TC032940	210	2.1e-23	gb|KYB28163.1|hypothetical protein TcasGA2_TC032940 [Tribolium castaneum]	2.1e-23	KYB28163.1	GO:0044528-IEA;GO:0044528-IBA;GO:0003723-IBA;GO:0005759-IBA;GO:0035770-IBA;GO:0000963-IBA
g190.t1	allatostatin type b isoform X1	187	2.9e-100	ref|NP_001137202.1|allatostatin type b precursor [Tribolium castaneum]/gb|ACJ38499.1|allatostatin type B preprohormone [Tribolium castaneum]	2.9e-100	NP_001137202.1		GO:0001664;GO:0005184;GO:0005615;GO:0007218;GO:0010469;GO:0045968;GO:1903999
g191.t1	Monocarboxylate transporter 6-like Protein	431	3.6e-139	gb|EFA01513.2|Monocarboxylate transporter 6-like Protein [Tribolium castaneum]	3.6e-139	EFA01513.2	GO:0055085-IEA;GO:0016020-IEA;GO:0016021-IEA;GO:0016021-IBA;GO:0008028-IBA;GO:0015718-IBA;GO:0022857-IEA	GO:0006810;GO:0022857
g192.t1	Monocarboxylate transporter 6-like Protein	467	0	gb|EFA01512.1|Monocarboxylate transporter 12-like Protein [Tribolium castaneum]	0	EFA01512.1	GO:0055085-IEA;GO:0016020-IEA;GO:0016021-IEA;GO:0016021-IBA;GO:0008028-IBA;GO:0015718-IBA;GO:0022857-IEA	GO:0008028;GO:0015718;GO:0016020;GO:0055085
g193.t1	Monocarboxylate transporter 6-like Protein	419	0	gb|KYB28167.1|Monocarboxylate transporter 6-like Protein [Tribolium castaneum]/ref|XP_008192826.1|PREDICTED: monocarboxylate transporter 4-like [Tribolium castaneum]	0	KYB28167.1	GO:0055085-IEA;GO:0016020-IEA;GO:0016021-IEA;GO:0016021-IBA;GO:0015718-IBA;GO:0008028-IBA;GO:0022857-IEA	GO:0008028;GO:0015718;GO:0016020;GO:0055085
g194.t1	Monocarboxylate transporter 6-like Protein	436	0	gb|KYB28167.1|Monocarboxylate transporter 6-like Protein [Tribolium castaneum]/ref|XP_008192826.1|PREDICTED: monocarboxylate transporter 4-like [Tribolium castaneum]	0	KYB28167.1	GO:0055085-IEA;GO:0016020-IEA;GO:0016021-IEA;GO:0016021-IBA;GO:0015718-IBA;GO:0008028-IBA;GO:0022857-IEA	GO:0008028;GO:0015718;GO:0016020
g195.t1	PBAN-type neuropeptides isoform X3	174	1.7e-72	ref|XP_008192828.1|PREDICTED: uncharacterized protein LOC103312856 [Tribolium castaneum]/gb|EFA02910.1|hypothetical protein TcasGA2_TC008429 [Tribolium castaneum]	1.7e-72	XP_008192828.1	GO:0005184-IEA;GO:0005576-IEA;GO:0007218-IEA
g196.t1	hemK methyltransferase family member 1	337	1.3e-149	ref|XP_972117.1|PREDICTED: hemK methyltransferase family member 1 [Tribolium castaneum]	1.3e-149	XP_972117.1	GO:0008276-IEA;GO:0102559-IEA;GO:0016740-IEA;GO:0008168-IEA;GO:0043414-IEA;GO:0008757-IEA;GO:0019538-IEA;GO:0032259-IEA;GO:0003676-IEA;GO:0006479-IEA	GO:0005739;GO:0008168;GO:0008757;GO:0019538;GO:0043414	EC:2.1.1
g197.t1	monocarboxylate transporter 13	523	0	ref|XP_008192836.1|PREDICTED: monocarboxylate transporter 13 [Tribolium castaneum]/gb|EFA02965.2|Monocarboxylate transporter 9-like Protein [Tribolium castaneum]	0	XP_008192836.1	GO:0055085-IEA;GO:0016020-IEA;GO:0016021-IEA;GO:0016021-IBA;GO:0015718-IBA;GO:0008028-IBA;GO:0022857-IEA	GO:0008028;GO:0015718;GO:0016020;GO:0055085
g198.t1	allatostatin type b isoform X1	187	2.9e-100	ref|NP_001137202.1|allatostatin type b precursor [Tribolium castaneum]/gb|ACJ38499.1|allatostatin type B preprohormone [Tribolium castaneum]	2.9e-100	NP_001137202.1		GO:0001664;GO:0005184;GO:0005615;GO:0007218;GO:0010469;GO:0045968;GO:1903999
g199.t1	hypothetical protein TcasGA2_TC032940	230	1.4e-13	gb|KYB28163.1|hypothetical protein TcasGA2_TC032940 [Tribolium castaneum]	1.4e-13	KYB28163.1	GO:0044528-IEA;GO:0044528-IBA;GO:0003723-IBA;GO:0005759-IBA;GO:0035770-IBA;GO:0000963-IBA
g200.t1	leucine-zipper-like transcriptional regulator 1	748	0	ref|XP_971628.1|PREDICTED: leucine-zipper-like transcriptional regulator 1 [Tribolium castaneum]/gb|EFA02704.1|Leucine-zipper-like transcriptional regulator 1 [Tribolium castaneum]	0	XP_971628.1	GO:0005737-IBA;GO:0048468-IEA;GO:0048731-IEA;GO:0016020-IEA;GO:0016043-IEA;GO:0005509-IEA;GO:0016021-IEA;GO:0003682-IBA;GO:0005794-IBA;GO:0048513-IEA;GO:0006897-IEA	GO:0005794;GO:0019233
g201.t1	probable 39S ribosomal protein L49, mitochondrial	127	6.1e-63	gb|EFA01516.1|putative 39S ribosomal protein L49, mitochondrial-like Protein [Tribolium castaneum]/ref|XP_971683.1|PREDICTED: probable 39S ribosomal protein L49, mitochondrial [Tribolium castaneum]	6.1e-63	EFA01516.1	GO:0003735-IEA;GO:0003735-IBA;GO:0005739-IEA;GO:0005762-IBA;GO:1990904-IEA;GO:0005840-IEA;GO:0006412-IEA	GO:0003735;GO:0005762;GO:0006412;GO:0032543
g202.t1	Protein white-like Protein	500	0	gb|EFA01515.1|Protein white-like Protein [Tribolium castaneum]/ref|XP_971735.1|PREDICTED: ATP-binding cassette sub-family G member 1 [Tribolium castaneum]	0	EFA01515.1	GO:0042626-IBA;GO:0000166-IEA;GO:0055085-IBA;GO:0016020-IEA;GO:0016020-IBA;GO:0016021-IEA;GO:0140359-IEA;GO:0005524-IEA;GO:0005886-IBA	GO:0005886;GO:0015318;GO:0016020;GO:0016887;GO:0030301;GO:0034041;GO:0042626;GO:0055085;GO:0120020	EC:7;EC:3.6.1.15
g203.t1	sortilin-related receptor	2048	0	gb|EFA02193.1|Sortilin-related receptor-like Protein [Tribolium castaneum]/ref|XP_008191758.1|PREDICTED: sortilin-related receptor [Tribolium castaneum]	0	EFA02193.1	GO:0030658-IEA;GO:0005768-IEA;GO:0005789-IEA;GO:0031901-IEA;GO:0016020-IEA;GO:0005509-IEA;GO:0016021-IEA;GO:0016021-IBA;GO:0031410-IEA;GO:0032585-IEA;GO:0055038-IEA;GO:0010008-IEA;GO:0006892-IBA;GO:0000139-IEA;GO:0005794-IEA;GO:0005794-IBA;GO:0005783-IEA;GO:0005576-IEA;GO:0005886-IEA;GO:0005886-IBA;GO:0006897-IEA	GO:0000139;GO:0005576;GO:0005789;GO:0005886;GO:0006892;GO:0006897;GO:0030658;GO:0031901;GO:0032585;GO:0055038
g204.t1	---NA---	224
g205.t1	---NA---	146
g206.t1	---NA---	79
g207.t1	Cytochrome b5-like Protein	122	6.8e-58	ref|XP_966544.1|PREDICTED: cytochrome b5 [Tribolium castaneum]/gb|EFA02189.1|Cytochrome b5-like Protein [Tribolium castaneum]	6.8e-58	XP_966544.1	GO:0008482-IEA;GO:0008482-IBA;GO:0046872-IEA;GO:0005739-IBA;GO:0030151-IEA;GO:0016491-IEA;GO:0016020-IEA;GO:0016020-IBA;GO:0043231-IBA;GO:0006790-IEA;GO:0006790-IBA;GO:0016021-IEA;GO:0020037-IEA;GO:0020037-IBA;GO:0043546-IBA	GO:0016020;GO:0020037;GO:0043231;GO:0046872
g208.t1	Rab proteins geranylgeranyltransferase component A-like Protein	559	0	gb|EFA02190.1|Rab proteins geranylgeranyltransferase component A-like Protein [Tribolium castaneum]/ref|XP_966637.1|PREDICTED: rab proteins geranylgeranyltransferase component A 1 [Tribolium castaneum]	0	EFA02190.1	GO:0005968-IEA;GO:0005968-IBA;GO:0005737-IEA;GO:0005737-IBA;GO:0016192-IBA;GO:0005829-IBA;GO:0050790-IEA;GO:0018344-IEA;GO:0018344-IBA;GO:0016740-IEA;GO:0005092-IEA;GO:0005093-IEA;GO:0005093-IBA;GO:0005096-IEA;GO:0007264-IEA;GO:0015031-IEA;GO:0005634-IBA;GO:0006886-IEA	GO:0000922;GO:0005092;GO:0005096;GO:0005634;GO:0005818;GO:0005829;GO:0005968;GO:0006886;GO:0007264;GO:0007269;GO:0008021;GO:0016020;GO:0016192;GO:0016740;GO:0018344;GO:0048471;GO:0050790	EC:2
g209.t1	autophagy protein 12-like	129	1.7e-78	gb|EFA02034.1|Autophagy protein 12-like [Tribolium castaneum]/ref|XP_966722.1|PREDICTED: autophagy protein 12-like [Tribolium castaneum]	1.7e-78	EFA02034.1	GO:0044804-IBA;GO:0034274-IBA;GO:0000045-IEA;GO:0000045-IBA;GO:0006914-IEA;GO:0005737-IEA;GO:0034045-IBA;GO:0000422-IBA;GO:0006501-IBA	GO:0000045;GO:0000422;GO:0006501;GO:0009267;GO:0019776;GO:0031386;GO:0034045;GO:0034274;GO:0035096;GO:0044249;GO:0044804;GO:0061723	EC:2.3.2
g210.t1	AN1-type zinc finger protein 2A	232	5.1e-130	gb|EFA02191.1|AN1-type zinc finger protein 2B-like Protein [Tribolium castaneum]/ref|XP_966803.1|PREDICTED: AN1-type zinc finger protein 2A [Tribolium castaneum]	5.1e-130	EFA02191.1	GO:0005737-IBA;GO:0043161-IBA;GO:0008270-IEA;GO:0046872-IEA;GO:0045047-IBA;GO:0005783-IBA	GO:0005783;GO:0008270;GO:0043161;GO:0045047
g211.t1	---NA---	36
g212.t1	phosphoribosylformylglycinamidine synthase	586	0	gb|EFA02192.2|Phosphoribosylformylglycinamidine synthase-like Protein [Tribolium castaneum]/ref|XP_015834572.1|PREDICTED: phosphoribosylformylglycinamidine synthase [Tribolium castaneum]	0	EFA02192.2	GO:0000166-IEA;GO:0006164-IEA;GO:0046872-IEA;GO:0006541-IEA;GO:0006189-IEA;GO:0004642-IEA;GO:0016874-IEA;GO:0005524-IEA	GO:0004642;GO:0005524;GO:0005737;GO:0006189;GO:0006541;GO:0046872	EC:6.3.5.3
g213.t1	Phosphoribosylformylglycinamidine synthase-like Protein	696	0	gb|EFA02192.2|Phosphoribosylformylglycinamidine synthase-like Protein [Tribolium castaneum]/ref|XP_015834572.1|PREDICTED: phosphoribosylformylglycinamidine synthase [Tribolium castaneum]	0	EFA02192.2	GO:0000166-IEA;GO:0006164-IEA;GO:0046872-IEA;GO:0006541-IEA;GO:0006189-IEA;GO:0004642-IEA;GO:0016874-IEA;GO:0005524-IEA	GO:0004642;GO:0005524;GO:0005737;GO:0006189;GO:0006541;GO:0046872	EC:6.3.5.3
g214.t1	sortilin-related receptor	2011	0	gb|EFA02193.1|Sortilin-related receptor-like Protein [Tribolium castaneum]/ref|XP_008191758.1|PREDICTED: sortilin-related receptor [Tribolium castaneum]	0	EFA02193.1	GO:0030658-IEA;GO:0005768-IEA;GO:0005789-IEA;GO:0031901-IEA;GO:0016020-IEA;GO:0005509-IEA;GO:0016021-IEA;GO:0016021-IBA;GO:0031410-IEA;GO:0032585-IEA;GO:0055038-IEA;GO:0010008-IEA;GO:0006892-IBA;GO:0000139-IEA;GO:0005794-IEA;GO:0005794-IBA;GO:0005783-IEA;GO:0005576-IEA;GO:0005886-IEA;GO:0005886-IBA;GO:0006897-IEA	GO:0000139;GO:0005576;GO:0005789;GO:0005886;GO:0006892;GO:0006897;GO:0030658;GO:0031901;GO:0032585;GO:0055038
g215.t1	ankyrin repeat and LEM domain-containing protein 2	886	0	gb|EFA02194.1|Ankyrin repeat and LEM domain-containing protein 2-like Protein [Tribolium castaneum]/ref|XP_966987.1|PREDICTED: ankyrin repeat and LEM domain-containing protein 2 [Tribolium castaneum]	0	EFA02194.1	GO:0051721-IEA;GO:0051721-IBA;GO:0051301-IEA;GO:0035307-IEA;GO:0035307-IBA;GO:0007049-IEA;GO:0005783-IBA;GO:0042326-IBA	GO:0005783;GO:0007049;GO:0035307;GO:0042326;GO:0051301;GO:0051721
g216.t1	WD repeat-containing and planar cell polarity effector protein fritz	1119	0	gb|EFA02974.2|WD repeat-containing and planar cell polarity effector protein fritz-like Protein [Tribolium castaneum]/ref|XP_967164.2|PREDICTED: WD repeat-containing and planar cell polarity effector protein fritz [Tribolium castaneum]	0	EFA02974.2	GO:0005856-IEA;GO:0097541-IBA;GO:0005737-IEA;GO:0005813-IBA;GO:0045184-IBA;GO:0016020-IEA;GO:0044782-IBA;GO:0005929-IEA;GO:0060271-IBA;GO:0031514-IBA;GO:0030030-IEA;GO:0036064-IBA;GO:0007399-IBA;GO:0042995-IEA;GO:0005886-IEA	GO:0005813;GO:0007399;GO:0016020;GO:0031514;GO:0035320;GO:0036064;GO:0045184;GO:0060271;GO:0060562;GO:0097541
g217.t1	39S ribosomal protein L19, mitochondrial	214	3.3e-134	ref|XP_008191840.1|PREDICTED: 39S ribosomal protein L19, mitochondrial [Tribolium castaneum]	3.3e-134	XP_008191840.1	GO:0003735-IEA;GO:0003735-IBA;GO:0005762-IBA;GO:0005840-IEA;GO:0006412-IEA	GO:0003735;GO:0005762;GO:0006412;GO:0032543
g218.t1	transmembrane protein 87A	507	0	ref|XP_008191841.1|PREDICTED: transmembrane protein 87A [Tribolium castaneum]/gb|EFA02256.1|Transmembrane protein 87A-like Protein [Tribolium castaneum]/ref|XP_008191842.1|PREDICTED: transmembrane protein 87A [Tribolium castaneum]	0	XP_008191841.1	GO:0016020-IEA;GO:0016020-IBA;GO:0005829-IEA;GO:0016021-IEA;GO:0005794-IBA;GO:0042147-IBA	GO:0005794;GO:0005829;GO:0016020;GO:0042147
g219.t1	39S ribosomal protein L48, mitochondrial	225	5.7e-83	gb|EFA01967.1|39S ribosomal protein L48, mitochondrial-like Protein [Tribolium castaneum]/ref|XP_973422.1|PREDICTED: 39S ribosomal protein L48, mitochondrial [Tribolium castaneum]	5.7e-83	EFA01967.1	GO:1990904-IEA;GO:0005761-IEA;GO:0005761-IBA;GO:0005840-IEA	GO:0003735;GO:0005761;GO:0005762;GO:0032543;GO:1990904
g220.t1	kinesin-like protein costa isoform X2	944	0	gb|EFA01968.1|Kinesin-like protein costa [Tribolium castaneum]/ref|XP_973391.1|PREDICTED: kinesin-like protein costa isoform X2 [Tribolium castaneum]	0	EFA01968.1	GO:0003777-IEA;GO:0003777-IBA;GO:0000166-IEA;GO:0051179-IEA;GO:0008017-IEA;GO:0008017-IBA;GO:0005871-IBA;GO:0005874-IBA;GO:0003774-IEA;GO:0005524-IEA;GO:0007018-IEA;GO:0007018-IBA;GO:0016887-IBA	GO:0002066;GO:0003777;GO:0005119;GO:0005524;GO:0005737;GO:0005871;GO:0005874;GO:0005886;GO:0007018;GO:0007228;GO:0007476;GO:0008017;GO:0008134;GO:0008574;GO:0012506;GO:0016887;GO:0019901;GO:0030162;GO:0030707;GO:0031647;GO:0035301;GO:0042073;GO:0042803;GO:0042981;GO:0043433;GO:0044703;GO:0045879;GO:0045880;GO:0048731;GO:0060562	EC:5.6.1.3;EC:3.6.1.15
g221.t1	neurobeachin isoform X3	415	8.2e-28	gb|EFA01969.1|hypothetical protein TcasGA2_TC007590 [Tribolium castaneum]	8.2e-28	EFA01969.1
g222.t1	---NA---	232
g223.t1	---NA---	414
g224.t1	neurobeachin isoform X1	204	3.3e-45	gb|EFA01969.1|hypothetical protein TcasGA2_TC007590 [Tribolium castaneum]	3.3e-45	EFA01969.1
g225.t1	---NA---	92
g226.t1	---NA---	117
g227.t1	---NA---	135
g228.t1	---NA---	79
g229.t1	Neurobeachin-like Protein	192	3.2e-18	ref|XP_015834571.1|PREDICTED: neurobeachin isoform X3 [Tribolium castaneum]	3.2e-18	XP_015834571.1	GO:0005829-IBA;GO:0016020-IBA;GO:0008104-IBA;GO:0019901-IBA	GO:0005829;GO:0008104;GO:0016020;GO:0019901
g230.t1	---NA---	91
g231.t1	---NA---	142
g232.t1	---NA---	130
g233.t1	---NA---	52
g234.t1	---NA---	154
g235.t1	Neurobeachin-like Protein	2263	0	gb|KYB27871.1|Neurobeachin-like Protein [Tribolium castaneum]	0	KYB27871.1	GO:0005829-IBA;GO:0016020-IBA;GO:0008104-IBA;GO:0019901-IBA	GO:0005829;GO:0008104;GO:0016020;GO:0019901
g236.t1	---NA---	79
g237.t1	---NA---	106
g238.t1	---NA---	106
g239.t1	---NA---	329
g240.t1	Protein mab-21-like Protein	385	0	gb|EFA02253.2|Protein mab-21-like Protein [Tribolium castaneum]	0	EFA02253.2
g241.t1	protein mab-21	506	0	ref|XP_966772.1|PREDICTED: protein mab-21 [Tribolium castaneum]/gb|EFA02252.1|Protein mab-21-like Protein [Tribolium castaneum]	0	XP_966772.1
g242.t1	---NA---	58
g243.t1	neurobeachin isoform X3	284	2.5e-42	ref|XP_015834571.1|PREDICTED: neurobeachin isoform X3 [Tribolium castaneum]	2.5e-42	XP_015834571.1
g244.t1	neurobeachin isoform X3	617	0	ref|XP_015834571.1|PREDICTED: neurobeachin isoform X3 [Tribolium castaneum]	0	XP_015834571.1
g245.t1	lipase 3	366	4.7e-155	gb|EFA02251.1|Lipase 1-like Protein [Tribolium castaneum]/ref|XP_973324.1|PREDICTED: lipase 1 [Tribolium castaneum]	4.7e-155	EFA02251.1	GO:0006629-IEA;GO:0016042-IEA;GO:0016787-IEA;GO:0016788-IEA	GO:0016042;GO:0016788	EC:3.1
g246.t1	---NA---	109
g247.t1	---NA---	84
g248.t1	apoptosis-stimulating of p53 protein 1 isoform X2	746	0	gb|KYB28153.1|hypothetical protein TcasGA2_TC007089 [Tribolium castaneum]/ref|XP_008192775.1|PREDICTED: apoptosis-stimulating of p53 protein 1 isoform X6 [Tribolium castaneum]/ref|XP_015834346.1|PREDICTED: apoptosis-stimulating of p53 protein 1 isoform X6 [Tribolium castaneum]	0	KYB28153.1	GO:0002039-IBA;GO:0005634-IBA	GO:0002039;GO:0005634;GO:0005912;GO:0030296;GO:0032147;GO:0061098
g249.t1	apoptosis-stimulating of p53 protein 1 isoform X2	250	2.5e-133	ref|XP_008192772.1|PREDICTED: apoptosis-stimulating of p53 protein 1 isoform X2 [Tribolium castaneum]/ref|XP_008192770.1|PREDICTED: apoptosis-stimulating of p53 protein 1 isoform X2 [Tribolium castaneum]/ref|XP_008192771.1|PREDICTED: apoptosis-stimulating of p53 protein 1 isoform X2 [Tribolium castaneum]/gb|EFA01529.1|hypothetical protein TcasGA2_TC007089 [Tribolium castaneum]	2.5e-133	XP_008192772.1	GO:0002039-IBA;GO:0005634-IBA	GO:0002039;GO:0005634;GO:0005912;GO:0030296;GO:0032147;GO:0061098
g250.t1	---NA---	122
g251.t1	---NA---	105
g252.t1	---NA---	257
g253.t1	---NA---	144
g254.t1	---NA---	161
g255.t1	---NA---	294
g256.t1	---NA---	134
g257.t1	apoptosis-stimulating of p53 protein 1 isoform X3	64	6.9e-23	ref|XP_015834344.1|PREDICTED: apoptosis-stimulating of p53 protein 1 isoform X3 [Tribolium castaneum]	6.9e-23	XP_015834344.1
g258.t1	apoptosis-stimulating of p53 protein 1 isoform X1	198	5.3e-24	ref|XP_008192769.1|PREDICTED: apoptosis-stimulating of p53 protein 1 isoform X1 [Tribolium castaneum]	5.3e-24	XP_008192769.1
g259.t1	Adult-specific rigid cuticular protein 12.4-like Protein	143	7e-50	ref|XP_968745.1|PREDICTED: cuticle protein 6 [Tribolium castaneum]/gb|EFA02679.1|Adult-specific rigid cuticular protein 12.4-like Protein [Tribolium castaneum]	7e-50	XP_968745.1	GO:0008010-IBA;GO:0005198-IEA;GO:0042302-IEA;GO:0062129-IBA	GO:0008010;GO:0032502;GO:0062129
g260.t1	glycine, alanine and asparagine-rich protein isoform X2	233	1.7e-85	gb|KYB28155.1|hypothetical protein TcasGA2_TC032944 [Tribolium castaneum]	1.7e-85	KYB28155.1
g261.t1	---NA---	242
g262.t1	inositol-tetrakisphosphate 1-kinase	339	0	gb|EFA02124.1|Inositol-tetrakisphosphate 1-kinase-like Protein [Tribolium castaneum]/ref|XP_008191582.1|PREDICTED: inositol-tetrakisphosphate 1-kinase [Tribolium castaneum]	0	EFA02124.1	GO:0000287-IEA;GO:0000166-IEA;GO:0032957-IEA;GO:0046872-IEA;GO:0016310-IEA;GO:0047325-IEA;GO:0047325-IBA;GO:0016740-IEA;GO:0052725-IEA;GO:0052725-IBA;GO:0016301-IEA;GO:0052726-IEA;GO:0052726-IBA;GO:0005524-IEA;GO:0052746-IBA	GO:0000287;GO:0005524;GO:0016310;GO:0032957;GO:0047325;GO:0052725;GO:0052726	EC:2.7.1.134;EC:2.7.1.159
g263.t1	protein SMG9	470	0	ref|XP_971573.2|PREDICTED: protein SMG9 [Tribolium castaneum]	0	XP_971573.2	GO:0000184-IEA;GO:0000184-IBA	GO:0000184;GO:0005622;GO:0042332
g264.t1	serine/threonine-protein kinase RIO1	503	0	ref|XP_971515.1|PREDICTED: serine/threonine-protein kinase RIO1 [Tribolium castaneum]/gb|EFA02123.1|Serine/threonine-protein kinase RIO1-like Protein [Tribolium castaneum]	0	XP_971515.1	GO:0000166-IEA;GO:0005737-IEA;GO:0046872-IEA;GO:0005829-IBA;GO:0016310-IEA;GO:0016740-IEA;GO:0016301-IEA;GO:0016787-IEA;GO:0030688-IBA;GO:0106310-IEA;GO:0030490-IBA;GO:0042254-IEA;GO:0004672-IEA;GO:0004672-IBA;GO:0004674-IEA;GO:0004674-IBA;GO:0005524-IEA;GO:0005634-IBA;GO:0006468-IEA	GO:0004674;GO:0005524;GO:0005829;GO:0016310;GO:0016787;GO:0030490;GO:0030688;GO:0106310	EC:2.7.11.1;EC:3
g265.t1	putative ATP-dependent RNA helicase Dbp45A-like Protein	446	0	ref|XP_015834749.1|PREDICTED: probable ATP-dependent RNA helicase DDX49 [Tribolium castaneum]/gb|EFA02088.1|putative ATP-dependent RNA helicase Dbp45A-like Protein [Tribolium castaneum]	0	XP_015834749.1	GO:0000463-IBA;GO:0000166-IEA;GO:0003723-IEA;GO:0003724-IEA;GO:0006364-IBA;GO:0004386-IEA;GO:0005730-IBA;GO:0005634-IBA;GO:0005524-IEA;GO:0016787-IEA;GO:0043229-IEA;GO:0003676-IEA	GO:0003676;GO:0003724;GO:0005524;GO:0005634;GO:0006364;GO:0016787	EC:3.6.4.13
g266.t1	PREDICTED: uncharacterized protein LOC103312526 isoform X1	643	0	ref|XP_015834747.1|PREDICTED: uncharacterized protein LOC103312526 isoform X1 [Tribolium castaneum]	0	XP_015834747.1	GO:0036064-IBA;GO:0044782-IBA
g267.t1	Pupal cuticle protein Edg-84A-like Protein	276	4.7e-71	gb|EFA02090.2|Helix-loop-helix protein 1-like Protein [Tribolium castaneum]/ref|XP_008191579.1|PREDICTED: helix-loop-helix protein 1 [Tribolium castaneum]	4.7e-71	EFA02090.2	GO:0000981-IEA;GO:0000981-IBA;GO:0046983-IEA;GO:0000978-IBA;GO:0005198-IEA;GO:0031012-IBA;GO:0042302-IEA;GO:0006357-IEA;GO:0006357-IBA	GO:0000978;GO:0000981;GO:0006357;GO:0031012;GO:0042302;GO:0046983
g268.t1	apoptosis-stimulating of p53 protein 1 isoform X3	61	1e-16	ref|XP_015834344.1|PREDICTED: apoptosis-stimulating of p53 protein 1 isoform X3 [Tribolium castaneum]	1e-16	XP_015834344.1
g269.t1	---NA---	179
g270.t1	---NA---	301
g271.t1	heparanase-like isoform X2	470	7.1e-115	ref|XP_008191575.1|PREDICTED: heparanase-like isoform X2 [Tribolium castaneum]/gb|KYB27768.1|Heparanase-like Protein [Tribolium castaneum]	7.1e-115	XP_008191575.1	GO:0005615-IBA;GO:0016020-IEA;GO:0016021-IEA;GO:0031012-IBA;GO:0016798-IEA	GO:0007165;GO:0007268;GO:0009636;GO:0019182;GO:0019183;GO:0022835;GO:0030534;GO:0043052;GO:0045472;GO:0098878;GO:0099095;GO:0110165;GO:1902476
g272.t1	probable cytochrome P450 301a1, mitochondrial	566	0	ref|XP_971083.1|PREDICTED: probable cytochrome P450 301a1, mitochondrial [Tribolium castaneum]/gb|EFA02864.1|cytochrome P450 334B1 [Tribolium castaneum]	0	XP_971083.1	GO:0005506-IEA;GO:0016491-IEA;GO:0016705-IEA;GO:0046872-IEA;GO:0020037-IEA;GO:0004497-IEA	GO:0004497;GO:0005506;GO:0016705;GO:0020037	EC:1.14
g273.t1	Calpain-D-like Protein	1234	0	gb|KYB27767.1|Calpain-D-like Protein [Tribolium castaneum]	0	KYB27767.1	GO:0005737-IBA;GO:0003735-IEA;GO:0008233-IEA;GO:0046872-IEA;GO:0006508-IEA;GO:0006508-IBA;GO:0004198-IEA;GO:0004198-IBA;GO:1990904-IEA;GO:0008234-IEA;GO:0005840-IEA;GO:0006412-IEA;GO:0016787-IEA	GO:0003735;GO:0004198;GO:0005737;GO:0005840;GO:0006412;GO:0006508;GO:0007399;GO:0046872;GO:1990904	EC:3.4.22
g274.t1	39S ribosomal protein L17, mitochondrial	190	2.7e-120	ref|XP_971209.1|PREDICTED: 39S ribosomal protein L17, mitochondrial [Tribolium castaneum]	2.7e-120	XP_971209.1	GO:0005737-IBA;GO:0003735-IEA;GO:0008233-IEA;GO:0046872-IEA;GO:0006508-IEA;GO:0006508-IBA;GO:0004198-IEA;GO:0004198-IBA;GO:1990904-IEA;GO:0008234-IEA;GO:0005840-IEA;GO:0006412-IEA;GO:0016787-IEA	GO:0000002;GO:0003735;GO:0004198;GO:0005737;GO:0005762;GO:0005840;GO:0006412;GO:0006508;GO:0032543;GO:0046872;GO:1990904	EC:3.4.22
g275.t1	---NA---	181
g276.t1	---NA---	99
g277.t1	39S ribosomal protein L17, mitochondrial	126	9.2e-71	ref|XP_971209.1|PREDICTED: 39S ribosomal protein L17, mitochondrial [Tribolium castaneum]	9.2e-71	XP_971209.1	GO:0005737-IBA;GO:0003735-IEA;GO:0008233-IEA;GO:0046872-IEA;GO:0006508-IEA;GO:0006508-IBA;GO:0004198-IEA;GO:0004198-IBA;GO:1990904-IEA;GO:0008234-IEA;GO:0005840-IEA;GO:0006412-IEA;GO:0016787-IEA	GO:0000002;GO:0003735;GO:0004198;GO:0005737;GO:0005762;GO:0005840;GO:0006412;GO:0006508;GO:0032543;GO:0046872;GO:1990904	EC:3.4.22
g278.t1	---NA---	149
g279.t1	calpain-D isoform X1	691	0	ref|XP_008191577.1|PREDICTED: calpain-D isoform X1 [Tribolium castaneum]	0	XP_008191577.1	GO:0005737-IBA;GO:0003735-IEA;GO:0008233-IEA;GO:0046872-IEA;GO:0006508-IEA;GO:0006508-IBA;GO:0004198-IEA;GO:0004198-IBA;GO:1990904-IEA;GO:0008234-IEA;GO:0005840-IEA;GO:0006412-IEA;GO:0016787-IEA	GO:0003735;GO:0004198;GO:0005737;GO:0005840;GO:0006412;GO:0006508;GO:0046872;GO:1990904	EC:3.4.22
g280.t1	calpain-D isoform X2	384	0	ref|XP_008191578.1|PREDICTED: calpain-D isoform X2 [Tribolium castaneum]	0	XP_008191578.1	GO:0005737-IBA;GO:0003735-IEA;GO:0008233-IEA;GO:0046872-IEA;GO:0006508-IEA;GO:0006508-IBA;GO:0004198-IEA;GO:0004198-IBA;GO:0004197-IBA;GO:1990904-IEA;GO:0008234-IEA;GO:0005840-IEA;GO:0006412-IEA;GO:0016787-IEA	GO:0003735;GO:0004198;GO:0005737;GO:0005840;GO:0006412;GO:0006508;GO:0007399;GO:0046872;GO:1990904	EC:3.4.22
g281.t1	probable cytochrome P450 301a1, mitochondrial	604	0	ref|XP_971083.1|PREDICTED: probable cytochrome P450 301a1, mitochondrial [Tribolium castaneum]/gb|EFA02864.1|cytochrome P450 334B1 [Tribolium castaneum]	0	XP_971083.1	GO:0005506-IEA;GO:0016491-IEA;GO:0016705-IEA;GO:0046872-IEA;GO:0020037-IEA;GO:0004497-IEA	GO:0004497;GO:0005506;GO:0016705;GO:0020037	EC:1.14
g282.t1	heparanase-like isoform X1	540	0	ref|XP_015834847.1|PREDICTED: heparanase-like isoform X1 [Tribolium castaneum]	0	XP_015834847.1	GO:0005615-IBA;GO:0016020-IEA;GO:0016021-IEA;GO:0031012-IBA;GO:0016798-IEA	GO:0005615;GO:0016020;GO:0016798;GO:0031012	EC:3.2
g283.t1	Glutamate-gated chloride channel-like Protein	462	0	gb|KYB27770.1|Glutamate-gated chloride channel-like Protein [Tribolium castaneum]	0	KYB27770.1	GO:0004888-IEA;GO:1902476-IEA;GO:0005230-IEA;GO:0016020-IEA;GO:0034220-IEA;GO:0016021-IEA;GO:0005254-IEA;GO:0006811-IEA;GO:0005216-IEA;GO:0005886-IEA	GO:0004888;GO:0005230;GO:0005254;GO:0005886;GO:0007165;GO:0007268;GO:0009636;GO:0019182;GO:0019183;GO:0022835;GO:0030534;GO:0043052;GO:0045472;GO:0098878;GO:0099095;GO:1902476
g284.t1	general odorant-binding protein 19d	152	9.6e-60	ref|XP_008191576.1|PREDICTED: general odorant-binding protein 19d [Tribolium castaneum]	9.6e-60	XP_008191576.1	GO:0005549-IEA;GO:0007608-IBA	GO:0005549;GO:0005550;GO:0005615;GO:0007608
g285.t1	odorant binding protein 18	147	2.1e-65	gb|EFA02860.1|odorant binding protein 18 [Tribolium castaneum]/ref|XP_008191624.1|PREDICTED: uncharacterized protein LOC657178 isoform X1 [Tribolium castaneum]	2.1e-65	EFA02860.1	GO:0005549-IEA;GO:0007608-IBA	GO:0005549;GO:0005550;GO:0005615;GO:0007608
g286.t1	odorant binding protein 17	148	4.3e-76	gb|EFA02861.1|odorant binding protein 17 [Tribolium castaneum]/ref|XP_968815.1|PREDICTED: uncharacterized protein LOC657254 [Tribolium castaneum]	4.3e-76	EFA02861.1	GO:0005549-IEA;GO:0007608-IBA	GO:0005549;GO:0005550;GO:0005615;GO:0007608
g287.t1	general odorant-binding protein 19d	150	1.4e-66	ref|XP_008191538.1|PREDICTED: general odorant-binding protein 19d [Tribolium castaneum]/gb|EFA02960.1|odorant binding protein 19 [Tribolium castaneum]	1.4e-66	XP_008191538.1	GO:0005549-IEA;GO:0007608-IBA	GO:0005549;GO:0005550;GO:0005615;GO:0007608
g288.t1	general odorant-binding protein 19d	296	9.1e-69	ref|XP_969035.3|PREDICTED: uncharacterized protein LOC657484 [Tribolium castaneum]/gb|EFA02857.1|odorant binding protein 12 [Tribolium castaneum]	9.1e-69	XP_969035.3	GO:0005549-IEA;GO:0007608-IBA	GO:0005549;GO:0007608
g289.t1	PREDICTED: uncharacterized protein LOC103312519	378	4.2e-22	ref|XP_015834704.1|PREDICTED: uncharacterized protein LOC103312519 [Tribolium castaneum]/gb|EFA02099.1|hypothetical protein TcasGA2_TC007740 [Tribolium castaneum]/ref|XP_008191548.1|PREDICTED: uncharacterized protein LOC103312519 [Tribolium castaneum]	4.2e-22	XP_015834704.1	GO:0016020-IEA;GO:0016021-IEA
g290.t1	---NA---	67
g291.t1	---NA---	132
g292.t1	protein sprint isoform X4	103	8.6e-20	ref|XP_008191544.1|PREDICTED: protein sprint isoform X4 [Tribolium castaneum]/ref|XP_015834702.1|PREDICTED: protein sprint isoform X4 [Tribolium castaneum]	8.6e-20	XP_008191544.1
g293.t1	PREDICTED: uncharacterized protein LOC100142481	164	1.4e-75	gb|EFA02854.1|hypothetical protein TcasGA2_TC007737 [Tribolium castaneum]/ref|XP_001809216.1|PREDICTED: uncharacterized protein LOC100142481 [Tribolium castaneum]	1.4e-75	EFA02854.1	GO:0042742-IEA;GO:0005576-IEA
g294.t1	protein sprint isoform X2	206	6.4e-38	gb|EFA02111.2|hypothetical protein TcasGA2_TC007757 [Tribolium castaneum]	6.4e-38	EFA02111.2
g295.t1	---NA---	98
g296.t1	---NA---	86
g297.t1	---NA---	119
g298.t1	protein sprint isoform X3	69	1.3e-28	ref|XP_008191541.1|PREDICTED: protein sprint isoform X3 [Tribolium castaneum]/ref|XP_008191542.1|PREDICTED: protein sprint isoform X3 [Tribolium castaneum]	1.3e-28	XP_008191541.1	GO:0016192-IEA;GO:0007165-IEA;GO:0005085-IEA;GO:0005085-IBA;GO:0005096-IEA;GO:0005829-IBA;GO:0050790-IEA;GO:0031267-IBA;GO:0030139-IBA	GO:0002066;GO:0005085;GO:0005096;GO:0005829;GO:0005938;GO:0006897;GO:0007165;GO:0007298;GO:0016192;GO:0030139;GO:0030971;GO:0031267;GO:0032483;GO:0040011;GO:0044703;GO:0048675;GO:0050790;GO:0051674;GO:0099568
g299.t1	---NA---	130
g300.t1	protein sprint isoform X4	1235	0	ref|XP_008191545.1|PREDICTED: protein sprint isoform X5 [Tribolium castaneum]	0	XP_008191545.1
g301.t1	nose resistant to fluoxetine protein 6-like isoform X1	1050	0	ref|XP_008191549.2|PREDICTED: nose resistant to fluoxetine protein 6-like isoform X1 [Tribolium castaneum]/gb|KYB27776.1|Nose resistant to fluoxetine protein 6-like Protein [Tribolium castaneum]	0	XP_008191549.2	GO:0003723-IEA;GO:0016747-IEA;GO:0005737-IEA;GO:0016020-IEA;GO:0016021-IEA;GO:0006397-IEA;GO:0005634-IEA;GO:0005634-IBA	GO:0005634;GO:0046331
g302.t1	phospholipase D2 isoform X2	1113	0	ref|XP_008191550.1|PREDICTED: phospholipase D2 isoform X1 [Tribolium castaneum]	0	XP_008191550.1	GO:0009395-IBA;GO:0048017-IEA;GO:0003824-IEA;GO:0016042-IEA;GO:0043231-IBA;GO:0060627-IBA;GO:0004630-IEA;GO:0004630-IBA;GO:0006654-IEA;GO:0016787-IEA;GO:0070290-IEA;GO:0035091-IEA;GO:0110165-IEA	GO:0004630;GO:0006654;GO:0009395;GO:0035091;GO:0043231;GO:0048017;GO:0060627;GO:0070290	EC:3.1.4.4
g303.t1	---NA---	138
g304.t1	hypothetical protein TcasGA2_TC002127	60	2.8e-06	gb|EEZ99610.1|hypothetical protein TcasGA2_TC002127 [Tribolium castaneum]	2.8e-06	EEZ99610.1	GO:0003677-IEA;GO:0015074-IEA;GO:0006310-IEA;GO:0071897-IEA
g305.t1	zinc finger protein jing homolog isoform X1	240	2.2e-14	ref|XP_969770.1|PREDICTED: zinc finger protein jing homolog isoform X1 [Tribolium castaneum]/gb|KYB27774.1|hypothetical protein TcasGA2_TC007760 [Tribolium castaneum]	2.2e-14	XP_969770.1	GO:0035098-IBA;GO:0006357-IBA
g306.t1	---NA---	129
g307.t1	---NA---	89
g308.t1	---NA---	81
g309.t1	---NA---	253
g310.t1	---NA---	263
g311.t1	---NA---	130
g312.t1	---NA---	110
g313.t1	---NA---	87
g314.t1	zinc finger protein jing homolog isoform X1	606	0	ref|XP_969770.1|PREDICTED: zinc finger protein jing homolog isoform X1 [Tribolium castaneum]/gb|KYB27774.1|hypothetical protein TcasGA2_TC007760 [Tribolium castaneum]	0	XP_969770.1	GO:0035098-IBA;GO:0006357-IBA	GO:0000122;GO:0002066;GO:0006357;GO:0007298;GO:0007382;GO:0007411;GO:0007418;GO:0007424;GO:0007474;GO:0007479;GO:0008347;GO:0010628;GO:0010629;GO:0035098;GO:0042060;GO:0042246;GO:0044703;GO:0045944;GO:0051674;GO:0060562
g315.t1	Spondin-1-like Protein	617	0	gb|EFA01634.1|Spondin-1-like Protein [Tribolium castaneum]/ref|XP_008192553.1|PREDICTED: spondin-1 [Tribolium castaneum]	0	EFA01634.1	GO:0004867-IEA;GO:0046872-IEA;GO:0007155-IEA;GO:0007155-IBA;GO:0031012-IBA;GO:0005576-IEA;GO:0030414-IEA;GO:0010951-IEA;GO:0010466-IEA	GO:0110165
g316.t1	serine protease P80	276	6.2e-69	ref|XP_967253.1|PREDICTED: trypsin-3 [Tribolium castaneum]/gb|EFA02919.1|serine protease P80 [Tribolium castaneum]	6.2e-69	XP_967253.1	GO:0005615-IBA;GO:0008233-IEA;GO:0006508-IEA;GO:0006508-IBA;GO:0004252-IEA;GO:0004252-IBA;GO:0008236-IEA;GO:0016787-IEA	GO:0008236	EC:3.4
g317.t1	---NA---	92
g318.t1	translation initiation factor IF-3, mitochondrial	223	2.8e-113	ref|XP_971517.1|PREDICTED: translation initiation factor IF-3, mitochondrial [Tribolium castaneum]/gb|KYB28074.1|Translation initiation factor IF-3, mitochondrial-like Protein [Tribolium castaneum]	2.8e-113	XP_971517.1	GO:0003743-IEA;GO:0003743-IBA;GO:0005739-IBA;GO:0070124-IBA;GO:0032790-IBA;GO:0043022-IBA;GO:0006412-IEA;GO:0006413-IEA	GO:0003723;GO:0003743;GO:0005739;GO:0032790;GO:0032988;GO:0043022;GO:0043024;GO:0070124
g319.t1	Translation factor waclaw, mitochondrial-like Protein	647	0	ref|XP_971457.1|PREDICTED: translation factor GUF1 homolog, mitochondrial isoform X1 [Tribolium castaneum]/gb|KYB28073.1|Translation factor waclaw, mitochondrial-like Protein [Tribolium castaneum]	0	XP_971457.1	GO:0005525-IEA;GO:0000166-IEA;GO:0097177-IBA;GO:0005759-IEA;GO:0005737-IEA;GO:0003746-IEA;GO:0003746-IBA;GO:0005739-IEA;GO:0005739-IBA;GO:0003924-IEA;GO:0003924-IBA;GO:0016020-IEA;GO:0043022-IEA;GO:0043022-IBA;GO:0070125-IEA;GO:0070125-IBA;GO:1990904-IBA;GO:0016787-IEA;GO:0045727-IEA;GO:0045727-IBA;GO:0042256-IBA;GO:0006414-IEA;GO:0006412-IEA;GO:0005743-IEA	GO:0003924;GO:0005525;GO:0005743;GO:0005759;GO:0045727;GO:0097177	EC:3.6.1.15
g320.t1	tumor suppressor candidate 3	327	0	ref|XP_971395.1|PREDICTED: tumor suppressor candidate 3 [Tribolium castaneum]/gb|EFA01636.1|Tumor suppressor candidate 3-like Protein [Tribolium castaneum]	0	XP_971395.1	GO:0008250-IBA;GO:0005789-IEA;GO:0016020-IEA;GO:0016021-IEA	GO:0008250
g321.t1	GABA-gated ion channel isoform X1	508	0	ref|XP_015834304.1|PREDICTED: GABA-gated ion channel isoform X2 [Tribolium castaneum]	0	XP_015834304.1	GO:0004888-IEA;GO:0098794-IEA;GO:0042391-IBA;GO:0016020-IEA;GO:0016021-IEA;GO:0030594-IBA;GO:0050877-IBA;GO:0060078-IEA;GO:0060079-IEA;GO:0007165-IBA;GO:1902476-IEA;GO:1902476-IBA;GO:0005230-IEA;GO:0034220-IEA;GO:0034220-IBA;GO:0005254-IEA;GO:0005254-IBA;GO:0007268-IBA;GO:0004890-IEA;GO:0005231-IBA;GO:0043005-IBA;GO:0045202-IBA;GO:1904315-IBA;GO:0006811-IEA;GO:0005887-IBA;GO:0005216-IEA;GO:000588…	GO:0004890;GO:0005231;GO:0005254;GO:0005261;GO:0005886;GO:0016933;GO:0022851;GO:0022852;GO:0022890;GO:0023057;GO:0042752;GO:0043005;GO:0060012;GO:0060079;GO:0098655;GO:0098794;GO:1902476;GO:1904315;GO:1904456
g322.t1	serine/arginine repetitive matrix protein 4	225	1.6e-67	ref|XP_008192549.1|PREDICTED: serine/arginine repetitive matrix protein 4 [Tribolium castaneum]/gb|EFA01637.2|hypothetical protein TcasGA2_TC007207 [Tribolium castaneum]	1.6e-67	XP_008192549.1	GO:0003677-IEA;GO:0006334-IEA;GO:0000786-IEA
g323.t1	voltage-dependent calcium channel subunit alpha-2/delta-3	1231	0	ref|XP_008192475.2|PREDICTED: voltage-dependent calcium channel subunit alpha-2/delta-3 [Tribolium castaneum]	0	XP_008192475.2	GO:0016020-IEA;GO:0006816-IEA;GO:0016021-IEA;GO:0005262-IEA;GO:0005891-IBA;GO:0034765-IEA;GO:0005245-IBA;GO:0005244-IEA;GO:0070588-IEA;GO:0006811-IEA	GO:0005245;GO:0005891;GO:0007274;GO:0034765;GO:0045886;GO:0048488;GO:0048786;GO:0050965;GO:0070588;GO:0097352
g324.t1	phosphoserine phosphatase	223	2.4e-145	ref|XP_001812661.1|PREDICTED: phosphoserine phosphatase [Tribolium castaneum]/gb|EFA01638.1|Phosphoserine phosphatase-like Protein [Tribolium castaneum]	2.4e-145	XP_001812661.1
g325.t1	Protein-L-isoaspartate(D-aspartate) O-methyltransferase-like Protein	227	1.2e-159	gb|EFA01639.1|Protein-L-isoaspartate(D-aspartate) O-methyltransferase-like Protein [Tribolium castaneum]	1.2e-159	EFA01639.1	GO:0036211-IEA;GO:0005737-IBA;GO:0004719-IEA;GO:0004719-IBA;GO:0016740-IEA;GO:0008168-IEA;GO:0032259-IEA;GO:0006479-IEA	GO:0004719;GO:0005737;GO:0006479;GO:0042742;GO:0044237	EC:2.1.1.77
g326.t1	protein FAM114A2	637	0	ref|XP_971021.1|PREDICTED: protein FAM114A2 [Tribolium castaneum]/gb|EFA01640.1|Protein FAM114A2-like Protein [Tribolium castaneum]	0	XP_971021.1
g327.t1	putative nucleoporin Nup54-like Protein	631	0	ref|XP_970964.1|PREDICTED: probable nucleoporin Nup58 [Tribolium castaneum]/gb|EFA02557.2|hypothetical protein TcasGA2_TC008264 [Tribolium castaneum]	0	XP_970964.1	GO:0006913-IEA;GO:0005635-IEA;GO:0051028-IEA;GO:0006999-IBA;GO:0006607-IBA;GO:0017056-IEA;GO:0017056-IBA;GO:0015031-IEA;GO:0005643-IEA;GO:0005643-IBA;GO:0044613-IBA;GO:0036228-IBA;GO:0005634-IEA;GO:0008139-IEA;GO:0008139-IBA	GO:0005643;GO:0006913;GO:0008139;GO:0015031;GO:0017056
g328.t1	probable asparagine--tRNA ligase, mitochondrial	473	0	gb|EFA01641.1|putative asparagine--tRNA ligase, mitochondrial-like Protein [Tribolium castaneum]/ref|XP_008192548.1|PREDICTED: probable asparagine--tRNA ligase, mitochondrial [Tribolium castaneum]	0	EFA01641.1	GO:0006418-IEA;GO:0000166-IEA;GO:0005737-IEA;GO:0005737-IBA;GO:0003723-IBA;GO:0004812-IEA;GO:0004815-IEA;GO:0004815-IBA;GO:0005739-IBA;GO:0005829-IBA;GO:0004816-IEA;GO:0004816-IBA;GO:0017101-IBA;GO:0016874-IEA;GO:0006421-IEA;GO:0006421-IBA;GO:0006422-IEA;GO:0006422-IBA;GO:0005524-IEA;GO:0006412-IEA;GO:0003676-IEA;GO:0110165-IEA	GO:0003676;GO:0004816;GO:0005524;GO:0005739;GO:0006421	EC:6.1.1.22
g329.t1	kinesin-like protein KIF11-B	2470	0	gb|EFA02556.2|hypothetical protein TcasGA2_TC008263 [Tribolium castaneum]	0	EFA02556.2	GO:0003777-IEA;GO:0000166-IEA;GO:0005737-IBA;GO:0005849-IBA;GO:0072686-IBA;GO:0051231-IBA;GO:0003729-IEA;GO:0003729-IBA;GO:0000070-IBA;GO:0090307-IBA;GO:0008574-IBA;GO:0008017-IEA;GO:0006378-IEA;GO:0006378-IBA;GO:0005874-IEA;GO:0005524-IEA;GO:0005876-IBA;GO:0003774-IEA;GO:0006379-IEA;GO:0005634-IBA;GO:0006369-IEA;GO:0006369-IBA;GO:0007018-IEA;GO:0000993-IEA;GO:0000993-IBA	GO:0000993;GO:0003729;GO:0003777;GO:0005524;GO:0005737;GO:0005849;GO:0006369;GO:0006378;GO:0006996;GO:0007018;GO:0008017;GO:0015630;GO:0098813
g330.t1	Ras-related protein Rab-3-like Protein	220	5.9e-148	ref|XP_970787.2|PREDICTED: ras-related protein Rab-30 [Tribolium castaneum]/ref|XP_015834586.1|PREDICTED: ras-related protein Rab-30 [Tribolium castaneum]/gb|EFA01642.2|Ras-related protein Rab-26-like Protein [Tribolium castaneum]	5.9e-148	XP_970787.2	GO:0005768-IBA;GO:0000045-IBA;GO:0005525-IEA;GO:0016192-IBA;GO:0005802-IBA;GO:0032869-IBA;GO:0003924-IEA;GO:0003924-IBA;GO:0006904-IBA;GO:0043231-IBA;GO:0055037-IBA;GO:0017157-IBA;GO:0031985-IBA;GO:0072659-IBA;GO:0032593-IBA;GO:0008021-IBA;GO:0005794-IBA;GO:0009306-IBA;GO:0006886-IBA;GO:0005886-IBA	GO:0003924;GO:0005515;GO:0005525;GO:0005768;GO:0005802;GO:0007390;GO:0007391;GO:0008104;GO:0008258;GO:0016192;GO:0031410;GO:0031985;GO:0032482;GO:0045202;GO:0046529;GO:0048731;GO:0060562	EC:3.6.1.15
g331.t1	WW domain-containing oxidoreductase-like Protein	360	0	gb|EFA02555.1|WW domain-containing oxidoreductase-like Protein [Tribolium castaneum]/ref|XP_970723.1|PREDICTED: retinol dehydrogenase 12 [Tribolium castaneum]	0	EFA02555.1	GO:0016020-IEA;GO:0016021-IEA;GO:0042572-IEA;GO:0052650-IBA;GO:0042574-IBA;GO:0005743-IBA	GO:0008152;GO:0016020;GO:0016491	EC:1
g332.t1	Krueppel homolog 2	258	8e-143	gb|EFA01643.1|Krueppel homolog 2-like Protein [Tribolium castaneum]/ref|XP_970657.1|PREDICTED: Krueppel homolog 2 [Tribolium castaneum]	8e-143	EFA01643.1	GO:0061024-IBA;GO:0016020-IEA;GO:0016021-IEA;GO:0071786-IBA;GO:0005783-IBA	GO:0005643;GO:0005783;GO:0006913;GO:0008104;GO:0016020;GO:0017056;GO:0051292;GO:0061024;GO:0071786
g333.t1	ribosomal protein S3	242	1.2e-172	ref|XP_008192466.1|PREDICTED: ribosomal protein S3 isoform X1 [Tribolium castaneum]/ref|NP_001165863.1|ribosomal protein S3 [Tribolium castaneum]/gb|EFA02554.1|40S ribosomal protein S3-like Protein [Tribolium castaneum]	1.2e-172	XP_008192466.1	GO:0005737-IEA;GO:0003723-IEA;GO:0003735-IEA;GO:0003735-IBA;GO:0022627-IBA;GO:0015935-IEA;GO:1990904-IEA;GO:0005840-IEA;GO:0005634-IBA;GO:2001235-IBA;GO:0006412-IEA	GO:0003723;GO:0003735;GO:0005634;GO:0006412;GO:0022627;GO:2001235
g334.t1	Chaoptin-like Protein	318	6.6e-49	gb|KYB29432.1|Protein slit-like Protein [Tribolium castaneum]	6.6e-49	KYB29432.1
g335.t1	cathepsin L precursor	335	8.5e-173	gb|EFA02812.2|cathepsin O precursor [Tribolium castaneum]/ref|XP_970512.2|PREDICTED: cathepsin O [Tribolium castaneum]	8.5e-173	EFA02812.2	GO:0004866-IBA;GO:0005615-IBA;GO:0004869-IEA;GO:0006508-IEA;GO:0016020-IEA;GO:0016021-IEA;GO:0051603-IBA;GO:0010951-IBA;GO:0016787-IEA;GO:0008233-IEA;GO:0004197-IBA;GO:0008234-IEA;GO:0005764-IBA;GO:0005576-IBA	GO:0004197;GO:0005615;GO:0005764;GO:0016020;GO:0051603	EC:3.4.22
g336.t1	Equilibrative nucleoside transporter 3-like Protein	109	1.5e-21	gb|EFA05322.1|Equilibrative nucleoside transporter 3-like Protein [Tribolium castaneum]/ref|XP_971744.1|PREDICTED: equilibrative nucleoside transporter 3 [Tribolium castaneum]	1.5e-21	EFA05322.1	GO:0065008-IEA;GO:0016020-IEA;GO:0016021-IEA;GO:1901642-IEA;GO:0015858-IEA;GO:0022857-IEA;GO:0071705-IEA;GO:0005337-IEA;GO:0005337-IBA;GO:0071702-IEA;GO:0005886-IBA;GO:0005765-IEA	GO:0005337;GO:0005886;GO:0015858
g337.t1	hypothetical protein TcasGA2_TC010973	636	7.2e-100	gb|EFA09479.1|hypothetical protein TcasGA2_TC010973 [Tribolium castaneum]	7.2e-100	EFA09479.1	GO:0003887-IEA;GO:0008270-IEA;GO:0015074-IEA;GO:0042575-IEA;GO:0071897-IEA;GO:0003676-IEA	GO:0005488;GO:0006259
g338.t1	Krueppel homolog 2	593	4.4e-115	gb|EFA01643.1|Krueppel homolog 2-like Protein [Tribolium castaneum]/ref|XP_970657.1|PREDICTED: Krueppel homolog 2 [Tribolium castaneum]	4.4e-115	EFA01643.1	GO:0061024-IBA;GO:0016020-IEA;GO:0016021-IEA;GO:0071786-IBA;GO:0005783-IBA	GO:0005643;GO:0005783;GO:0006913;GO:0008104;GO:0016020;GO:0017056;GO:0051292;GO:0061024;GO:0071786
g339.t1	---NA---	63
g340.t1	ribosomal protein S3	211	6.2e-129	ref|XP_008192466.1|PREDICTED: ribosomal protein S3 isoform X1 [Tribolium castaneum]/ref|NP_001165863.1|ribosomal protein S3 [Tribolium castaneum]/gb|EFA02554.1|40S ribosomal protein S3-like Protein [Tribolium castaneum]	6.2e-129	XP_008192466.1	GO:0005737-IEA;GO:0003723-IEA;GO:0003735-IEA;GO:0003735-IBA;GO:0022627-IBA;GO:0015935-IEA;GO:1990904-IEA;GO:0005840-IEA;GO:0005634-IBA;GO:2001235-IBA;GO:0006412-IEA	GO:0002181;GO:0003723;GO:0003735;GO:0005634;GO:0006281;GO:0006412;GO:0008534;GO:0016363;GO:0022627;GO:0032357;GO:0043524;GO:0140078;GO:2001235	EC:4.2.99.18;EC:3.2.2.23
g341.t1	Chaoptin-like Protein	344	5.9e-48	gb|KYB29432.1|Protein slit-like Protein [Tribolium castaneum]	5.9e-48	KYB29432.1
g342.t1	cathepsin O	100	9.8e-39	gb|EFA02812.2|cathepsin O precursor [Tribolium castaneum]/ref|XP_970512.2|PREDICTED: cathepsin O [Tribolium castaneum]	9.8e-39	EFA02812.2	GO:0005615-IBA;GO:0006508-IEA;GO:0016020-IEA;GO:0016021-IEA;GO:0004197-IBA;GO:0008234-IEA;GO:0051603-IBA;GO:0005764-IBA	GO:0004197;GO:0005615;GO:0005764;GO:0016020;GO:0051603	EC:3.4.22
g343.t1	Equilibrative nucleoside transporter 3-like Protein	591	1.4e-63	gb|EFA05322.1|Equilibrative nucleoside transporter 3-like Protein [Tribolium castaneum]/ref|XP_971744.1|PREDICTED: equilibrative nucleoside transporter 3 [Tribolium castaneum]	1.4e-63	EFA05322.1	GO:0065008-IEA;GO:0016020-IEA;GO:0016021-IEA;GO:1901642-IEA;GO:0015858-IEA;GO:0022857-IEA;GO:0071705-IEA;GO:0005337-IEA;GO:0005337-IBA;GO:0071702-IEA;GO:0005886-IBA;GO:0005765-IEA	GO:0006810;GO:0016020
g344.t1	Equilibrative nucleoside transporter 3-like Protein	376	4.5e-95	gb|EFA05322.1|Equilibrative nucleoside transporter 3-like Protein [Tribolium castaneum]/ref|XP_971744.1|PREDICTED: equilibrative nucleoside transporter 3 [Tribolium castaneum]	4.5e-95	EFA05322.1	GO:0065008-IEA;GO:0016020-IEA;GO:0016021-IEA;GO:1901642-IEA;GO:0015858-IEA;GO:0022857-IEA;GO:0071705-IEA;GO:0005337-IEA;GO:0005337-IBA;GO:0071702-IEA;GO:0005886-IBA;GO:0005765-IEA	GO:0006810;GO:0016020
g345.t1	Equilibrative nucleoside transporter 3-like Protein	416	2.3e-111	gb|EFA05322.1|Equilibrative nucleoside transporter 3-like Protein [Tribolium castaneum]/ref|XP_971744.1|PREDICTED: equilibrative nucleoside transporter 3 [Tribolium castaneum]	2.3e-111	EFA05322.1	GO:0065008-IEA;GO:0016020-IEA;GO:0016021-IEA;GO:1901642-IEA;GO:0015858-IEA;GO:0022857-IEA;GO:0071705-IEA;GO:0005337-IEA;GO:0005337-IBA;GO:0071702-IEA;GO:0005886-IBA;GO:0005765-IEA	GO:0016020;GO:0022857;GO:0071702;GO:0071705
g346.t1	Equilibrative nucleoside transporter 3-like Protein	382	2.2e-89	gb|EFA05322.1|Equilibrative nucleoside transporter 3-like Protein [Tribolium castaneum]/ref|XP_971744.1|PREDICTED: equilibrative nucleoside transporter 3 [Tribolium castaneum]	2.2e-89	EFA05322.1	GO:0065008-IEA;GO:0016020-IEA;GO:0016021-IEA;GO:1901642-IEA;GO:0015858-IEA;GO:0022857-IEA;GO:0071705-IEA;GO:0005337-IEA;GO:0005337-IBA;GO:0071702-IEA;GO:0005886-IBA;GO:0005765-IEA	GO:0016020
g347.t1	---NA---	186
g348.t1	---NA---	76
g349.t1	---NA---	88
g350.t1	---NA---	249
g351.t1	---NA---	133
g352.t1	---NA---	174
g353.t1	---NA---	210
g354.t1	Equilibrative nucleoside transporter 3-like Protein	230	1.6e-20	gb|EFA05322.1|Equilibrative nucleoside transporter 3-like Protein [Tribolium castaneum]/ref|XP_971744.1|PREDICTED: equilibrative nucleoside transporter 3 [Tribolium castaneum]	1.6e-20	EFA05322.1	GO:0065008-IEA;GO:0016020-IEA;GO:0016021-IEA;GO:1901642-IEA;GO:0015858-IEA;GO:0022857-IEA;GO:0071705-IEA;GO:0005337-IEA;GO:0005337-IBA;GO:0071702-IEA;GO:0005886-IBA;GO:0005765-IEA	GO:0006810;GO:0016020
g355.t1	hypothetical protein TcasGA2_TC002325	142	4.4e-29	gb|EFA13346.1|hypothetical protein TcasGA2_TC002325 [Tribolium castaneum]	4.4e-29	EFA13346.1	GO:0003887-IEA;GO:0015074-IEA;GO:0042575-IEA;GO:0071897-IEA;GO:0003676-IEA
g356.t1	equilibrative nucleoside transporter 3	1380	1e-104	gb|EFA05322.1|Equilibrative nucleoside transporter 3-like Protein [Tribolium castaneum]/ref|XP_971744.1|PREDICTED: equilibrative nucleoside transporter 3 [Tribolium castaneum]	1e-104	EFA05322.1	GO:0003887-IEA;GO:0016020-IEA;GO:0016021-IEA;GO:0015858-IEA;GO:0071897-IEA;GO:0071705-IEA;GO:0071702-IEA;GO:0065008-IEA;GO:1901642-IEA;GO:0015074-IEA;GO:0042575-IEA;GO:0022857-IEA;GO:0005337-IEA;GO:0005337-IBA;GO:0005886-IBA;GO:0005765-IEA;GO:0003676-IEA	GO:0009987;GO:0016020;GO:0022857;GO:0071702;GO:0071705
g357.t1	Equilibrative nucleoside transporter 3-like Protein	423	6e-111	gb|EFA05322.1|Equilibrative nucleoside transporter 3-like Protein [Tribolium castaneum]/ref|XP_971744.1|PREDICTED: equilibrative nucleoside transporter 3 [Tribolium castaneum]	6e-111	EFA05322.1	GO:0065008-IEA;GO:0016020-IEA;GO:0016021-IEA;GO:1901642-IEA;GO:0015858-IEA;GO:0022857-IEA;GO:0071705-IEA;GO:0005337-IEA;GO:0005337-IBA;GO:0071702-IEA;GO:0005886-IBA;GO:0005765-IEA	GO:0006810;GO:0016020;GO:0022857
g358.t1	---NA---	268
g359.t1	brain tumor protein	104	1.5e-08	ref|XP_970374.1|PREDICTED: brain tumor protein [Tribolium castaneum]/ref|XP_008192539.1|PREDICTED: brain tumor protein [Tribolium castaneum]/ref|XP_008192542.1|PREDICTED: brain tumor protein [Tribolium castaneum]/gb|EFA02902.1|brain tumor protein [Tribolium castaneum]/ref|XP_015834648.1|PREDICTED: brain tumor protein [Tribolium castaneum]/ref|XP_008192541.1|PREDICTED: brain tumor protein [Triboli…	1.5e-08	XP_970374.1	GO:0008270-IEA;GO:0045893-IBA;GO:0046872-IEA;GO:0005654-IBA;GO:0016567-IEA;GO:0000785-IBA;GO:0004842-IBA	GO:0000785;GO:0004842;GO:0005654;GO:0008270;GO:0016567;GO:0045893	EC:2.3.2
g360.t1	brain tumor protein	767	0	ref|XP_970374.1|PREDICTED: brain tumor protein [Tribolium castaneum]/ref|XP_008192539.1|PREDICTED: brain tumor protein [Tribolium castaneum]/ref|XP_008192542.1|PREDICTED: brain tumor protein [Tribolium castaneum]/gb|EFA02902.1|brain tumor protein [Tribolium castaneum]/ref|XP_015834648.1|PREDICTED: brain tumor protein [Tribolium castaneum]/ref|XP_008192541.1|PREDICTED: brain tumor protein [Triboli…	0	XP_970374.1	GO:0008270-IEA;GO:0046872-IEA;GO:0045893-IBA;GO:0005654-IBA;GO:0016567-IEA;GO:0000785-IBA;GO:0004842-IBA	GO:0000785;GO:0003730;GO:0004842;GO:0005515;GO:0005654;GO:0005829;GO:0007400;GO:0007402;GO:0007406;GO:0007411;GO:0007420;GO:0008270;GO:0008582;GO:0009303;GO:0014019;GO:0016567;GO:0017148;GO:0030371;GO:0035282;GO:0036445;GO:0043025;GO:0045179;GO:0045180;GO:0045893;GO:0048864;GO:0048867;GO:0055060;GO:0060341;GO:0098693;GO:0098722;GO:1900242;GO:2000647	EC:2.3.2
g361.t1	---NA---	77
g362.t1	---NA---	72
g363.t1	---NA---	133
g364.t1	---NA---	430
g365.t1	---NA---	152
g366.t1	---NA---	78
g367.t1	---NA---	236
g368.t1	hypothetical protein TcasGA2_TC008258	808	0.00053	gb|EFA02552.1|hypothetical protein TcasGA2_TC008258 [Tribolium castaneum]	0.00053	EFA02552.1
g369.t1	hypothetical protein TcasGA2_TC007218	119	2.1e-13	gb|EFA01647.1|hypothetical protein TcasGA2_TC007218 [Tribolium castaneum]	2.1e-13	EFA01647.1
g370.t1	---NA---	495
g371.t1	gustatory receptor 97	353	2e-74	gb|EFA02931.1|gustatory receptor 97 [Tribolium castaneum]	2e-74	EFA02931.1	GO:0050909-IEA;GO:0007165-IEA;GO:0016020-IEA;GO:0016021-IEA;GO:0043025-IBA;GO:0030425-IBA;GO:0005886-IEA;GO:0030424-IBA	GO:0110165
g372.t1	gustatory receptor 91	371	9.3e-138	ref|XP_015834650.1|PREDICTED: uncharacterized protein LOC107397766 [Tribolium castaneum]	9.3e-138	XP_015834650.1	GO:0050909-IEA;GO:0007165-IEA;GO:0016020-IEA;GO:0016021-IEA;GO:0043025-IBA;GO:0030425-IBA;GO:0030424-IBA;GO:0005886-IEA	GO:0005886;GO:0030424;GO:0030425;GO:0043025;GO:0050909
g373.t1	inositol 2-dehydrogenase	388	0	ref|XP_015834649.1|PREDICTED: inositol 2-dehydrogenase [Tribolium castaneum]/ref|XP_970047.1|PREDICTED: inositol 2-dehydrogenase [Tribolium castaneum]/gb|EFA01648.1|putative oxidoreductase YrbE-like Protein [Tribolium castaneum]	0	XP_015834649.1	GO:0000166-IEA;GO:0016491-IBA;GO:0006740-IBA	GO:0000166;GO:0006740;GO:0016491	EC:1
g374.t1	---NA---	51
g375.t1	---NA---	150
g376.t1	---NA---	88
g377.t1	---NA---	97
g378.t1	CD2 antigen cytoplasmic tail-binding protein 2 homolog	317	1e-178	ref|XP_969973.1|PREDICTED: CD2 antigen cytoplasmic tail-binding protein 2 homolog [Tribolium castaneum]/gb|EFA01650.1|CD2 antigen cytoplasmic tail-binding protein 2 homolog-like Protein [Tribolium castaneum]	1e-178	XP_969973.1	GO:0005682-IEA;GO:0005682-IBA	GO:0005682
g379.t1	electron transfer flavoprotein-ubiquinone oxidoreductase, mitochondrial	553	0	ref|XP_969902.1|PREDICTED: electron transfer flavoprotein-ubiquinone oxidoreductase, mitochondrial [Tribolium castaneum]/gb|EFA02551.1|Electron transfer flavoprotein-ubiquinone oxidoreductase, mitochondrial-like Protein [Tribolium castaneum]	0	XP_969902.1	GO:0005739-IEA;GO:0046872-IEA;GO:0016491-IEA;GO:0004174-IEA;GO:0004174-IBA;GO:0022904-IEA;GO:0022900-IEA;GO:0022900-IBA;GO:0051539-IEA;GO:0031305-IBA;GO:0005743-IEA;GO:0051536-IEA	GO:0004174;GO:0005743;GO:0006119;GO:0006635;GO:0006805;GO:0009167;GO:0016310;GO:0017133;GO:0022904;GO:0043783;GO:0046034;GO:0046872;GO:0048039;GO:0051539	EC:1.16.8;EC:1.5.5.1
g380.t1	KRR1 small subunit processome component homolog-like protein	672	0	gb|KYB28065.1|KRR1 small subunit processome component homolog-like protein [Tribolium castaneum]	0	KYB28065.1	GO:0032040-IBA;GO:0003723-IEA;GO:0016020-IEA;GO:0016021-IEA;GO:0042254-IEA;GO:0006364-IEA;GO:1990904-IEA;GO:0005730-IEA;GO:0005730-IBA;GO:0005634-IEA;GO:0003676-IEA	GO:0003723;GO:0005730;GO:0006364;GO:0016020;GO:0032040
g381.t1	protein fuzzy homolog	392	0	ref|XP_969699.1|PREDICTED: protein fuzzy homolog [Tribolium castaneum]/gb|EFA02550.2|Protein fuzzy-like Protein [Tribolium castaneum]	0	XP_969699.1	GO:0005856-IEA;GO:0005737-IEA;GO:0016192-IEA;GO:1905515-IBA	GO:0005737;GO:0005856;GO:0016192;GO:1905515
g382.t1	---NA---	127
g383.t1	---NA---	150
g384.t1	---NA---	97
g385.t1	---NA---	113
g386.t1	---NA---	136
g387.t1	polypeptide N-acetylgalactosaminyltransferase 2 isoform X1	105	1.4e-57	ref|XP_969621.2|PREDICTED: polypeptide N-acetylgalactosaminyltransferase 2 isoform X1 [Tribolium castaneum]/gb|EFA01652.1|Polypeptide N-acetylgalactosaminyltransferase 2-like Protein [Tribolium castaneum]	1.4e-57	XP_969621.2	GO:0016757-IEA;GO:0016020-IEA;GO:0006493-IBA;GO:0016021-IEA;GO:0006486-IEA;GO:0000139-IEA;GO:0005794-IEA;GO:0005794-IBA;GO:0016740-IEA;GO:0004653-IBA;GO:0030246-IEA	GO:0000139;GO:0004653;GO:0005795;GO:0006493;GO:0009312;GO:0030246	EC:2.4.1.41
g388.t1	glucose dehydrogenase [FAD, quinone]	667	0	ref|XP_015834777.1|PREDICTED: glucose dehydrogenase [FAD, quinone] [Tribolium castaneum]	0	XP_015834777.1	GO:0016614-IEA;GO:0016491-IBA;GO:0050660-IEA	GO:0016614;GO:0050660	EC:1.1
g389.t1	Glucose dehydrogenase [FAD, quinone]-like Protein	234	2.8e-101	gb|KYB28064.1|Glucose dehydrogenase [FAD, quinone]-like Protein [Tribolium castaneum]	2.8e-101	KYB28064.1	GO:0016614-IEA;GO:0050660-IEA;GO:0016491-IBA	GO:0016614;GO:0050660	EC:1.1
g390.t1	glucose dehydrogenase [FAD, quinone]	359	2.2e-164	ref|XP_015834777.1|PREDICTED: glucose dehydrogenase [FAD, quinone] [Tribolium castaneum]	2.2e-164	XP_015834777.1	GO:0016614-IEA;GO:0050660-IEA;GO:0016491-IBA	GO:0016614;GO:0050660	EC:1.1
g391.t1	glucose dehydrogenase [FAD, quinone]	669	0	ref|XP_015834777.1|PREDICTED: glucose dehydrogenase [FAD, quinone] [Tribolium castaneum]	0	XP_015834777.1	GO:0016614-IEA;GO:0016491-IBA;GO:0050660-IEA	GO:0016614;GO:0050660	EC:1.1
g392.t1	Glucose dehydrogenase [FAD, quinone]-like Protein	545	0	gb|EFA01987.2|Glucose dehydrogenase [FAD, quinone]-like Protein [Tribolium castaneum]	0	EFA01987.2	GO:0016614-IEA;GO:0016491-IBA;GO:0050660-IEA	GO:0016491	EC:1
g393.t1	Glucose dehydrogenase [FAD, quinone]-like Protein	609	0	gb|EFA01987.2|Glucose dehydrogenase [FAD, quinone]-like Protein [Tribolium castaneum]	0	EFA01987.2	GO:0016614-IEA;GO:0016491-IBA;GO:0050660-IEA	GO:0016491	EC:1
g394.t1	polypeptide N-acetylgalactosaminyltransferase 2 isoform X1	466	0	ref|XP_969621.2|PREDICTED: polypeptide N-acetylgalactosaminyltransferase 2 isoform X1 [Tribolium castaneum]/gb|EFA01652.1|Polypeptide N-acetylgalactosaminyltransferase 2-like Protein [Tribolium castaneum]	0	XP_969621.2	GO:0016757-IEA;GO:0016020-IEA;GO:0006493-IBA;GO:0016021-IEA;GO:0000139-IEA;GO:0005794-IEA;GO:0005794-IBA;GO:0016740-IEA;GO:0006486-IEA;GO:0004653-IBA;GO:0030246-IEA	GO:0000139;GO:0004653;GO:0006493;GO:0030246	EC:2.4.1.41
g395.t1	MAP kinase-activating death domain protein-like Protein	1744	0	ref|XP_015834955.1|PREDICTED: MAP kinase-activating death domain protein isoform X3 [Tribolium castaneum]	0	XP_015834955.1	GO:0005737-IEA;GO:0016020-IEA;GO:0006915-IEA;GO:0016310-IEA;GO:0016301-IEA;GO:0005886-IEA	GO:0005737;GO:0005886;GO:0006915;GO:0016301;GO:0016310	EC:2.7
g396.t1	MAP kinase-activating death domain protein-like Protein	230	9.6e-81	gb|EFA02178.2|MAP kinase-activating death domain protein-like Protein [Tribolium castaneum]	9.6e-81	EFA02178.2	GO:0005737-IEA;GO:0005085-IBA;GO:0016020-IEA;GO:0006915-IEA;GO:0005829-IBA;GO:0050790-IEA;GO:0032483-IBA;GO:0042981-IBA;GO:0016310-IEA;GO:0016301-IEA;GO:0005886-IEA	GO:0005085;GO:0005829;GO:0005886;GO:0016301;GO:0016310;GO:0032483;GO:0042981;GO:0050790	EC:2.7
g397.t1	Teneurin-m-like Protein	163	3.6e-16	gb|KYB27815.1|Teneurin-m-like Protein [Tribolium castaneum]	3.6e-16	KYB27815.1	GO:0008045-IBA;GO:0016020-IEA;GO:0016021-IEA;GO:0005886-IEA	GO:0005886;GO:0008045
g398.t1	---NA---	144
g399.t1	coiled-coil domain-containing protein 113	505	4e-110	gb|EFA02037.1|hypothetical protein TcasGA2_TC007664 [Tribolium castaneum]	4e-110	EFA02037.1	GO:0005856-IEA;GO:0005737-IEA;GO:0036064-IBA;GO:0060271-IBA;GO:0005930-IBA	GO:0005930;GO:0036064;GO:0060271
g400.t1	---NA---	91
g401.t1	---NA---	84
g402.t1	---NA---	201
g403.t1	RNA-directed DNA polymerase from mobile element jockey-like Protein	320	2e-29	gb|KYB24709.1|hypothetical protein TcasGA2_TC032982 [Tribolium castaneum]	2e-29	KYB24709.1	GO:0008270-IEA;GO:0003824-IEA;GO:0071897-IEA;GO:0003676-IEA
g404.t1	---NA---	260
g405.t1	---NA---	479
g406.t1	---NA---	96
g407.t1	---NA---	113
g408.t1	---NA---	70
g409.t1	---NA---	92
g410.t1	---NA---	195
g411.t1	---NA---	197
g412.t1	---NA---	53
g413.t1	---NA---	111
g414.t1	---NA---	97
g415.t1	---NA---	165
g416.t1	---NA---	206
g417.t1	---NA---	392
g418.t1	---NA---	130
g419.t1	Teneurin-m-like Protein	363	2.9e-33	gb|KYB27815.1|Teneurin-m-like Protein [Tribolium castaneum]	2.9e-33	KYB27815.1	GO:0008045-IBA;GO:0016020-IEA;GO:0016021-IEA;GO:0005886-IEA	GO:0005886;GO:0008045
g420.t1	---NA---	169
g421.t1	---NA---	41
g422.t1	Teneurin-m-like Protein	347	4.5e-81	ref|XP_015834851.1|PREDICTED: uncharacterized protein LOC107397812 [Tribolium castaneum]	4.5e-81	XP_015834851.1	GO:0008045-IBA;GO:0016020-IEA;GO:0016021-IEA;GO:0005886-IEA	GO:0005886;GO:0008045
g423.t1	---NA---	61
g424.t1	---NA---	154
g425.t1	---NA---	301
g426.t1	---NA---	72
g427.t1	---NA---	153
g428.t1	---NA---	105
g429.t1	---NA---	124
g430.t1	---NA---	93
g431.t1	---NA---	76
g432.t1	---NA---	114
g433.t1	---NA---	315
g434.t1	Teneurin-m-like Protein	930	0	ref|XP_015834850.1|PREDICTED: teneurin-a isoform X2 [Tribolium castaneum]	0	XP_015834850.1	GO:0008045-IBA;GO:0016020-IEA;GO:0016021-IEA;GO:0005886-IEA	GO:0005886;GO:0008045
g435.t1	---NA---	139
g436.t1	Teneurin-m-like Protein	1917	0	gb|KYB27814.1|Teneurin-m-like Protein [Tribolium castaneum]	0	KYB27814.1	GO:0008045-IBA;GO:0016020-IEA;GO:0016021-IEA;GO:0005886-IEA	GO:0005886;GO:0008045
g437.t1	E3 ubiquitin-protein ligase TRIM33	615	0	ref|XP_015834318.1|PREDICTED: E3 ubiquitin-protein ligase TRIM33 [Tribolium castaneum]	0	XP_015834318.1	GO:0004712-IEA;GO:0005856-IBA;GO:0000166-IEA;GO:0005737-IBA;GO:0003713-IBA;GO:0045893-IBA;GO:0016310-IEA;GO:0016740-IEA;GO:0016301-IEA;GO:0018105-IBA;GO:0018107-IBA;GO:0046777-IEA;GO:0004672-IEA;GO:0004674-IEA;GO:0004674-IBA;GO:0005524-IEA;GO:0005634-IBA;GO:0006468-IEA	GO:0003713;GO:0004674;GO:0004712;GO:0004860;GO:0005524;GO:0005634;GO:0006469;GO:0007623;GO:0007632;GO:0008355;GO:0018105;GO:0018107;GO:0035331;GO:0043195;GO:0045666;GO:0045786;GO:0045887;GO:0045893;GO:0046777;GO:0050769;GO:0060341;GO:0098693;GO:1900244;GO:2000253	EC:2.7.12.1;EC:2.7.11.1
g438.t1	---NA---	84
g439.t1	---NA---	161
g440.t1	Serine/threonine-protein kinase minibrain-like Protein	195	3.2e-43	gb|EFA02082.2|Serine/threonine-protein kinase minibrain-like Protein [Tribolium castaneum]	3.2e-43	EFA02082.2	GO:0004712-IEA;GO:0000166-IEA;GO:0003713-IBA;GO:0045893-IBA;GO:0016310-IEA;GO:0016740-IEA;GO:0016301-IEA;GO:0018105-IBA;GO:0018107-IBA;GO:0046777-IEA;GO:0004672-IEA;GO:0004674-IEA;GO:0004674-IBA;GO:0005634-IBA;GO:0005524-IEA;GO:0006468-IEA	GO:0003713;GO:0004674;GO:0004712;GO:0004860;GO:0005524;GO:0005634;GO:0006469;GO:0007623;GO:0007632;GO:0008355;GO:0018105;GO:0018107;GO:0035331;GO:0043195;GO:0045666;GO:0045786;GO:0045887;GO:0045893;GO:0046777;GO:0050769;GO:0060341;GO:0098693;GO:1900244;GO:2000253	EC:2.7.12.1;EC:2.7.11.1
g441.t1	---NA---	232
g442.t1	---NA---	158
g443.t1	---NA---	517
g444.t1	---NA---	485
g445.t1	---NA---	339
g446.t1	---NA---	256
g447.t1	---NA---	71
g448.t1	---NA---	216
g449.t1	---NA---	206
g450.t1	tRNA 2'-phosphotransferase 1	1746	0	gb|EFA02081.2|hypothetical protein TcasGA2_TC007716 [Tribolium castaneum]/ref|XP_008191588.1|PREDICTED: uncharacterized protein LOC103312529 [Tribolium castaneum]	0	EFA02081.2	GO:0071076-IBA;GO:0016779-IEA;GO:0016779-IBA;GO:0046872-IEA;GO:0008033-IBA;GO:0050265-IBA;GO:0005829-IBA;GO:0031124-IBA;GO:0006388-IBA;GO:0006378-IBA;GO:0031123-IBA;GO:0016740-IEA;GO:0000215-IEA;GO:0000215-IBA	GO:0000215;GO:0006388;GO:0031123	EC:2.7.1.160
g451.t1	hypothetical protein TcasGA2_TC007780	211	1.9e-47	gb|EFA02131.1|hypothetical protein TcasGA2_TC007780 [Tribolium castaneum]	1.9e-47	EFA02131.1		GO:0005634;GO:0005829;GO:0010972
g452.t1	Lysocardiolipin acyltransferase 1-like Protein	342	0	gb|EFA02132.1|Acyl-CoA:lysophosphatidylglycerol acyltransferase 1-like Protein [Tribolium castaneum]/ref|XP_008191591.1|PREDICTED: acyl-CoA:lysophosphatidylglycerol acyltransferase 1 [Tribolium castaneum]	0	EFA02132.1	GO:0016746-IEA;GO:0016746-IBA;GO:0016020-IEA;GO:0016021-IEA;GO:0012505-IBA;GO:0016740-IEA;GO:0005783-IBA;GO:0036149-IBA	GO:0005783;GO:0016020;GO:0016746;GO:0036149	EC:2.3
g453.t1	gustatory receptor 2 isoform X1	1395	0	ref|XP_015834824.1|PREDICTED: uncharacterized protein LOC103312534 isoform X1 [Tribolium castaneum]	0	XP_015834824.1	GO:0050909-IEA;GO:0007165-IEA;GO:0016020-IEA;GO:0016021-IEA;GO:0043025-IBA;GO:0030425-IBA;GO:0005886-IEA;GO:0030424-IBA	GO:0005886;GO:0007165;GO:0030424;GO:0030425;GO:0043025;GO:0050909
g454.t1	Serine/threonine-protein phosphatase alpha-1 isoform-like Protein	304	0	ref|XP_008191594.1|PREDICTED: serine/threonine-protein phosphatase PP1-alpha-like [Tribolium castaneum]/gb|KYB27757.1|Serine/threonine-protein phosphatase alpha-1 isoform-like Protein [Tribolium castaneum]	0	XP_008191594.1	GO:0004722-IEA;GO:0004722-IBA;GO:0005737-IBA;GO:0046872-IEA;GO:0016787-IEA;GO:0005634-IBA;GO:0017018-IEA;GO:0004721-IEA	GO:0005634;GO:0005737;GO:0017018;GO:0046872	EC:3.1.3.16
g455.t1	probable cation-transporting ATPase 13A3 isoform X1	1149	0	gb|KYB27756.1|Calcium-transporting ATPase sarcoplasmic/endoplasmic reticulum type-like Protein [Tribolium castaneum]/ref|XP_008191593.1|PREDICTED: probable cation-transporting ATPase 13A3 isoform X1 [Tribolium castaneum]	0	KYB27756.1	GO:0000166-IEA;GO:0006812-IEA;GO:0046872-IEA;GO:0098655-IEA;GO:0016020-IEA;GO:0016020-IBA;GO:0016021-IEA;GO:0140358-IEA;GO:0015417-IBA;GO:0016887-IEA;GO:0055085-IBA;GO:1902047-IBA;GO:0019829-IEA;GO:0019829-IBA;GO:0034220-IEA;GO:0005524-IEA;GO:0006874-IBA	GO:0005524;GO:0006874;GO:0015417;GO:0016020;GO:0016887;GO:0019829;GO:0046872;GO:0098655;GO:0140358;GO:1902047	EC:7.6.2.11;EC:3.6.1.15
g456.t1	mitochondrial import receptor subunit TOM70	559	0	ref|XP_008191592.1|PREDICTED: mitochondrial import receptor subunit TOM70 [Tribolium castaneum]/gb|EFA02076.1|Mitochondrial import receptor subunit TOM70-like Protein [Tribolium castaneum]	0	XP_008191592.1	GO:0004722-IEA;GO:0004722-IBA;GO:0005737-IEA;GO:0005737-IBA;GO:0007517-IEA;GO:0016020-IEA;GO:0005829-IBA;GO:0016021-IEA;GO:0030154-IEA;GO:0031672-IEA;GO:0016740-IEA;GO:0048471-IEA;GO:0051879-IBA;GO:0017018-IEA;GO:0030018-IEA;GO:0016787-IEA;GO:0016757-IEA;GO:0016757-IBA;GO:0061077-IBA;GO:0006470-IEA;GO:0006493-IEA;GO:0006493-IBA;GO:0004721-IEA;GO:0005634-IBA	GO:0005737;GO:0005742;GO:0006626;GO:0015450;GO:0015833;GO:0016020;GO:0016787;GO:0071806;GO:1904680	EC:3;EC:7
g457.t1	TBC1 domain family member 23	667	0	gb|EFA02068.1|TBC1 domain family member 23-like Protein [Tribolium castaneum]/ref|XP_973356.1|PREDICTED: TBC1 domain family member 23 [Tribolium castaneum]	0	EFA02068.1	GO:0005802-IBA;GO:0005096-IEA;GO:0005096-IBA;GO:0043087-IEA;GO:0005829-IEA;GO:0090630-IBA;GO:0099041-IBA;GO:0042147-IEA;GO:0042147-IBA;GO:0005794-IEA	GO:0002066;GO:0005096;GO:0005802;GO:0005829;GO:0007298;GO:0040011;GO:0042147;GO:0043547;GO:0044703;GO:0051674;GO:0099041
g458.t1	---NA---	38
g459.t1	T-complex protein 1 subunit alpha-like Protein	549	0	ref|XP_973323.1|PREDICTED: T-complex protein 1 subunit delta [Tribolium castaneum]/gb|EFA02141.1|T-complex protein 1 subunit alpha-like Protein [Tribolium castaneum]	0	XP_973323.1	GO:0000166-IEA;GO:0005737-IEA;GO:0005829-IEA;GO:0051082-IEA;GO:0051082-IBA;GO:0005524-IEA;GO:0005832-IEA;GO:0005832-IBA;GO:0140662-IEA;GO:0006457-IEA;GO:0006457-IBA;GO:0016887-IEA	GO:0005524;GO:0005832;GO:0006457;GO:0006458;GO:0016887;GO:0051082;GO:0061077;GO:0140662	EC:3.6.1.15
g460.t1	CMP-sialic acid transporter 1 isoform X1	344	0	ref|XP_973292.1|PREDICTED: CMP-sialic acid transporter 1 isoform X1 [Tribolium castaneum]/gb|EFA02069.1|CMP-sialic acid transporter-like Protein [Tribolium castaneum]/ref|XP_015834983.1|PREDICTED: CMP-sialic acid transporter 1 isoform X1 [Tribolium castaneum]	0	XP_973292.1	GO:0005459-IBA;GO:0030173-IBA;GO:0072334-IEA;GO:0016020-IEA;GO:0015165-IEA;GO:0016021-IEA;GO:0008643-IEA;GO:0000139-IEA;GO:0090481-IEA	GO:0000139;GO:0002225;GO:0005459;GO:0005797;GO:0008643;GO:0031328;GO:0045751;GO:0045824;GO:0060050;GO:0072334;GO:0098656
g461.t1	mitochondrial amidoxime reducing component 2	395	0	ref|XP_008191621.1|PREDICTED: mitochondrial amidoxime reducing component 2 [Tribolium castaneum]/gb|EFA02140.1|Mitochondrial amidoxime reducing component 2-like Protein [Tribolium castaneum]/ref|XP_973258.1|PREDICTED: mitochondrial amidoxime reducing component 2 [Tribolium castaneum]	0	XP_008191621.1	GO:0030170-IEA;GO:0030151-IEA;GO:0003824-IEA;GO:0008265-IEA;GO:0008265-IBA;GO:0016020-IEA;GO:0102867-IEA;GO:0016021-IEA;GO:0016829-IEA;GO:0016740-IEA;GO:0006777-IEA;GO:0043545-IBA	GO:0016020;GO:0016740;GO:0030151;GO:0030170	EC:2
g462.t1	phosphoglycolate phosphatase 2-like isoform X1	710	0	ref|XP_008191611.2|PREDICTED: uncharacterized protein LOC661876 [Tribolium castaneum]	0	XP_008191611.2	GO:0005737-IBA;GO:0016791-IBA;GO:0016787-IEA	GO:0005737;GO:0016791	EC:3.1.3
g463.t1	Pyridoxal phosphate phosphatase-like Protein	300	3.2e-128	ref|XP_008191611.2|PREDICTED: uncharacterized protein LOC661876 [Tribolium castaneum]	3.2e-128	XP_008191611.2	GO:0005737-IBA;GO:0016791-IBA;GO:0016787-IEA	GO:0004035;GO:0004721;GO:0005634;GO:0005737;GO:0005829;GO:0006470;GO:0016791	EC:3.1.3.1
g464.t1	phosphoglycolate phosphatase 2-like isoform X1	302	2.4e-144	ref|XP_008191611.2|PREDICTED: uncharacterized protein LOC661876 [Tribolium castaneum]	2.4e-144	XP_008191611.2	GO:0005737-IBA;GO:0016791-IBA;GO:0016787-IEA	GO:0004035;GO:0004721;GO:0005634;GO:0005737;GO:0005829;GO:0006470;GO:0016791	EC:3.1.3.1
g465.t1	vacuolar ATPase assembly integral membrane protein VMA21 homolog	84	2.5e-47	ref|XP_015834455.1|PREDICTED: vacuolar ATPase assembly integral membrane protein VMA21 homolog [Tribolium castaneum]	2.5e-47	XP_015834455.1		GO:0019233
g466.t1	PREDICTED: uncharacterized protein LOC661835 isoform X2	172	6.2e-26	ref|XP_976399.1|PREDICTED: uncharacterized protein LOC661835 isoform X2 [Tribolium castaneum]	6.2e-26	XP_976399.1
g467.t1	pericentriolar material 1 protein isoform X4	1417	0	ref|XP_015834451.1|PREDICTED: pericentriolar material 1 protein isoform X4 [Tribolium castaneum]	0	XP_015834451.1	GO:0005814-IBA;GO:0005813-IEA;GO:0036064-IBA;GO:0034454-IEA;GO:0034454-IBA;GO:0007098-IBA;GO:0034451-IBA;GO:0035735-IBA;GO:0060271-IEA;GO:0071539-IEA;GO:0071539-IBA	GO:0005814;GO:0007098;GO:0034451;GO:0034454;GO:0035735;GO:0036064;GO:0071539
g468.t1	arylsulfatase B	460	0	ref|XP_967324.1|PREDICTED: iduronate 2-sulfatase [Tribolium castaneum]/gb|EFA00827.1|Iduronate 2-sulfatase-like Protein [Tribolium castaneum]	0	XP_967324.1	GO:0005737-IBA;GO:0005539-IBA;GO:0046872-IEA;GO:0016250-IBA;GO:0016020-IEA;GO:0016021-IEA;GO:0030200-IBA;GO:0016787-IEA;GO:0008484-IEA;GO:0008484-IBA;GO:0004065-IBA;GO:0008449-IBA;GO:0006027-IBA;GO:0004423-IEA;GO:0004423-IBA	GO:0004423;GO:0005488;GO:0005737	EC:3.1.6.13
g469.t1	breast carcinoma-amplified sequence 3 homolog isoform X1	1214	0	gb|EFA02071.1|Breast carcinoma-amplified sequence 3 homolog-like Protein [Tribolium castaneum]	0	EFA02071.1	GO:0006914-IEA;GO:0005737-IBA;GO:0042594-IBA	GO:0005737;GO:0042594;GO:0044351
g470.t1	myotubularin-related protein 13 isoform X4	1649	0	gb|EFA02135.1|Myotubularin-related protein 13-like Protein [Tribolium castaneum]/ref|XP_008191605.1|PREDICTED: myotubularin-related protein 13 isoform X4 [Tribolium castaneum]	0	EFA02135.1	GO:0005737-IEA;GO:0004438-IEA;GO:0004438-IBA;GO:0006629-IEA;GO:0016020-IEA;GO:0016791-IEA;GO:0052629-IEA;GO:0052629-IBA;GO:0016311-IEA;GO:0016787-IEA;GO:0046856-IBA	GO:0008152;GO:0016791	EC:3.1.3
g471.t1	myotubularin-related protein 13 isoform X1	354	1.1e-106	ref|XP_008191602.1|PREDICTED: myotubularin-related protein 13 isoform X1 [Tribolium castaneum]	1.1e-106	XP_008191602.1	GO:0016020-IEA;GO:0032483-IBA;GO:0031410-IBA	GO:0000123;GO:0000278;GO:0003682;GO:0005085;GO:0005700;GO:0005938;GO:0006325;GO:0008023;GO:0010628;GO:0016573;GO:0019902;GO:0030674;GO:0030866;GO:0031267;GO:0032456;GO:0032483;GO:0032968;GO:0035097;GO:0036313;GO:0051276;GO:0051568;GO:0055037;GO:0065009;GO:0099568;GO:1901098
g472.t1	DENN domain-containing protein 5B	1234	0	ref|XP_008191606.1|PREDICTED: DENN domain-containing protein 5B [Tribolium castaneum]/gb|EFA02072.1|DENN domain-containing protein 5B-like Protein [Tribolium castaneum]	0	XP_008191606.1	GO:0016020-IEA;GO:0032483-IBA;GO:0031410-IBA	GO:0005085;GO:0005262;GO:0005794;GO:0016020;GO:0031267;GO:0031410;GO:0032483;GO:0048085;GO:0050982;GO:0065009;GO:0070588
g473.t1	nuclear receptor coactivator 6	1720	0	gb|EFA02073.1|hypothetical protein TcasGA2_TC007708 [Tribolium castaneum]/ref|XP_972872.1|PREDICTED: nuclear receptor coactivator 6 [Tribolium castaneum]	0	EFA02073.1	GO:0005737-IBA;GO:0003723-IBA;GO:0005634-IBA	GO:0003723;GO:0005634;GO:0005737
g474.t1	---NA---	108
g475.t1	TNF receptor-associated factor 3 isoform X1	454	0	gb|EFA02075.2|hypothetical protein TcasGA2_TC007710 [Tribolium castaneum]/ref|XP_972786.2|PREDICTED: TNF receptor-associated factor 3 isoform X1 [Tribolium castaneum]	0	EFA02075.2	GO:0046330-IEA;GO:0046330-IBA;GO:0005737-IEA;GO:0031625-IBA;GO:0033209-IBA;GO:0046872-IEA;GO:0043122-IBA;GO:0070534-IBA;GO:0007250-IEA;GO:0008270-IEA;GO:0007165-IEA;GO:0005164-IBA;GO:0009898-IBA;GO:0042981-IEA	GO:0005164;GO:0005737;GO:0008270;GO:0009898;GO:0031625;GO:0033209;GO:0043122;GO:0046330;GO:0070534
g476.t1	Nose resistant to fluoxetine protein 6-like Protein	1245	0	ref|XP_008191628.1|PREDICTED: nose resistant to fluoxetine protein 6-like [Tribolium castaneum]	0	XP_008191628.1	GO:0016747-IEA;GO:0016020-IEA;GO:0016021-IEA	GO:0016020;GO:0016747	EC:2.3.1
g477.t1	Nose resistant to fluoxetine protein 6-like Protein	655	0	gb|KYB27755.1|Nose resistant to fluoxetine protein 6-like Protein [Tribolium castaneum]/ref|XP_008191599.1|PREDICTED: nose resistant to fluoxetine protein 6-like [Tribolium castaneum]	0	KYB27755.1	GO:0016747-IEA;GO:0016020-IEA;GO:0016021-IEA
g478.t1	Nose resistant to fluoxetine protein 6-like Protein	580	2.8e-142	ref|XP_008192920.1|PREDICTED: nose resistant to fluoxetine protein 6-like isoform X1 [Tribolium castaneum]/gb|KYB27714.1|Nose resistant to fluoxetine protein 6-like Protein [Tribolium castaneum]	2.8e-142	XP_008192920.1	GO:0016747-IEA;GO:0016020-IEA;GO:0016021-IEA
g479.t1	Nose resistant to fluoxetine protein 6-like Protein	660	2.5e-169	ref|XP_008192920.1|PREDICTED: nose resistant to fluoxetine protein 6-like isoform X1 [Tribolium castaneum]/gb|KYB27714.1|Nose resistant to fluoxetine protein 6-like Protein [Tribolium castaneum]	2.5e-169	XP_008192920.1	GO:0016747-IEA;GO:0016020-IEA;GO:0016021-IEA
g480.t1	Nose resistant to fluoxetine protein 6-like Protein	534	0	ref|XP_008192920.1|PREDICTED: nose resistant to fluoxetine protein 6-like isoform X1 [Tribolium castaneum]/gb|KYB27714.1|Nose resistant to fluoxetine protein 6-like Protein [Tribolium castaneum]	0	XP_008192920.1	GO:0016747-IEA;GO:0016020-IEA;GO:0016021-IEA
g481.t1	Nose resistant to fluoxetine protein 6-like Protein	537	7.1e-180	ref|XP_008192920.1|PREDICTED: nose resistant to fluoxetine protein 6-like isoform X1 [Tribolium castaneum]/gb|KYB27714.1|Nose resistant to fluoxetine protein 6-like Protein [Tribolium castaneum]	7.1e-180	XP_008192920.1	GO:0016747-IEA;GO:0016020-IEA;GO:0016021-IEA
g482.t1	Nose resistant to fluoxetine protein 6-like Protein	533	1.3e-177	ref|XP_008192920.1|PREDICTED: nose resistant to fluoxetine protein 6-like isoform X1 [Tribolium castaneum]/gb|KYB27714.1|Nose resistant to fluoxetine protein 6-like Protein [Tribolium castaneum]	1.3e-177	XP_008192920.1	GO:0016747-IEA;GO:0016020-IEA;GO:0016021-IEA
g483.t1	myotubularin-related protein 13 isoform X4	2224	0	gb|EFA02135.1|Myotubularin-related protein 13-like Protein [Tribolium castaneum]/ref|XP_008191605.1|PREDICTED: myotubularin-related protein 13 isoform X4 [Tribolium castaneum]	0	EFA02135.1	GO:0016747-IEA;GO:0016020-IEA;GO:0016021-IEA	GO:0000123;GO:0000278;GO:0003682;GO:0005085;GO:0005700;GO:0005938;GO:0006325;GO:0008023;GO:0010628;GO:0016573;GO:0019902;GO:0030674;GO:0030866;GO:0031267;GO:0032456;GO:0032483;GO:0032968;GO:0035097;GO:0036313;GO:0051276;GO:0051568;GO:0055037;GO:0065009;GO:0099568;GO:1901098
g484.t1	myotubularin-related protein 13 isoform X1	172	2.1e-61	ref|XP_008191602.1|PREDICTED: myotubularin-related protein 13 isoform X1 [Tribolium castaneum]	2.1e-61	XP_008191602.1	GO:0005737-IEA;GO:0032483-IBA;GO:0031410-IBA	GO:0000123;GO:0000278;GO:0003682;GO:0005085;GO:0005700;GO:0005938;GO:0006325;GO:0008023;GO:0010628;GO:0016573;GO:0019902;GO:0030674;GO:0030866;GO:0031267;GO:0032456;GO:0032483;GO:0032968;GO:0035097;GO:0036313;GO:0051276;GO:0051568;GO:0055037;GO:0065009;GO:0099568;GO:1901098
g485.t1	DENN domain-containing protein 5B	1154	0	ref|XP_008191606.1|PREDICTED: DENN domain-containing protein 5B [Tribolium castaneum]/gb|EFA02072.1|DENN domain-containing protein 5B-like Protein [Tribolium castaneum]	0	XP_008191606.1	GO:0016020-IEA;GO:0032483-IBA;GO:0031410-IBA	GO:0005085;GO:0005262;GO:0005794;GO:0016020;GO:0031267;GO:0031410;GO:0032483;GO:0048085;GO:0050982;GO:0065009;GO:0070588
g486.t1	Nose resistant to fluoxetine protein 6-like Protein	522	0	ref|XP_008191628.1|PREDICTED: nose resistant to fluoxetine protein 6-like [Tribolium castaneum]	0	XP_008191628.1	GO:0016747-IEA;GO:0016020-IEA;GO:0016021-IEA	GO:0016020;GO:0022416;GO:0035220;GO:0035295;GO:0048731;GO:0060429
g487.t1	Nose resistant to fluoxetine protein 6-like Protein	46	2.4e-14	gb|EFA02134.1|Nose resistant to fluoxetine protein 6-like Protein [Tribolium castaneum]	2.4e-14	EFA02134.1	GO:0016747-IEA;GO:0016020-IEA;GO:0016021-IEA	GO:0016020;GO:0016747;GO:0022416;GO:0035220;GO:0035295;GO:0048731;GO:0060429	EC:2.3.1
g488.t1	nose resistant to fluoxetine protein 6-like	543	3.3e-60	gb|KYB27755.1|Nose resistant to fluoxetine protein 6-like Protein [Tribolium castaneum]/ref|XP_008191599.1|PREDICTED: nose resistant to fluoxetine protein 6-like [Tribolium castaneum]	3.3e-60	KYB27755.1	GO:0016747-IEA;GO:0016020-IEA;GO:0016021-IEA	GO:0022416;GO:0035220;GO:0035295;GO:0048731;GO:0060429
g489.t1	Nose resistant to fluoxetine protein 6-like Protein	496	9.5e-67	ref|XP_008192920.1|PREDICTED: nose resistant to fluoxetine protein 6-like isoform X1 [Tribolium castaneum]/gb|KYB27714.1|Nose resistant to fluoxetine protein 6-like Protein [Tribolium castaneum]	9.5e-67	XP_008192920.1	GO:0016747-IEA;GO:0016020-IEA;GO:0016021-IEA
g490.t1	Nose resistant to fluoxetine protein 6-like Protein	1367	0	ref|XP_008192920.1|PREDICTED: nose resistant to fluoxetine protein 6-like isoform X1 [Tribolium castaneum]/gb|KYB27714.1|Nose resistant to fluoxetine protein 6-like Protein [Tribolium castaneum]	0	XP_008192920.1	GO:0016747-IEA;GO:0016020-IEA;GO:0016021-IEA
g491.t1	---NA---	53
g492.t1	---NA---	421
g493.t1	coiled-coil domain-containing protein 94	157	8.9e-70	ref|XP_971796.1|PREDICTED: coiled-coil domain-containing protein 94 [Tribolium castaneum]/gb|EFA01632.1|Coiled-coil domain-containing protein 94-like Protein [Tribolium castaneum]	8.9e-70	XP_971796.1	GO:0000398-IEA;GO:0008380-IEA;GO:0008380-IBA;GO:0046872-IEA;GO:0016020-IEA;GO:0016020-IBA;GO:0005681-IEA;GO:0016021-IEA;GO:0000349-IEA;GO:0006397-IEA;GO:0071006-IEA;GO:0071006-IBA;GO:0005634-IEA	GO:0000349;GO:0030431;GO:0046872;GO:0071006
g494.t1	coiled-coil domain-containing protein 94	101	2.6e-07	ref|XP_971796.1|PREDICTED: coiled-coil domain-containing protein 94 [Tribolium castaneum]/gb|EFA01632.1|Coiled-coil domain-containing protein 94-like Protein [Tribolium castaneum]	2.6e-07	XP_971796.1	GO:0000398-IEA;GO:0008380-IEA;GO:0008380-IBA;GO:0046872-IEA;GO:0005681-IEA;GO:0000349-IEA;GO:0006397-IEA;GO:0071006-IEA;GO:0071006-IBA;GO:0005634-IEA	GO:0006396
g495.t1	protein MLP1 homolog isoform X2	548	1.2e-82	ref|XP_008192556.1|PREDICTED: protein MLP1 homolog isoform X2 [Tribolium castaneum]	1.2e-82	XP_008192556.1
g496.t1	hypothetical protein TcasGA2_TC032867	228	7.1e-05	gb|KYB28076.1|hypothetical protein TcasGA2_TC032867 [Tribolium castaneum]	7.1e-05	KYB28076.1
g497.t1	Spondin-1-like Protein	402	4.9e-16	gb|EFA01633.2|Spondin-1-like Protein [Tribolium castaneum]	4.9e-16	EFA01633.2	GO:0004867-IEA;GO:0007155-IEA;GO:0007155-IBA;GO:0031012-IBA;GO:0030414-IEA;GO:0010951-IEA;GO:0010466-IEA	GO:0004867;GO:0007155;GO:0010951;GO:0031012
g498.t1	protein MLP1 homolog isoform X1	869	0	ref|XP_008192555.1|PREDICTED: protein MLP1 homolog isoform X1 [Tribolium castaneum]/gb|EFA02559.2|hypothetical protein TcasGA2_TC008268 [Tribolium castaneum]	0	XP_008192555.1
g499.t1	coiled-coil domain-containing protein 94	282	4.3e-135	ref|XP_971796.1|PREDICTED: coiled-coil domain-containing protein 94 [Tribolium castaneum]/gb|EFA01632.1|Coiled-coil domain-containing protein 94-like Protein [Tribolium castaneum]	4.3e-135	XP_971796.1	GO:0000398-IEA;GO:0008380-IEA;GO:0008380-IBA;GO:0046872-IEA;GO:0016020-IEA;GO:0016020-IBA;GO:0005681-IEA;GO:0016021-IEA;GO:0000349-IEA;GO:0006397-IEA;GO:0071006-IEA;GO:0071006-IBA;GO:0005634-IEA	GO:0000349;GO:0030431;GO:0046872;GO:0071006
g500.t1	---NA---	88
g501.t1	---NA---	437
g502.t1	---NA---	52
g503.t1	---NA---	118
g504.t1	---NA---	110
g505.t1	hypothetical protein TcasGA2_TC032867	141	9.2e-09	gb|KYB28076.1|hypothetical protein TcasGA2_TC032867 [Tribolium castaneum]	9.2e-09	KYB28076.1
g506.t1	---NA---	488
g507.t1	---NA---	148
g508.t1	G2/mitotic-specific cyclin-A-like Protein	190	5.3e-63	ref|XP_008192557.1|PREDICTED: G1/S-specific cyclin-D1 [Tribolium castaneum]/gb|EFA02561.2|G2/mitotic-specific cyclin-A-like Protein [Tribolium castaneum]	5.3e-63	XP_008192557.1	GO:0000079-IBA;GO:0005737-IEA;GO:0005737-IBA;GO:0003746-IEA;GO:0097124-IBA;GO:0044772-IBA;GO:0050790-IEA;GO:0005829-IBA;GO:0016538-IBA;GO:0005085-IBA;GO:1900087-IBA;GO:0000307-IBA;GO:0006414-IEA;GO:0006414-IBA;GO:0043229-IEA;GO:0005634-IEA;GO:0005634-IBA;GO:0006412-IEA;GO:0005853-IEA	GO:0000079;GO:0000307;GO:0005515;GO:0005634;GO:0005737;GO:0007005;GO:0008283;GO:0016538;GO:0030307;GO:0046427;GO:1900087;GO:1904263
g509.t1	---NA---	74
g510.t1	---NA---	230
g511.t1	G1/S-specific cyclin-D1	109	2.5e-53	ref|XP_008192557.1|PREDICTED: G1/S-specific cyclin-D1 [Tribolium castaneum]/gb|EFA02561.2|G2/mitotic-specific cyclin-A-like Protein [Tribolium castaneum]	2.5e-53	XP_008192557.1	GO:0000079-IBA;GO:0005737-IBA;GO:0016538-IBA;GO:1900087-IBA;GO:0044772-IBA;GO:0000307-IBA;GO:0043229-IEA;GO:0005634-IBA	GO:0000079;GO:0000307;GO:0005515;GO:0005634;GO:0005737;GO:0007005;GO:0008283;GO:0016538;GO:0030307;GO:0046427;GO:1900087;GO:1904263
g512.t1	39S ribosomal protein L28, mitochondrial	276	5.6e-180	gb|EFA02562.2|39S ribosomal protein L28, mitochondrial-like Protein [Tribolium castaneum]/ref|XP_008192565.1|PREDICTED: 39S ribosomal protein L28, mitochondrial [Tribolium castaneum]	5.6e-180	EFA02562.2	GO:0003735-IEA;GO:0003735-IBA;GO:0005762-IBA;GO:1990904-IEA;GO:0005840-IEA	GO:0003735;GO:0005762;GO:0032543
g513.t1	probable phosphorylase b kinase regulatory subunit alpha isoform X2	1260	0	ref|XP_015834619.1|PREDICTED: probable phosphorylase b kinase regulatory subunit alpha isoform X2 [Tribolium castaneum]	0	XP_015834619.1	GO:0005977-IEA;GO:0005516-IEA;GO:0016020-IEA;GO:0016310-IEA;GO:0016301-IEA;GO:0005975-IEA;GO:0005964-IBA;GO:0005886-IEA	GO:0005516;GO:0005886;GO:0005964;GO:0005977;GO:0016301;GO:0016310	EC:2.7
g514.t1	hypothetical protein TcasGA2_TC008272	283	9.4e-34	gb|EFA02563.1|hypothetical protein TcasGA2_TC008272 [Tribolium castaneum]	9.4e-34	EFA02563.1
g515.t1	---NA---	157
g516.t1	---NA---	97
g517.t1	Potassium voltage-gated channel protein eag-like Protein	368	6.2e-54	gb|KYB28115.1|Potassium voltage-gated channel protein eag-like Protein [Tribolium castaneum]	6.2e-54	KYB28115.1	GO:0042391-IBA;GO:0005516-IEA;GO:0006813-IEA;GO:0016020-IEA;GO:0016021-IEA;GO:0034765-IEA;GO:0055085-IEA;GO:0071805-IEA;GO:0071805-IBA;GO:0048856-IEA;GO:0005267-IEA;GO:0005244-IEA;GO:0006811-IEA;GO:0005249-IEA;GO:0005249-IBA;GO:0005216-IEA;GO:0005887-IBA	GO:0005249;GO:0005516;GO:0007608;GO:0007612;GO:0007618;GO:0007619;GO:0008016;GO:0008076;GO:0016020;GO:0034765;GO:0042066;GO:0042391;GO:0048150;GO:0048609;GO:0048856;GO:0051259;GO:0071805
g518.t1	---NA---	124
g519.t1	Potassium voltage-gated channel protein eag-like Protein	960	0	gb|KYB28116.1|Potassium voltage-gated channel protein eag-like Protein [Tribolium castaneum]	0	KYB28116.1	GO:0055085-IEA;GO:0071805-IEA;GO:0006813-IEA;GO:0016020-IEA;GO:0034220-IEA;GO:0016021-IEA;GO:0006811-IEA;GO:0005249-IEA;GO:0005216-IEA	GO:0005249;GO:0007608;GO:0007612;GO:0007618;GO:0007619;GO:0008016;GO:0008076;GO:0016020;GO:0042066;GO:0042391;GO:0048150;GO:0048609;GO:0051259;GO:0071805
g520.t1	---NA---	68
g521.t1	---NA---	199
g522.t1	---NA---	104
g523.t1	---NA---	50
g524.t1	---NA---	81
g525.t1	---NA---	82
g526.t1	---NA---	140
g527.t1	---NA---	141
g528.t1	---NA---	116
g529.t1	---NA---	155
g530.t1	---NA---	96
g531.t1	PREDICTED: uncharacterized protein LOC663634 isoform X3	307	1.9e-177	ref|XP_008192658.1|PREDICTED: uncharacterized protein LOC663634 isoform X3 [Tribolium castaneum]	1.9e-177	XP_008192658.1	GO:0005634-IBA	GO:0005634;GO:0051726
g532.t1	---NA---	180
g533.t1	PREDICTED: uncharacterized protein LOC663634 isoform X2	100	6.2e-11	ref|XP_974765.2|PREDICTED: uncharacterized protein LOC663634 isoform X2 [Tribolium castaneum]	6.2e-11	XP_974765.2	GO:0005634-IBA
g534.t1	---NA---	239
g535.t1	protein kinase C-binding protein NELL1 isoform X4	771	0	ref|XP_015834979.1|PREDICTED: protein kinase C-binding protein NELL1 isoform X4 [Tribolium castaneum]	0	XP_015834979.1	GO:0016043-IEA;GO:0005509-IEA;GO:0030154-IEA;GO:0016310-IEA;GO:0048513-IEA;GO:0009653-IEA;GO:0016301-IEA	GO:0005509;GO:0009653;GO:0016043;GO:0016301;GO:0016310;GO:0030154;GO:0048513	EC:2.7
g536.t1	---NA---	110
g537.t1	protein kinase C-binding protein NELL1 isoform X3	146	5.9e-24	gb|EFA02805.2|Protein kinase C-binding protein NELL1-like Protein [Tribolium castaneum]/ref|XP_008192660.1|PREDICTED: protein kinase C-binding protein NELL1 isoform X3 [Tribolium castaneum]	5.9e-24	EFA02805.2	GO:0016043-IEA;GO:0005509-IEA;GO:0030154-IEA;GO:0016310-IEA;GO:0048513-IEA;GO:0009653-IEA;GO:0016301-IEA	GO:0005509;GO:0009653;GO:0016043;GO:0016301;GO:0016310;GO:0030154;GO:0048513	EC:2.7
g538.t1	---NA---	166
g539.t1	---NA---	442
g540.t1	---NA---	40
g541.t1	---NA---	143
g542.t1	---NA---	124
g543.t1	---NA---	155
g544.t1	PREDICTED: uncharacterized protein LOC663687 isoform X1	357	0	gb|EFA02612.1|hypothetical protein TcasGA2_TC008331 [Tribolium castaneum]/ref|XP_008192661.1|PREDICTED: uncharacterized protein LOC663687 isoform X1 [Tribolium castaneum]	0	EFA02612.1
g545.t1	PREDICTED: uncharacterized protein LOC103313963	101	6.2e-06	ref|XP_008196825.1|PREDICTED: uncharacterized protein LOC103313963 [Tribolium castaneum]/gb|KYB25836.1|hypothetical protein TcasGA2_TC034069 [Tribolium castaneum]	6.2e-06	XP_008196825.1
[truncated: 39,063 more rows]
