# Supplementary material for: The Genome of the Yellow Mealworm, Tenebrio molitor: It’s Bigger Than You Think
Source: Genes (Basel). 2023 Dec 14;14(12):2209. doi: 10.3390/genes14122209 (PMC10742464; doi:10.3390/genes14122209)
Supplement: Supplementary file 1 [file genes-14-02209-s001.zip › File S2.fasta]

>TmSat1 
GAATTCTGTAGTTCTTGCGTCGTTTTACTTCGAAATGTACAAGTTCCACGACGAAATTCCGATTCGCACTTAGTTTTTCGTGATCCTACACAGTTGCGAGCGAAAAAACGTATTTAGAGGAAAGTTAGCGTCTTGGAACCTG
>TmSat2
AAATTTCTGAAAAGACGTAAGTTTCAATTATAACTCGTGAAAGGTACGGTTTCGGCCGGAAATTATTAAATTTTCTAAAAAGACGTAAGTTTCTACATCTCATGCGATTTTCTTAACCAGAAGTTTTCGAGGCAGAAATTTTATAACTCAAGAAATGTACGGTTTGGGCAGGAAATTCTT
>TmSat3
TCCCACAGCAAAAAATGGGTTCAATGGCCGGAACTTTTACTATACCTGAATTCAACTCATCCTATACAATAACTGACAGCAATTTGGTTCGAATCGGCGACAAAAAATTTTTGGAAAAAAACCATGTACTCCCCCCTTCTATCTAATTTTCACTTCGGAAAATCATTTAAACGCCCATAGCTCCCTTATTAAGCAACATATGGCAATGAATTTTGCACCGTTGGATTGCTCTTGTCAAGGCGCTTCTTCTGAGCCGAAAAAAATTTACCTGGATTTTTCCGTTTTAGAGAAATTCGCAAAAAACCAAAAAATCCATATTTTTGGC
>TmSat4
GAAGCTGCTTGACGAGAGGAATCCAACGGTGCCAAATTCATCGCTCTAAGTCGCTTAATAACGGAGTTATGGCCGTTTGAAATTTCAAAACTTTAAACGGCCATAGCTCCGTTATTAAGCAAGCTACGGCAATGAATTTTACACCGTTGGATTCCTCTCGTCAAAGAGCTTCTTTTCAAATAAAAATTTTTGCGAAATTCGCAAAAAAATATTTTTTTTAATTTTCGAAGATTTTTGGCTCAAAA
>TmSat5
AAGTAAAATCGGTTATAAAAATATTTCGCCAAATACTAGAGGGGTCACCCGATTCCGTTTCATATTTTACATTTTTACGAATGGGGTTGCAGCGGGATTCCTATTGATAATAATTTAATGACAACTTTGTCTTCAAAATAATTAGGTCTTTTTAAAAAGGCTCAGAAAGGCCAGCATAGTCTGTAACATCATTTCCAATAGAACATACCCTTAAAATTGATATCACGTAAAGGTACTTTTGAGGAACACGAATTCCCCAAAAGTACCTTTGCGGGAATTGAAGAATGATTCGGAATCCGGCTTTTTTATTTATTTGTGATTGGGATAATTTCAAGGAATTTTGAGTATTTTTTAATCACCAATC
>TmSat6
GATGATGTTGAACTAGACGAATACCTCGGATGGAAAACGATTTTCTCAATCCTTGGGCGTCCATAATAAATATATATAACAATAATGGCAAAATGTGGCGATGCCAAATAAAACGAAACAAAACGAAAGATTGTCTTCGTGCGTCGTAAAAATTTAATTTTCTGCGACAAACGAATTTTCGACAGTCAAGTTTGTTCAAAATTGATATTCAGGTCGTTGGCTCTACT
>TmSat7
AGACGTGCCCTTACGAACGATGAATTCATTTCGACACCTCTGCTAATTTTGTTTCTTAAGAGACGTGCTGCTCTCCATAAGTGCATCGAGTAGTGCAAAACACCGCCTGACCACTTTCGACAATCCCAGCTCGCTTTGCCATTCAATTATTAATTTCGTTCGGTTCCGGGCCGTTTCCAAAATAATATT
>TmSat8
TTCATCAGGACTAGGTTTCGTCCTTTGACGGGTGCGACATGGAGGGTCGGCGCGGATCGCTTGTGGACTGGATTTAAAGGGTAATTTAATTTTCAGTCATCTTTGTTTATTTTTATGTTTTTTCCAAAATGAATTTCTCCCGAGGAATTTATTTTATTTAATATTAATTTCATAATTCTTGAAACTATCAAATTAGCACAAAAAATGTAAGCTACAATATATTTTTCTTTTGTTACAGTAGGTCCGTTACTTTGAAGTTGAGGGGACTCGTCGCAAATTGCGACAGAAGTAGAAGCCACAAAGGTCAGACGCTTTATTTTAATGTTATTATTGGTTTACTGAAACAAATATTCGTGAAAAATTTTCACCTATACGATGTTTGTGGGTGAAATCCATCCTAATGCATGTCTTATATTTCGAAAAAGTTAAGGAACCACAGCTTCCTTTAAACGAATAATTTAATAGATTTATCAACAGATTTAATTTCGCGTATGACGTATCAGATGCGAGCGAATAAGGCTCCGTTGCCATTTGAACTGGCAATAGCTCTCAATATTAACTTGTACCAGAAGTTTGCTTGGAAAAATTGAACGCGATTTAGTAGTGTTACAAAATCTAGGAAAACAGATTATGGCTCCTTGTAACTGGAGTTGTAATGACATATATTACTTTTTGGTCAGTAATAAATAATTTGATCGACCAAATTTGTCGATAGGAAGATGTTTTTTTTTTTTT
>TmSat9
CAAGTTGTTGGATGTCAGAATCCACTGTAGGTTGTGGGATTGAAGAAACCACTGCAGGCTGTTGAGTTCCAGAATCAACTGTAGGCTGTGGGGTTCCAGGATCAATTA
>TmSat10
TTTCTTCAGTTTTGAGTTTAATTTCCGTTGGAATTTCGGGAGTGGGAGATTTGTCTTTGGGAGTCGGCACTTTTTCCTCCTTATCGGAAATTTCCGCTTCCGGTGTCTTTTCCTTCTCTACTTCCTTTATTGTTTTCTCTTTTACGACAA
>TmSat11
GGAGCTCGAAGTTTCGGCGCTCGTGCTTTCACTGAAAGGCGTAGTTGTTGTGGTTGAGCTCGTAACTGTGCCAGTCGGAGTGGTAGATTCAGT
